# Supplementary material for: Exploration of the effects of 66 mitochondria-associated proteins on different cardiomyopathies: A bidirectional 2-sample mendelian randomization study
Source: Medicine (Baltimore). 2025 May 30;104(22):e42556. doi: 10.1097/MD.0000000000042556 (PMC12425093; doi:10.1097/MD.0000000000042556)
Supplement: Supplementary file 1 [file medi-104-e42556-s001.xlsx]

## Sheet: Directory
Supplementary Material S3：Forward causality between mtDNA-CN and cardiomyopathy
Supplemental Table 1 Detailed information on the GWAS datasets used in this study
Supplemental Table 2 Detailed information on the SNPs of MR analysis Results of Between mtDNA-CN and Hypertrophic Cardiomyopathy
Supplemental Table 3 Detailed information on the SNPs of MR analysis Results of Between mtDNA-CN and dilated cardiomyopathy
Supplemental Table 4 Detailed information on the SNPs of MR analysis Results of Between mtDNA-CN and alcoholic cardiomyopathy
Supplemental Table 5 Detailed information on the SNPs of MR analysis Results of Between mtDNA-CN and drug-Induced cardiomyopathy
Supplemental Table 6 Results of a Forward MR Relationship Between mtDNA-CN and Hypertrophic Cardiomyopathy
Supplemental Table 7 Results of a Forward MR Relationship Between mtDNA-CN and dilated cardiomyopathy
Supplemental Table 8 Results of a Forward MR Relationship Between mtDNA-CN and alcoholic cardiomyopathy
Supplemental Table 9 Results of a Forward MR Relationship Between mtDNA-CN and drug-Induced cardiomyopathy
Supplemental Table 10 Results of sensitivity analysis Between mtDNA-CN and Hypertrophic Cardiomyopathy
Supplemental Table 11 Results of sensitivity analysis Between mtDNA-CN and dilated cardiomyopathy
Supplemental Table 12 Results of sensitivity analysis Between mtDNA-CN and alcoholic cardiomyopathy
Supplemental Table 13 Results of sensitivity analysis Between mtDNA-CN and drug-Induced cardiomyopathy

## Sheet: Table S1
Detailed information on the GWAS datasets used in this study
ID	Trait		Sample Number	Population
ebi-a-GCST90026371	mtDNA-CN		383476	Mixed
ebi-a-GCST90018861	Hypertrophic cardiomyopathy		489727	European
ebi-a-GCST90018834	Dilated cardiomyopathy		355381	European
finngen_R11_I9_CARDMYOALC	Alcoholic cardiomyopathy		446973	European
finngen_R11_CARDIOMYOPATHY_DRUGS_OTHER_EXTER_AGENTS	Drug-Induced cardiomyopathy		453733	European

## Sheet: TableS2
Detailed information on the SNPs of MR analysis Results of Between mtDNA-CN and Hypertrophic Cardiomyopathy
X	SNP	effect_allele.exposure	other_allele.exposure	effect_allele.outcome	other_allele.outcome	beta.exposure	beta.outcome	eaf.exposure	eaf.outcome	remove	palindromic	ambiguous	id.outcome	chr	pos	se.outcome	samplesize.outcome	pval.outcome	outcome	originalname.outcome	outcome.deprecated	mr_keep.outcome	data_source.outcome	chr.exposure	pos.exposure	se.exposure	pval.exposure	samplesize.exposure	id.exposure	exposure	mr_keep.exposure	pval_origin.exposure	data_source.exposure	action	SNP_index	mr_keep	PVE	FSTAT	F
1	rs1065853	T	G	T	G	0.0384	-0.0197	NA	0.0802237	FALSE	FALSE	FALSE	ebi-a-GCST90018861	19	45413233	0.2113	489727	0.9259	Hypertrophic cardiomyopathy || id:ebi-a-GCST90018861	Hypertrophic cardiomyopathy	Hypertrophic cardiomyopathy || ||	TRUE	igd	19	45413233	0.0038	1.68888e-23	395718	ebi-a-GCST90026371	Mitochondrial DNA copy number || id:ebi-a-GCST90026371	TRUE	reported	igd	2	1	TRUE	0.000257986745175146	102.115827383666	102.116343490305
3	rs10850362	A	G	A	G	-0.0141	0.0384	NA	0.643256	FALSE	FALSE	FALSE	ebi-a-GCST90018861	12	109486589	0.0523	489727	0.463	Hypertrophic cardiomyopathy || id:ebi-a-GCST90018861	Hypertrophic cardiomyopathy	Hypertrophic cardiomyopathy || ||	TRUE	igd	12	109486589	0.0021	3.32966e-11	395718	ebi-a-GCST90026371	Mitochondrial DNA copy number || id:ebi-a-GCST90026371	TRUE	reported	igd	2	1	TRUE	0.000113910657020065	45.081404805793	45.0816326530612
4	rs11064074	T	C	T	C	0.0187	0.0364	NA	0.434651	FALSE	FALSE	FALSE	ebi-a-GCST90018861	12	6281039	0.0487	489727	0.4539	Hypertrophic cardiomyopathy || id:ebi-a-GCST90018861	Hypertrophic cardiomyopathy	Hypertrophic cardiomyopathy || ||	TRUE	igd	12	6281039	0.0021	1.57217e-18	395718	ebi-a-GCST90026371	Mitochondrial DNA copy number || id:ebi-a-GCST90026371	TRUE	reported	igd	2	1	TRUE	0.000200341906388361	79.2943838163963	79.2947845804989
5	rs11064881	A	G	A	G	0.0257	-0.0878	NA	0.0771487	FALSE	FALSE	FALSE	ebi-a-GCST90018861	12	120146925	0.1159	489727	0.4488	Hypertrophic cardiomyopathy || id:ebi-a-GCST90018861	Hypertrophic cardiomyopathy	Hypertrophic cardiomyopathy || ||	TRUE	igd	12	120146925	0.004	1.239e-10	395718	ebi-a-GCST90026371	Mitochondrial DNA copy number || id:ebi-a-GCST90026371	TRUE	reported	igd	2	1	TRUE	0.000104307408621746	41.2804163634204	41.2806
6	rs11082396	C	T	C	T	0.0262	-0.0502	NA	0.166249	FALSE	FALSE	FALSE	ebi-a-GCST90018861	18	42080720	0.0618	489727	0.4167	Hypertrophic cardiomyopathy || id:ebi-a-GCST90018861	Hypertrophic cardiomyopathy	Hypertrophic cardiomyopathy || ||	TRUE	igd	18	42080720	0.0031	5.53988e-17	395718	ebi-a-GCST90026371	Mitochondrial DNA copy number || id:ebi-a-GCST90026371	TRUE	reported	igd	2	1	TRUE	0.000180474149370706	71.4293996525206	71.4297606659729
7	rs11085147	T	C	T	C	0.0754	-0.1319	NA	0.0945216	FALSE	FALSE	FALSE	ebi-a-GCST90018861	19	5711930	0.1124	489727	0.2405	Hypertrophic cardiomyopathy || id:ebi-a-GCST90018861	Hypertrophic cardiomyopathy	Hypertrophic cardiomyopathy || ||	TRUE	igd	19	5711930	0.0036	1.99022e-95	395718	ebi-a-GCST90026371	Mitochondrial DNA copy number || id:ebi-a-GCST90026371	TRUE	reported	igd	2	1	TRUE	0.00110731381440537	438.667536003785	438.66975308642
8	rs1127787	A	G	A	G	-0.0163	0.0726	NA	0.162235	FALSE	FALSE	FALSE	ebi-a-GCST90018861	12	27867727	0.0656	489727	0.2688	Hypertrophic cardiomyopathy || id:ebi-a-GCST90018861	Hypertrophic cardiomyopathy	Hypertrophic cardiomyopathy || ||	TRUE	igd	12	27867727	0.0028	6.07995e-09	395718	ebi-a-GCST90026371	Mitochondrial DNA copy number || id:ebi-a-GCST90026371	TRUE	reported	igd	2	1	TRUE	8.56320122571127e-05	33.8888593335534	33.8890306122449
9	rs114694170	C	T	C	T	0.0331	0.1461	NA	0.058392	FALSE	FALSE	FALSE	ebi-a-GCST90018861	5	88180196	0.1374	489727	0.2875	Hypertrophic cardiomyopathy || id:ebi-a-GCST90018861	Hypertrophic cardiomyopathy	Hypertrophic cardiomyopathy || ||	TRUE	igd	5	88180196	0.0045	2.41713e-13	395718	ebi-a-GCST90026371	Mitochondrial DNA copy number || id:ebi-a-GCST90026371	TRUE	reported	igd	2	1	TRUE	0.000136705434660601	54.103924082613	54.1041975308642
10	rs11553699	G	A	G	A	0.0448	-0.0257	NA	0.127648	FALSE	FALSE	FALSE	ebi-a-GCST90018861	12	122216910	0.1004	489727	0.7978	Hypertrophic cardiomyopathy || id:ebi-a-GCST90018861	Hypertrophic cardiomyopathy	Hypertrophic cardiomyopathy || ||	TRUE	igd	12	122216910	0.0032	2.9363e-44	395718	ebi-a-GCST90026371	Mitochondrial DNA copy number || id:ebi-a-GCST90026371	TRUE	reported	igd	2	1	TRUE	0.000495057007329875	195.99900939558	196
11	rs11867543	T	C	T	C	0.0167	-0.115	NA	0.138015	FALSE	FALSE	FALSE	ebi-a-GCST90018861	17	79655046	0.0917	489727	0.2096	Hypertrophic cardiomyopathy || id:ebi-a-GCST90018861	Hypertrophic cardiomyopathy	Hypertrophic cardiomyopathy || ||	TRUE	igd	17	79655046	0.003	3.86901e-08	395718	ebi-a-GCST90026371	Mitochondrial DNA copy number || id:ebi-a-GCST90026371	TRUE	reported	igd	2	1	TRUE	7.83015970597457e-05	30.9876211623204	30.9877777777778
13	rs12148	G	T	G	T	-0.0143	-0.0003	NA	0.648526	FALSE	FALSE	FALSE	ebi-a-GCST90018861	22	50962208	0.0511	489727	0.9952	Hypertrophic cardiomyopathy || id:ebi-a-GCST90018861	Hypertrophic cardiomyopathy	Hypertrophic cardiomyopathy || ||	TRUE	igd	22	50962208	0.0021	2.54214e-11	395718	ebi-a-GCST90026371	Mitochondrial DNA copy number || id:ebi-a-GCST90026371	TRUE	reported	igd	2	1	TRUE	0.000117164702213181	46.3693801556089	46.3696145124717
14	rs12247015	G	A	G	A	0.034	0.0691	NA	0.340445	FALSE	FALSE	FALSE	ebi-a-GCST90018861	10	60145079	0.0538	489727	0.1992	Hypertrophic cardiomyopathy || id:ebi-a-GCST90018861	Hypertrophic cardiomyopathy	Hypertrophic cardiomyopathy || ||	TRUE	igd	10	60145079	0.0021	8.14329e-58	395718	ebi-a-GCST90026371	Mitochondrial DNA copy number || id:ebi-a-GCST90026371	TRUE	reported	igd	2	1	TRUE	0.000661981494547832	262.130194434368	262.131519274377
15	rs13084580	T	C	T	C	0.0241	0.0602	NA	0.0872959	FALSE	FALSE	FALSE	ebi-a-GCST90018861	3	39188182	0.096	489727	0.530401	Hypertrophic cardiomyopathy || id:ebi-a-GCST90018861	Hypertrophic cardiomyopathy	Hypertrophic cardiomyopathy || ||	TRUE	igd	3	39188182	0.0033	2.42773e-13	395718	ebi-a-GCST90026371	Mitochondrial DNA copy number || id:ebi-a-GCST90026371	TRUE	reported	igd	2	1	TRUE	0.000134760269355618	53.3339820501146	53.3342516069789
16	rs13088724	A	G	A	G	0.0178	-0.0094	NA	0.169751	FALSE	FALSE	FALSE	ebi-a-GCST90018861	3	179152841	0.1007	489727	0.926	Hypertrophic cardiomyopathy || id:ebi-a-GCST90018861	Hypertrophic cardiomyopathy	Hypertrophic cardiomyopathy || ||	TRUE	igd	3	179152841	0.0025	2.70707e-12	395718	ebi-a-GCST90026371	Mitochondrial DNA copy number || id:ebi-a-GCST90026371	TRUE	reported	igd	2	1	TRUE	0.000128090980204623	50.6941437852208	50.6944
17	rs1354034	C	T	C	T	-0.0269	-0.0087	NA	0.606785	FALSE	FALSE	FALSE	ebi-a-GCST90018861	3	56849749	0.0495	489727	0.8607	Hypertrophic cardiomyopathy || id:ebi-a-GCST90018861	Hypertrophic cardiomyopathy	Hypertrophic cardiomyopathy || ||	TRUE	igd	3	56849749	0.0021	3.01093e-36	395718	ebi-a-GCST90026371	Mitochondrial DNA copy number || id:ebi-a-GCST90026371	TRUE	reported	igd	2	1	TRUE	0.000414476701269742	164.08307092963	164.083900226757
18	rs148984304	AAAAC	A	AAAAC	A	0.0132	-0.0877	NA	0.42593	FALSE	FALSE	FALSE	ebi-a-GCST90018861	8	27258658	0.0483	489727	0.0693107	Hypertrophic cardiomyopathy || id:ebi-a-GCST90018861	Hypertrophic cardiomyopathy	Hypertrophic cardiomyopathy || ||	TRUE	igd	8	27258658	0.0021	3.85798e-10	395718	ebi-a-GCST90026371	Mitochondrial DNA copy number || id:ebi-a-GCST90026371	TRUE	reported	igd	2	1	TRUE	9.98343760078193e-05	39.5100043929448	39.5102040816327
19	rs156355	C	T	C	T	0.0209	0.0391	NA	0.515355	FALSE	FALSE	FALSE	ebi-a-GCST90018861	20	1818613	0.0503	489727	0.4374	Hypertrophic cardiomyopathy || id:ebi-a-GCST90018861	Hypertrophic cardiomyopathy	Hypertrophic cardiomyopathy || ||	TRUE	igd	20	1818613	0.0022	2.85825e-22	395718	ebi-a-GCST90026371	Mitochondrial DNA copy number || id:ebi-a-GCST90026371	TRUE	reported	igd	2	1	TRUE	0.000228014448915605	90.2495438670973	90.25
20	rs1569419	C	T	C	T	0.019	-0.0473	NA	0.793586	FALSE	FALSE	FALSE	ebi-a-GCST90018861	1	2996602	0.0626	489727	0.4495	Hypertrophic cardiomyopathy || id:ebi-a-GCST90018861	Hypertrophic cardiomyopathy	Hypertrophic cardiomyopathy || ||	TRUE	igd	1	2996602	0.0025	1.91293e-14	395718	ebi-a-GCST90026371	Mitochondrial DNA copy number || id:ebi-a-GCST90026371	TRUE	reported	igd	2	1	TRUE	0.000145941226921022	57.7597080749423	57.76
21	rs1613662	A	G	A	G	-0.0172	0.037	NA	0.882863	FALSE	FALSE	FALSE	ebi-a-GCST90018861	19	55536595	0.088	489727	0.674	Hypertrophic cardiomyopathy || id:ebi-a-GCST90018861	Hypertrophic cardiomyopathy	Hypertrophic cardiomyopathy || ||	TRUE	igd	19	55536595	0.0028	8.25791e-10	395718	ebi-a-GCST90026371	Mitochondrial DNA copy number || id:ebi-a-GCST90026371	TRUE	reported	igd	2	1	TRUE	9.53484449359637e-05	37.7345031624768	37.734693877551
22	rs1760940	C	A	C	A	0.0265	0.0637	NA	0.215449	FALSE	FALSE	FALSE	ebi-a-GCST90018861	14	20938251	0.0611	489727	0.2968	Hypertrophic cardiomyopathy || id:ebi-a-GCST90018861	Hypertrophic cardiomyopathy	Hypertrophic cardiomyopathy || ||	TRUE	igd	14	20938251	0.0024	5.28932e-28	395718	ebi-a-GCST90026371	Mitochondrial DNA copy number || id:ebi-a-GCST90026371	TRUE	reported	igd	2	1	TRUE	0.000307999262099995	121.917786589468	121.918402777778
24	rs1967556	G	T	G	T	0.0178	0.2368	NA	0.526292	FALSE	FALSE	FALSE	ebi-a-GCST90018861	17	27744033	0.1155	489727	0.0403097	Hypertrophic cardiomyopathy || id:ebi-a-GCST90018861	Hypertrophic cardiomyopathy	Hypertrophic cardiomyopathy || ||	TRUE	igd	17	27744033	0.0021	2.78099e-17	395718	ebi-a-GCST90026371	Mitochondrial DNA copy number || id:ebi-a-GCST90026371	TRUE	reported	igd	2	1	TRUE	0.000181525134487815	71.8454418724784	71.8458049886621
25	rs2015599	A	G	A	G	0.0125	-0.0633	NA	0.488644	FALSE	FALSE	FALSE	ebi-a-GCST90018861	12	29435480	0.0479	489727	0.1866	Hypertrophic cardiomyopathy || id:ebi-a-GCST90018861	Hypertrophic cardiomyopathy	Hypertrophic cardiomyopathy || ||	TRUE	igd	12	29435480	0.0021	2.20602e-09	395718	ebi-a-GCST90026371	Mitochondrial DNA copy number || id:ebi-a-GCST90026371	TRUE	reported	igd	2	1	TRUE	8.95275599434571e-05	35.4306599311159	35.4308390022676
26	rs2038479	A	C	A	C	0.0158	0.0615	NA	0.798332	FALSE	FALSE	FALSE	ebi-a-GCST90018861	1	171939290	0.0588	489727	0.2956	Hypertrophic cardiomyopathy || id:ebi-a-GCST90018861	Hypertrophic cardiomyopathy	Hypertrophic cardiomyopathy || ||	TRUE	igd	1	171939290	0.0026	2.20399e-09	395718	ebi-a-GCST90026371	Mitochondrial DNA copy number || id:ebi-a-GCST90026371	TRUE	reported	igd	2	1	TRUE	9.33127836883932e-05	36.9288074398567	36.9289940828402
27	rs212938	G	A	G	A	0.0149	-0.0371	NA	0.812417	FALSE	FALSE	FALSE	ebi-a-GCST90018861	6	25522443	0.0686	489727	0.5884	Hypertrophic cardiomyopathy || id:ebi-a-GCST90018861	Hypertrophic cardiomyopathy	Hypertrophic cardiomyopathy || ||	TRUE	igd	6	25522443	0.0025	2.503e-09	395718	ebi-a-GCST90026371	Mitochondrial DNA copy number || id:ebi-a-GCST90026371	TRUE	reported	igd	2	1	TRUE	8.97568765942726e-05	35.5214204701328	35.5216
29	rs2274319	C	T	C	T	-0.0133	-0.0354	NA	0.654534	FALSE	FALSE	FALSE	ebi-a-GCST90018861	1	156450873	0.0501	489727	0.480799	Hypertrophic cardiomyopathy || id:ebi-a-GCST90018861	Hypertrophic cardiomyopathy	Hypertrophic cardiomyopathy || ||	TRUE	igd	1	156450873	0.0022	1.28899e-09	395718	ebi-a-GCST90026371	Mitochondrial DNA copy number || id:ebi-a-GCST90026371	TRUE	reported	igd	2	1	TRUE	9.23489594500465e-05	36.5473359461799	36.547520661157
30	rs2290507	A	G	A	G	0.0224	0.036	NA	0.18392	FALSE	FALSE	FALSE	ebi-a-GCST90018861	17	18139089	0.0595	489727	0.545301	Hypertrophic cardiomyopathy || id:ebi-a-GCST90018861	Hypertrophic cardiomyopathy	Hypertrophic cardiomyopathy || ||	TRUE	igd	17	18139089	0.003	1.47911e-13	395718	ebi-a-GCST90026371	Mitochondrial DNA copy number || id:ebi-a-GCST90026371	TRUE	reported	igd	2	1	TRUE	0.000140866115942741	55.7508293391871	55.7511111111111
31	rs2304693	A	G	A	G	0.0178	-0.0419	NA	0.166785	FALSE	FALSE	FALSE	ebi-a-GCST90018861	7	45148667	0.0651	489727	0.5202	Hypertrophic cardiomyopathy || id:ebi-a-GCST90018861	Hypertrophic cardiomyopathy	Hypertrophic cardiomyopathy || ||	TRUE	igd	7	45148667	0.0027	8.35026e-11	395718	ebi-a-GCST90026371	Mitochondrial DNA copy number || id:ebi-a-GCST90026371	TRUE	reported	igd	2	1	TRUE	0.000109819376656428	43.4620574290302	43.4622770919067
32	rs28396651	G	A	G	A	-0.0119	0.0143	NA	0.637228	FALSE	FALSE	FALSE	ebi-a-GCST90018861	4	102819025	0.0512	489727	0.779399	Hypertrophic cardiomyopathy || id:ebi-a-GCST90018861	Hypertrophic cardiomyopathy	Hypertrophic cardiomyopathy || ||	TRUE	igd	4	102819025	0.0021	2.68102e-08	395718	ebi-a-GCST90026371	Mitochondrial DNA copy number || id:ebi-a-GCST90026371	TRUE	reported	igd	2	1	TRUE	8.11398663185607e-05	32.1109488182101	32.1111111111111
33	rs2977608	C	A	C	A	0.0232	0.0447	NA	0.742827	FALSE	FALSE	FALSE	ebi-a-GCST90018861	1	768253	0.0705	489727	0.5261	Hypertrophic cardiomyopathy || id:ebi-a-GCST90018861	Hypertrophic cardiomyopathy	Hypertrophic cardiomyopathy || ||	TRUE	igd	1	768253	0.0025	3.09172e-21	395718	ebi-a-GCST90026371	Mitochondrial DNA copy number || id:ebi-a-GCST90026371	TRUE	reported	igd	2	1	TRUE	0.000217578332302669	86.1179647486341	86.1184
35	rs34778241	TG	T	TG	T	0.0144	0.1496	NA	0.649598	FALSE	FALSE	FALSE	ebi-a-GCST90018861	3	71771215	0.0721	489727	0.0381698	Hypertrophic cardiomyopathy || id:ebi-a-GCST90018861	Hypertrophic cardiomyopathy	Hypertrophic cardiomyopathy || ||	TRUE	igd	3	71771215	0.0023	3.90202e-10	395718	ebi-a-GCST90026371	Mitochondrial DNA copy number || id:ebi-a-GCST90026371	TRUE	reported	igd	2	1	TRUE	9.90468091609013e-05	39.1982895994246	39.1984877126654
37	rs3818157	A	G	A	G	-0.018	0.0902	NA	0.51464	FALSE	FALSE	FALSE	ebi-a-GCST90018861	1	12027308	0.0482	489727	0.0610801	Hypertrophic cardiomyopathy || id:ebi-a-GCST90018861	Hypertrophic cardiomyopathy	Hypertrophic cardiomyopathy || ||	TRUE	igd	1	12027308	0.0021	1.44411e-17	395718	ebi-a-GCST90026371	Mitochondrial DNA copy number || id:ebi-a-GCST90026371	TRUE	reported	igd	2	1	TRUE	0.000185626506475117	73.4690164331619	73.469387755102
38	rs385893	C	T	C	T	0.0154	0.0556	NA	0.5767	FALSE	FALSE	FALSE	ebi-a-GCST90018861	9	4763176	0.0508	489727	0.2738	Hypertrophic cardiomyopathy || id:ebi-a-GCST90018861	Hypertrophic cardiomyopathy	Hypertrophic cardiomyopathy || ||	TRUE	igd	9	4763176	0.0021	2.25216e-13	395718	ebi-a-GCST90026371	Mitochondrial DNA copy number || id:ebi-a-GCST90026371	TRUE	reported	igd	2	1	TRUE	0.000135880779775999	53.777505979286	53.7777777777778
40	rs445	T	C	T	C	0.0212	0.1174	NA	0.14466	FALSE	FALSE	FALSE	ebi-a-GCST90018861	7	92408370	0.0662	489727	0.0763396	Hypertrophic cardiomyopathy || id:ebi-a-GCST90018861	Hypertrophic cardiomyopathy	Hypertrophic cardiomyopathy || ||	TRUE	igd	7	92408370	0.0035	2.06101e-09	395718	ebi-a-GCST90026371	Mitochondrial DNA copy number || id:ebi-a-GCST90026371	TRUE	reported	igd	2	1	TRUE	9.27063673874214e-05	36.6887941619114	36.6889795918367
41	rs4807780	C	T	C	T	-0.0188	0.0378	NA	0.703317	FALSE	FALSE	FALSE	ebi-a-GCST90018861	19	5550208	0.0567	489727	0.5056	Hypertrophic cardiomyopathy || id:ebi-a-GCST90018861	Hypertrophic cardiomyopathy	Hypertrophic cardiomyopathy || ||	TRUE	igd	19	5550208	0.0022	2.33991e-17	395718	ebi-a-GCST90026371	Mitochondrial DNA copy number || id:ebi-a-GCST90026371	TRUE	reported	igd	2	1	TRUE	0.000184503409157775	73.0244243135159	73.0247933884297
42	rs4808075	C	T	C	T	-0.0279	0.0028	NA	0.219185	FALSE	FALSE	FALSE	ebi-a-GCST90018861	19	17390291	0.0684	489727	0.9676	Hypertrophic cardiomyopathy || id:ebi-a-GCST90018861	Hypertrophic cardiomyopathy	Hypertrophic cardiomyopathy || ||	TRUE	igd	19	17390291	0.0023	4.55198e-34	395718	ebi-a-GCST90026371	Mitochondrial DNA copy number || id:ebi-a-GCST90026371	TRUE	reported	igd	2	1	TRUE	0.00037171104595523	147.14670431659	147.147448015123
43	rs4841132	G	A	G	A	-0.0214	-0.0965	NA	0.919469	FALSE	FALSE	FALSE	ebi-a-GCST90018861	8	9183596	0.0915	489727	0.2914	Hypertrophic cardiomyopathy || id:ebi-a-GCST90018861	Hypertrophic cardiomyopathy	Hypertrophic cardiomyopathy || ||	TRUE	igd	8	9183596	0.0036	3.02998e-09	395718	ebi-a-GCST90026371	Mitochondrial DNA copy number || id:ebi-a-GCST90026371	TRUE	reported	igd	2	1	TRUE	8.92890002463734e-05	35.3362411591394	35.3364197530864
44	rs5012419	G	A	G	A	0.0246	-0.0258	NA	0.568946	FALSE	FALSE	FALSE	ebi-a-GCST90018861	12	19105915	0.0498	489727	0.604301	Hypertrophic cardiomyopathy || id:ebi-a-GCST90018861	Hypertrophic cardiomyopathy	Hypertrophic cardiomyopathy || ||	TRUE	igd	12	19105915	0.0022	7.34176e-30	395718	ebi-a-GCST90026371	Mitochondrial DNA copy number || id:ebi-a-GCST90026371	TRUE	reported	igd	2	1	TRUE	0.000315865248114564	125.032425921139	125.03305785124
45	rs57066921	G	T	G	T	-0.106	-0.0299	NA	0.0172598	FALSE	FALSE	FALSE	ebi-a-GCST90018861	10	102752345	0.4449	489727	0.9464	Hypertrophic cardiomyopathy || id:ebi-a-GCST90018861	Hypertrophic cardiomyopathy	Hypertrophic cardiomyopathy || ||	TRUE	igd	10	102752345	0.0078	1.40994e-41	395718	ebi-a-GCST90026371	Mitochondrial DNA copy number || id:ebi-a-GCST90026371	TRUE	reported	igd	2	1	TRUE	0.000466481131947538	184.680197437301	184.681130834977
46	rs5759176	T	C	T	C	0.0315	-0.0835	NA	0.645881	FALSE	FALSE	FALSE	ebi-a-GCST90018861	22	43526496	0.0504	489727	0.0976495	Hypertrophic cardiomyopathy || id:ebi-a-GCST90018861	Hypertrophic cardiomyopathy	Hypertrophic cardiomyopathy || ||	TRUE	igd	22	43526496	0.0022	7.71081e-45	395718	ebi-a-GCST90026371	Mitochondrial DNA copy number || id:ebi-a-GCST90026371	TRUE	reported	igd	2	1	TRUE	0.000517803525506986	205.009294434943	205.010330578512
47	rs6045561	C	T	C	T	-0.0308	-0.0501	NA	0.377132	FALSE	FALSE	FALSE	ebi-a-GCST90018861	20	1920605	0.0548	489727	0.3605	Hypertrophic cardiomyopathy || id:ebi-a-GCST90018861	Hypertrophic cardiomyopathy	Hypertrophic cardiomyopathy || ||	TRUE	igd	20	1920605	0.0023	1.72902e-39	395718	ebi-a-GCST90026371	Mitochondrial DNA copy number || id:ebi-a-GCST90026371	TRUE	reported	igd	2	1	TRUE	0.000452963482932405	179.326125798602	179.327032136106
48	rs6105851	A	G	A	G	0.0218	-0.0053	NA	0.561367	FALSE	FALSE	FALSE	ebi-a-GCST90018861	20	17955038	0.0485	489727	0.9134	Hypertrophic cardiomyopathy || id:ebi-a-GCST90018861	Hypertrophic cardiomyopathy	Hypertrophic cardiomyopathy || ||	TRUE	igd	20	17955038	0.0021	1.93108e-25	395718	ebi-a-GCST90026371	Mitochondrial DNA copy number || id:ebi-a-GCST90026371	TRUE	reported	igd	2	1	TRUE	0.000272251536129625	107.763627684246	107.764172335601
49	rs61691222	T	C	T	C	0.0143	-0.0272	NA	0.189458	FALSE	FALSE	FALSE	ebi-a-GCST90018861	10	104420754	0.0675	489727	0.686901	Hypertrophic cardiomyopathy || id:ebi-a-GCST90018861	Hypertrophic cardiomyopathy	Hypertrophic cardiomyopathy || ||	TRUE	igd	10	104420754	0.0024	4.76102e-09	395718	ebi-a-GCST90026371	Mitochondrial DNA copy number || id:ebi-a-GCST90026371	TRUE	reported	igd	2	1	TRUE	8.97066885204309e-05	35.5015566816381	35.5017361111111
50	rs62641680	A	G	A	G	-0.0901	0.0628	NA	0.0281535	FALSE	FALSE	FALSE	ebi-a-GCST90018861	2	74166053	0.198	489727	0.751201	Hypertrophic cardiomyopathy || id:ebi-a-GCST90018861	Hypertrophic cardiomyopathy	Hypertrophic cardiomyopathy || ||	TRUE	igd	2	74166053	0.0062	3.182e-47	395718	ebi-a-GCST90026371	Mitochondrial DNA copy number || id:ebi-a-GCST90026371	TRUE	reported	igd	2	1	TRUE	0.000533394686831582	211.185457094997	211.186524453694
51	rs6511720	T	G	T	G	0.0188	-0.0206	NA	0.0841621	FALSE	FALSE	FALSE	ebi-a-GCST90018861	19	11202306	0.1021	489727	0.8399	Hypertrophic cardiomyopathy || id:ebi-a-GCST90018861	Hypertrophic cardiomyopathy	Hypertrophic cardiomyopathy || ||	TRUE	igd	19	11202306	0.0032	5.665e-09	395718	ebi-a-GCST90026371	Mitochondrial DNA copy number || id:ebi-a-GCST90026371	TRUE	reported	igd	2	1	TRUE	8.72151752351859e-05	34.5154505544352	34.5156
52	rs6659169	G	A	G	A	-0.0158	0.2208	NA	0.149365	FALSE	FALSE	FALSE	ebi-a-GCST90018861	1	248017236	0.0783	489727	0.00481804	Hypertrophic cardiomyopathy || id:ebi-a-GCST90018861	Hypertrophic cardiomyopathy	Hypertrophic cardiomyopathy || ||	TRUE	igd	1	248017236	0.0026	9.60594e-10	395718	ebi-a-GCST90026371	Mitochondrial DNA copy number || id:ebi-a-GCST90026371	TRUE	reported	igd	2	1	TRUE	9.33127836883932e-05	36.9288074398567	36.9289940828402
53	rs67036916	A	G	A	G	0.0281	-0.0438	NA	0.387334	FALSE	FALSE	FALSE	ebi-a-GCST90018861	7	106367636	0.0524	489727	0.4029	Hypertrophic cardiomyopathy || id:ebi-a-GCST90018861	Hypertrophic cardiomyopathy	Hypertrophic cardiomyopathy || ||	TRUE	igd	7	106367636	0.0021	1.13606e-40	395718	ebi-a-GCST90026371	Mitochondrial DNA copy number || id:ebi-a-GCST90026371	TRUE	reported	igd	2	1	TRUE	0.000452263755621802	179.048981684534	179.049886621315
54	rs6959832	A	G	A	G	-0.021	0.0402	NA	0.449768	FALSE	FALSE	FALSE	ebi-a-GCST90018861	7	135289854	0.0489	489727	0.411	Hypertrophic cardiomyopathy || id:ebi-a-GCST90018861	Hypertrophic cardiomyopathy	Hypertrophic cardiomyopathy || ||	TRUE	igd	7	135289854	0.0021	6.50429e-24	395718	ebi-a-GCST90026371	Mitochondrial DNA copy number || id:ebi-a-GCST90026371	TRUE	reported	igd	2	1	TRUE	0.000252641365476052	99.9994945895815	100
56	rs72698722	T	C	T	C	-0.0189	0.0317	NA	0.243761	FALSE	FALSE	FALSE	ebi-a-GCST90018861	14	101181881	0.0531	489727	0.5499	Hypertrophic cardiomyopathy || id:ebi-a-GCST90018861	Hypertrophic cardiomyopathy	Hypertrophic cardiomyopathy || ||	TRUE	igd	14	101181881	0.0027	1.30407e-12	395718	ebi-a-GCST90026371	Mitochondrial DNA copy number || id:ebi-a-GCST90026371	TRUE	reported	igd	2	1	TRUE	0.000123810221670832	48.9997523488949	49
57	rs74750282	C	T	C	T	0.0384	-0.0213	NA	0.0869841	FALSE	FALSE	FALSE	ebi-a-GCST90018861	7	114744463	0.1136	489727	0.8517	Hypertrophic cardiomyopathy || id:ebi-a-GCST90018861	Hypertrophic cardiomyopathy	Hypertrophic cardiomyopathy || ||	TRUE	igd	7	114744463	0.0037	7.35021e-25	395718	ebi-a-GCST90026371	Mitochondrial DNA copy number || id:ebi-a-GCST90026371	TRUE	reported	igd	2	1	TRUE	0.000272116577682722	107.710193383501	107.710737764792
58	rs74874677	G	A	G	A	-0.082	0.1019	NA	0.0233435	FALSE	FALSE	FALSE	ebi-a-GCST90018861	2	74177777	0.205	489727	0.6192	Hypertrophic cardiomyopathy || id:ebi-a-GCST90018861	Hypertrophic cardiomyopathy	Hypertrophic cardiomyopathy || ||	TRUE	igd	2	74177777	0.007	1.96517e-31	395718	ebi-a-GCST90026371	Mitochondrial DNA copy number || id:ebi-a-GCST90026371	TRUE	reported	igd	2	1	TRUE	0.000346653223972937	137.22379624905	137.224489795918
59	rs7499892	T	C	T	C	0.015	0.0819	NA	0.173383	FALSE	FALSE	FALSE	ebi-a-GCST90018861	16	57006590	0.0637	489727	0.1984	Hypertrophic cardiomyopathy || id:ebi-a-GCST90018861	Hypertrophic cardiomyopathy	Hypertrophic cardiomyopathy || ||	TRUE	igd	16	57006590	0.0027	3.10299e-08	395718	ebi-a-GCST90026371	Mitochondrial DNA copy number || id:ebi-a-GCST90026371	TRUE	reported	igd	2	1	TRUE	7.79893521449474e-05	30.8640415399943	30.8641975308642
60	rs75080135	C	A	C	A	0.0211	-0.0358	NA	0.212912	FALSE	FALSE	FALSE	ebi-a-GCST90018861	6	33552707	0.0559	489727	0.5223	Hypertrophic cardiomyopathy || id:ebi-a-GCST90018861	Hypertrophic cardiomyopathy	Hypertrophic cardiomyopathy || ||	TRUE	igd	6	33552707	0.0027	1.11789e-14	395718	ebi-a-GCST90026371	Mitochondrial DNA copy number || id:ebi-a-GCST90026371	TRUE	reported	igd	2	1	TRUE	0.00015430661956058	61.0710219289816	61.0713305898491
61	rs7705526	A	C	A	C	0.018	0.0453	NA	0.332075	FALSE	FALSE	FALSE	ebi-a-GCST90018861	5	1285974	0.0517	489727	0.3811	Hypertrophic cardiomyopathy || id:ebi-a-GCST90018861	Hypertrophic cardiomyopathy	Hypertrophic cardiomyopathy || ||	TRUE	igd	5	1285974	0.0023	1.23908e-15	395718	ebi-a-GCST90026371	Mitochondrial DNA copy number || id:ebi-a-GCST90026371	TRUE	reported	igd	2	1	TRUE	0.00015475201748629	61.2473274991009	61.2476370510397
62	rs78909033	A	G	A	G	-0.0206	0.1562	NA	0.133777	FALSE	FALSE	FALSE	ebi-a-GCST90018861	2	241510903	0.0945	489727	0.0983196	Hypertrophic cardiomyopathy || id:ebi-a-GCST90018861	Hypertrophic cardiomyopathy	Hypertrophic cardiomyopathy || ||	TRUE	igd	2	241510903	0.0031	2.31579e-11	395718	ebi-a-GCST90026371	Mitochondrial DNA copy number || id:ebi-a-GCST90026371	TRUE	reported	igd	2	1	TRUE	0.000111577541366632	44.1579453944171	44.1581685744017
63	rs7896518	G	A	G	A	-0.0454	-0.0773	NA	0.441447	FALSE	FALSE	FALSE	ebi-a-GCST90018861	10	65104500	0.0616	489727	0.2095	Hypertrophic cardiomyopathy || id:ebi-a-GCST90018861	Hypertrophic cardiomyopathy	Hypertrophic cardiomyopathy || ||	TRUE	igd	10	65104500	0.0021	1.7398e-100	395718	ebi-a-GCST90026371	Mitochondrial DNA copy number || id:ebi-a-GCST90026371	TRUE	reported	igd	2	1	TRUE	0.00117970838842171	467.380857751161	467.383219954649
64	rs9425601	A	G	A	G	0.0125	-0.0097	NA	0.34155	FALSE	FALSE	FALSE	ebi-a-GCST90018861	1	172377262	0.0504	489727	0.8473	Hypertrophic cardiomyopathy || id:ebi-a-GCST90018861	Hypertrophic cardiomyopathy	Hypertrophic cardiomyopathy || ||	TRUE	igd	1	172377262	0.0022	2.29699e-08	395718	ebi-a-GCST90026371	Mitochondrial DNA copy number || id:ebi-a-GCST90026371	TRUE	reported	igd	2	1	TRUE	8.1574313988603e-05	32.2828946893019	32.2830578512397
65	rs9494142	C	T	C	T	0.0182	-0.002	NA	0.297191	FALSE	FALSE	FALSE	ebi-a-GCST90018861	6	135431640	0.0509	489727	0.9693	Hypertrophic cardiomyopathy || id:ebi-a-GCST90018861	Hypertrophic cardiomyopathy	Hypertrophic cardiomyopathy || ||	TRUE	igd	6	135431640	0.0024	5.9676e-14	395718	ebi-a-GCST90026371	Mitochondrial DNA copy number || id:ebi-a-GCST90026371	TRUE	reported	igd	2	1	TRUE	0.000145301928581742	57.5066537983559	57.5069444444445
66	rs9941212	A	G	A	G	0.012	0.0023	NA	0.614377	FALSE	FALSE	FALSE	ebi-a-GCST90018861	16	86154249	0.0489	489727	0.9621	Hypertrophic cardiomyopathy || id:ebi-a-GCST90018861	Hypertrophic cardiomyopathy	Hypertrophic cardiomyopathy || ||	TRUE	igd	16	86154249	0.0022	4.51201e-08	395718	ebi-a-GCST90026371	Mitochondrial DNA copy number || id:ebi-a-GCST90026371	TRUE	reported	igd	2	1	TRUE	7.51793685760013e-05	29.7519157456606	29.7520661157025

## Sheet: TableS3
Detailed information on the SNPs of MR analysis Results of Between mtDNA-CN and dilated cardiomyopathy
X	SNP	effect_allele.exposure	other_allele.exposure	effect_allele.outcome	other_allele.outcome	beta.exposure	beta.outcome	eaf.exposure	eaf.outcome	remove	palindromic	ambiguous	id.outcome	chr	pos	se.outcome	samplesize.outcome	pval.outcome	outcome	originalname.outcome	outcome.deprecated	mr_keep.outcome	data_source.outcome	chr.exposure	pos.exposure	se.exposure	pval.exposure	samplesize.exposure	id.exposure	exposure	mr_keep.exposure	pval_origin.exposure	data_source.exposure	action	SNP_index	mr_keep	PVE	FSTAT	F
1	rs1065853	T	G	T	G	0.0384	0.1191	NA	0.0802605	FALSE	FALSE	FALSE	ebi-a-GCST90018834	19	45413233	0.0687	355381	0.0830998	Dilated cardiomyopathy || id:ebi-a-GCST90018834	Dilated cardiomyopathy	Dilated cardiomyopathy || ||	TRUE	igd	19	45413233	0.0038	1.68888e-23	395718	ebi-a-GCST90026371	Mitochondrial DNA copy number || id:ebi-a-GCST90026371	TRUE	reported	igd	2	1	TRUE	0.000257986745175146	102.115827383666	102.116343490305
3	rs10850362	A	G	A	G	-0.0141	-0.0086	NA	0.647297	FALSE	FALSE	FALSE	ebi-a-GCST90018834	12	109486589	0.0345	355381	0.8038	Dilated cardiomyopathy || id:ebi-a-GCST90018834	Dilated cardiomyopathy	Dilated cardiomyopathy || ||	TRUE	igd	12	109486589	0.0021	3.32966e-11	395718	ebi-a-GCST90026371	Mitochondrial DNA copy number || id:ebi-a-GCST90026371	TRUE	reported	igd	2	1	TRUE	0.000113910657020065	45.081404805793	45.0816326530612
4	rs11064074	T	C	T	C	0.0187	-0.0358	NA	0.434167	FALSE	FALSE	FALSE	ebi-a-GCST90018834	12	6281039	0.0335	355381	0.2852	Dilated cardiomyopathy || id:ebi-a-GCST90018834	Dilated cardiomyopathy	Dilated cardiomyopathy || ||	TRUE	igd	12	6281039	0.0021	1.57217e-18	395718	ebi-a-GCST90026371	Mitochondrial DNA copy number || id:ebi-a-GCST90026371	TRUE	reported	igd	2	1	TRUE	0.000200341906388361	79.2943838163963	79.2947845804989
5	rs11064881	A	G	A	G	0.0257	-0.1735	NA	0.0736646	FALSE	FALSE	FALSE	ebi-a-GCST90018834	12	120146925	0.0715	355381	0.01527	Dilated cardiomyopathy || id:ebi-a-GCST90018834	Dilated cardiomyopathy	Dilated cardiomyopathy || ||	TRUE	igd	12	120146925	0.004	1.239e-10	395718	ebi-a-GCST90026371	Mitochondrial DNA copy number || id:ebi-a-GCST90026371	TRUE	reported	igd	2	1	TRUE	0.000104307408621746	41.2804163634204	41.2806
6	rs11082396	C	T	C	T	0.0262	-0.0107	NA	0.176097	FALSE	FALSE	FALSE	ebi-a-GCST90018834	18	42080720	0.0453	355381	0.8129	Dilated cardiomyopathy || id:ebi-a-GCST90018834	Dilated cardiomyopathy	Dilated cardiomyopathy || ||	TRUE	igd	18	42080720	0.0031	5.53988e-17	395718	ebi-a-GCST90026371	Mitochondrial DNA copy number || id:ebi-a-GCST90026371	TRUE	reported	igd	2	1	TRUE	0.000180474149370706	71.4293996525206	71.4297606659729
7	rs11085147	T	C	T	C	0.0754	-0.0506	NA	0.0988806	FALSE	FALSE	FALSE	ebi-a-GCST90018834	19	5711930	0.064	355381	0.4293	Dilated cardiomyopathy || id:ebi-a-GCST90018834	Dilated cardiomyopathy	Dilated cardiomyopathy || ||	TRUE	igd	19	5711930	0.0036	1.99022e-95	395718	ebi-a-GCST90026371	Mitochondrial DNA copy number || id:ebi-a-GCST90026371	TRUE	reported	igd	2	1	TRUE	0.00110731381440537	438.667536003785	438.66975308642
8	rs1127787	A	G	A	G	-0.0163	0.0962	NA	0.166183	FALSE	FALSE	FALSE	ebi-a-GCST90018834	12	27867727	0.044	355381	0.0289301	Dilated cardiomyopathy || id:ebi-a-GCST90018834	Dilated cardiomyopathy	Dilated cardiomyopathy || ||	TRUE	igd	12	27867727	0.0028	6.07995e-09	395718	ebi-a-GCST90026371	Mitochondrial DNA copy number || id:ebi-a-GCST90026371	TRUE	reported	igd	2	1	TRUE	8.56320122571127e-05	33.8888593335534	33.8890306122449
9	rs114694170	C	T	C	T	0.0331	-0.0515	NA	0.0594072	FALSE	FALSE	FALSE	ebi-a-GCST90018834	5	88180196	0.0798	355381	0.5189	Dilated cardiomyopathy || id:ebi-a-GCST90018834	Dilated cardiomyopathy	Dilated cardiomyopathy || ||	TRUE	igd	5	88180196	0.0045	2.41713e-13	395718	ebi-a-GCST90026371	Mitochondrial DNA copy number || id:ebi-a-GCST90026371	TRUE	reported	igd	2	1	TRUE	0.000136705434660601	54.103924082613	54.1041975308642
10	rs11553699	G	A	G	A	0.0448	0.067	NA	0.135401	FALSE	FALSE	FALSE	ebi-a-GCST90018834	12	122216910	0.0569	355381	0.2391	Dilated cardiomyopathy || id:ebi-a-GCST90018834	Dilated cardiomyopathy	Dilated cardiomyopathy || ||	TRUE	igd	12	122216910	0.0032	2.9363e-44	395718	ebi-a-GCST90026371	Mitochondrial DNA copy number || id:ebi-a-GCST90026371	TRUE	reported	igd	2	1	TRUE	0.000495057007329875	195.99900939558	196
11	rs11867543	T	C	T	C	0.0167	-0.103	NA	0.137944	FALSE	FALSE	FALSE	ebi-a-GCST90018834	17	79655046	0.0543	355381	0.0579696	Dilated cardiomyopathy || id:ebi-a-GCST90018834	Dilated cardiomyopathy	Dilated cardiomyopathy || ||	TRUE	igd	17	79655046	0.003	3.86901e-08	395718	ebi-a-GCST90026371	Mitochondrial DNA copy number || id:ebi-a-GCST90026371	TRUE	reported	igd	2	1	TRUE	7.83015970597457e-05	30.9876211623204	30.9877777777778
13	rs12148	G	T	G	T	-0.0143	-0.0246	NA	0.652883	FALSE	FALSE	FALSE	ebi-a-GCST90018834	22	50962208	0.0344	355381	0.474	Dilated cardiomyopathy || id:ebi-a-GCST90018834	Dilated cardiomyopathy	Dilated cardiomyopathy || ||	TRUE	igd	22	50962208	0.0021	2.54214e-11	395718	ebi-a-GCST90026371	Mitochondrial DNA copy number || id:ebi-a-GCST90026371	TRUE	reported	igd	2	1	TRUE	0.000117164702213181	46.3693801556089	46.3696145124717
14	rs12247015	G	A	G	A	0.034	0.0308	NA	0.343589	FALSE	FALSE	FALSE	ebi-a-GCST90018834	10	60145079	0.0348	355381	0.3758	Dilated cardiomyopathy || id:ebi-a-GCST90018834	Dilated cardiomyopathy	Dilated cardiomyopathy || ||	TRUE	igd	10	60145079	0.0021	8.14329e-58	395718	ebi-a-GCST90026371	Mitochondrial DNA copy number || id:ebi-a-GCST90026371	TRUE	reported	igd	2	1	TRUE	0.000661981494547832	262.130194434368	262.131519274377
15	rs13084580	T	C	T	C	0.0241	0.1042	NA	0.0988841	FALSE	FALSE	FALSE	ebi-a-GCST90018834	3	39188182	0.0541	355381	0.05425	Dilated cardiomyopathy || id:ebi-a-GCST90018834	Dilated cardiomyopathy	Dilated cardiomyopathy || ||	TRUE	igd	3	39188182	0.0033	2.42773e-13	395718	ebi-a-GCST90026371	Mitochondrial DNA copy number || id:ebi-a-GCST90026371	TRUE	reported	igd	2	1	TRUE	0.000134760269355618	53.3339820501146	53.3342516069789
16	rs13088724	A	G	A	G	0.0178	-0.0559	NA	0.169843	FALSE	FALSE	FALSE	ebi-a-GCST90018834	3	179152841	0.0431	355381	0.1947	Dilated cardiomyopathy || id:ebi-a-GCST90018834	Dilated cardiomyopathy	Dilated cardiomyopathy || ||	TRUE	igd	3	179152841	0.0025	2.70707e-12	395718	ebi-a-GCST90026371	Mitochondrial DNA copy number || id:ebi-a-GCST90026371	TRUE	reported	igd	2	1	TRUE	0.000128090980204623	50.6941437852208	50.6944
17	rs1354034	C	T	C	T	-0.0269	-0.0079	NA	0.581371	FALSE	FALSE	FALSE	ebi-a-GCST90018834	3	56849749	0.0334	355381	0.8118	Dilated cardiomyopathy || id:ebi-a-GCST90018834	Dilated cardiomyopathy	Dilated cardiomyopathy || ||	TRUE	igd	3	56849749	0.0021	3.01093e-36	395718	ebi-a-GCST90026371	Mitochondrial DNA copy number || id:ebi-a-GCST90026371	TRUE	reported	igd	2	1	TRUE	0.000414476701269742	164.08307092963	164.083900226757
18	rs148984304	AAAAC	A	AAAAC	A	0.0132	-0.0145	NA	0.420884	FALSE	FALSE	FALSE	ebi-a-GCST90018834	8	27258658	0.0333	355381	0.6633	Dilated cardiomyopathy || id:ebi-a-GCST90018834	Dilated cardiomyopathy	Dilated cardiomyopathy || ||	TRUE	igd	8	27258658	0.0021	3.85798e-10	395718	ebi-a-GCST90026371	Mitochondrial DNA copy number || id:ebi-a-GCST90026371	TRUE	reported	igd	2	1	TRUE	9.98343760078193e-05	39.5100043929448	39.5102040816327
19	rs156355	C	T	C	T	0.0209	0.0272	NA	0.536012	FALSE	FALSE	FALSE	ebi-a-GCST90018834	20	1818613	0.0344	355381	0.4285	Dilated cardiomyopathy || id:ebi-a-GCST90018834	Dilated cardiomyopathy	Dilated cardiomyopathy || ||	TRUE	igd	20	1818613	0.0022	2.85825e-22	395718	ebi-a-GCST90026371	Mitochondrial DNA copy number || id:ebi-a-GCST90026371	TRUE	reported	igd	2	1	TRUE	0.000228014448915605	90.2495438670973	90.25
20	rs1569419	C	T	C	T	0.019	0.0171	NA	0.818455	FALSE	FALSE	FALSE	ebi-a-GCST90018834	1	2996602	0.0421	355381	0.685199	Dilated cardiomyopathy || id:ebi-a-GCST90018834	Dilated cardiomyopathy	Dilated cardiomyopathy || ||	TRUE	igd	1	2996602	0.0025	1.91293e-14	395718	ebi-a-GCST90026371	Mitochondrial DNA copy number || id:ebi-a-GCST90026371	TRUE	reported	igd	2	1	TRUE	0.000145941226921022	57.7597080749423	57.76
21	rs1613662	A	G	A	G	-0.0172	-0.0473	NA	0.883708	FALSE	FALSE	FALSE	ebi-a-GCST90018834	19	55536595	0.0493	355381	0.3374	Dilated cardiomyopathy || id:ebi-a-GCST90018834	Dilated cardiomyopathy	Dilated cardiomyopathy || ||	TRUE	igd	19	55536595	0.0028	8.25791e-10	395718	ebi-a-GCST90026371	Mitochondrial DNA copy number || id:ebi-a-GCST90026371	TRUE	reported	igd	2	1	TRUE	9.53484449359637e-05	37.7345031624768	37.734693877551
22	rs1760940	C	A	C	A	0.0265	-0.0071	NA	0.215367	FALSE	FALSE	FALSE	ebi-a-GCST90018834	14	20938251	0.0396	355381	0.8571	Dilated cardiomyopathy || id:ebi-a-GCST90018834	Dilated cardiomyopathy	Dilated cardiomyopathy || ||	TRUE	igd	14	20938251	0.0024	5.28932e-28	395718	ebi-a-GCST90026371	Mitochondrial DNA copy number || id:ebi-a-GCST90026371	TRUE	reported	igd	2	1	TRUE	0.000307999262099995	121.917786589468	121.918402777778
24	rs1967556	G	T	G	T	0.0178	-0.0527	NA	0.526211	FALSE	FALSE	FALSE	ebi-a-GCST90018834	17	27744033	0.0375	355381	0.16	Dilated cardiomyopathy || id:ebi-a-GCST90018834	Dilated cardiomyopathy	Dilated cardiomyopathy || ||	TRUE	igd	17	27744033	0.0021	2.78099e-17	395718	ebi-a-GCST90026371	Mitochondrial DNA copy number || id:ebi-a-GCST90026371	TRUE	reported	igd	2	1	TRUE	0.000181525134487815	71.8454418724784	71.8458049886621
25	rs2015599	A	G	A	G	0.0125	0.021	NA	0.495882	FALSE	FALSE	FALSE	ebi-a-GCST90018834	12	29435480	0.033	355381	0.5256	Dilated cardiomyopathy || id:ebi-a-GCST90018834	Dilated cardiomyopathy	Dilated cardiomyopathy || ||	TRUE	igd	12	29435480	0.0021	2.20602e-09	395718	ebi-a-GCST90026371	Mitochondrial DNA copy number || id:ebi-a-GCST90026371	TRUE	reported	igd	2	1	TRUE	8.95275599434571e-05	35.4306599311159	35.4308390022676
26	rs2038479	A	C	A	C	0.0158	-0.0269	NA	0.802899	FALSE	FALSE	FALSE	ebi-a-GCST90018834	1	171939290	0.0415	355381	0.5165	Dilated cardiomyopathy || id:ebi-a-GCST90018834	Dilated cardiomyopathy	Dilated cardiomyopathy || ||	TRUE	igd	1	171939290	0.0026	2.20399e-09	395718	ebi-a-GCST90026371	Mitochondrial DNA copy number || id:ebi-a-GCST90026371	TRUE	reported	igd	2	1	TRUE	9.33127836883932e-05	36.9288074398567	36.9289940828402
27	rs212938	G	A	G	A	0.0149	-0.0118	NA	0.839681	FALSE	FALSE	FALSE	ebi-a-GCST90018834	6	25522443	0.0436	355381	0.7858	Dilated cardiomyopathy || id:ebi-a-GCST90018834	Dilated cardiomyopathy	Dilated cardiomyopathy || ||	TRUE	igd	6	25522443	0.0025	2.503e-09	395718	ebi-a-GCST90026371	Mitochondrial DNA copy number || id:ebi-a-GCST90026371	TRUE	reported	igd	2	1	TRUE	8.97568765942726e-05	35.5214204701328	35.5216
29	rs2274319	C	T	C	T	-0.0133	0.0717	NA	0.673276	FALSE	FALSE	FALSE	ebi-a-GCST90018834	1	156450873	0.0349	355381	0.0399301	Dilated cardiomyopathy || id:ebi-a-GCST90018834	Dilated cardiomyopathy	Dilated cardiomyopathy || ||	TRUE	igd	1	156450873	0.0022	1.28899e-09	395718	ebi-a-GCST90026371	Mitochondrial DNA copy number || id:ebi-a-GCST90026371	TRUE	reported	igd	2	1	TRUE	9.23489594500465e-05	36.5473359461799	36.547520661157
30	rs2290507	A	G	A	G	0.0224	0.0637	NA	0.19434	FALSE	FALSE	FALSE	ebi-a-GCST90018834	17	18139089	0.0441	355381	0.1482	Dilated cardiomyopathy || id:ebi-a-GCST90018834	Dilated cardiomyopathy	Dilated cardiomyopathy || ||	TRUE	igd	17	18139089	0.003	1.47911e-13	395718	ebi-a-GCST90026371	Mitochondrial DNA copy number || id:ebi-a-GCST90026371	TRUE	reported	igd	2	1	TRUE	0.000140866115942741	55.7508293391871	55.7511111111111
31	rs2304693	A	G	A	G	0.0178	-0.066	NA	0.166814	FALSE	FALSE	FALSE	ebi-a-GCST90018834	7	45148667	0.0437	355381	0.1309	Dilated cardiomyopathy || id:ebi-a-GCST90018834	Dilated cardiomyopathy	Dilated cardiomyopathy || ||	TRUE	igd	7	45148667	0.0027	8.35026e-11	395718	ebi-a-GCST90026371	Mitochondrial DNA copy number || id:ebi-a-GCST90026371	TRUE	reported	igd	2	1	TRUE	0.000109819376656428	43.4620574290302	43.4622770919067
32	rs28396651	G	A	G	A	-0.0119	0.0364	NA	0.658235	FALSE	FALSE	FALSE	ebi-a-GCST90018834	4	102819025	0.0346	355381	0.2927	Dilated cardiomyopathy || id:ebi-a-GCST90018834	Dilated cardiomyopathy	Dilated cardiomyopathy || ||	TRUE	igd	4	102819025	0.0021	2.68102e-08	395718	ebi-a-GCST90026371	Mitochondrial DNA copy number || id:ebi-a-GCST90026371	TRUE	reported	igd	2	1	TRUE	8.11398663185607e-05	32.1109488182101	32.1111111111111
33	rs2977608	C	A	C	A	0.0232	-0.0546	NA	0.763312	FALSE	FALSE	FALSE	ebi-a-GCST90018834	1	768253	0.044	355381	0.2149	Dilated cardiomyopathy || id:ebi-a-GCST90018834	Dilated cardiomyopathy	Dilated cardiomyopathy || ||	TRUE	igd	1	768253	0.0025	3.09172e-21	395718	ebi-a-GCST90026371	Mitochondrial DNA copy number || id:ebi-a-GCST90026371	TRUE	reported	igd	2	1	TRUE	0.000217578332302669	86.1179647486341	86.1184
35	rs34778241	TG	T	TG	T	0.0144	-0.0087	NA	0.649497	FALSE	FALSE	FALSE	ebi-a-GCST90018834	3	71771215	0.0371	355381	0.8146	Dilated cardiomyopathy || id:ebi-a-GCST90018834	Dilated cardiomyopathy	Dilated cardiomyopathy || ||	TRUE	igd	3	71771215	0.0023	3.90202e-10	395718	ebi-a-GCST90026371	Mitochondrial DNA copy number || id:ebi-a-GCST90026371	TRUE	reported	igd	2	1	TRUE	9.90468091609013e-05	39.1982895994246	39.1984877126654
37	rs3818157	A	G	A	G	-0.018	0.005	NA	0.498787	FALSE	FALSE	FALSE	ebi-a-GCST90018834	1	12027308	0.0332	355381	0.8804	Dilated cardiomyopathy || id:ebi-a-GCST90018834	Dilated cardiomyopathy	Dilated cardiomyopathy || ||	TRUE	igd	1	12027308	0.0021	1.44411e-17	395718	ebi-a-GCST90026371	Mitochondrial DNA copy number || id:ebi-a-GCST90026371	TRUE	reported	igd	2	1	TRUE	0.000185626506475117	73.4690164331619	73.469387755102
38	rs385893	C	T	C	T	0.0154	-0.0129	NA	0.602512	FALSE	FALSE	FALSE	ebi-a-GCST90018834	9	4763176	0.034	355381	0.7042	Dilated cardiomyopathy || id:ebi-a-GCST90018834	Dilated cardiomyopathy	Dilated cardiomyopathy || ||	TRUE	igd	9	4763176	0.0021	2.25216e-13	395718	ebi-a-GCST90026371	Mitochondrial DNA copy number || id:ebi-a-GCST90026371	TRUE	reported	igd	2	1	TRUE	0.000135880779775999	53.777505979286	53.7777777777778
40	rs445	T	C	T	C	0.0212	0.0111	NA	0.166458	FALSE	FALSE	FALSE	ebi-a-GCST90018834	7	92408370	0.0486	355381	0.82	Dilated cardiomyopathy || id:ebi-a-GCST90018834	Dilated cardiomyopathy	Dilated cardiomyopathy || ||	TRUE	igd	7	92408370	0.0035	2.06101e-09	395718	ebi-a-GCST90026371	Mitochondrial DNA copy number || id:ebi-a-GCST90026371	TRUE	reported	igd	2	1	TRUE	9.27063673874214e-05	36.6887941619114	36.6889795918367
41	rs4807780	C	T	C	T	-0.0188	0.008	NA	0.713255	FALSE	FALSE	FALSE	ebi-a-GCST90018834	19	5550208	0.0369	355381	0.8274	Dilated cardiomyopathy || id:ebi-a-GCST90018834	Dilated cardiomyopathy	Dilated cardiomyopathy || ||	TRUE	igd	19	5550208	0.0022	2.33991e-17	395718	ebi-a-GCST90026371	Mitochondrial DNA copy number || id:ebi-a-GCST90026371	TRUE	reported	igd	2	1	TRUE	0.000184503409157775	73.0244243135159	73.0247933884297
42	rs4808075	C	T	C	T	-0.0279	0.0732	NA	0.196782	FALSE	FALSE	FALSE	ebi-a-GCST90018834	19	17390291	0.041	355381	0.0737293	Dilated cardiomyopathy || id:ebi-a-GCST90018834	Dilated cardiomyopathy	Dilated cardiomyopathy || ||	TRUE	igd	19	17390291	0.0023	4.55198e-34	395718	ebi-a-GCST90026371	Mitochondrial DNA copy number || id:ebi-a-GCST90026371	TRUE	reported	igd	2	1	TRUE	0.00037171104595523	147.14670431659	147.147448015123
43	rs4841132	G	A	G	A	-0.0214	0.0915	NA	0.935553	FALSE	FALSE	FALSE	ebi-a-GCST90018834	8	9183596	0.0638	355381	0.1514	Dilated cardiomyopathy || id:ebi-a-GCST90018834	Dilated cardiomyopathy	Dilated cardiomyopathy || ||	TRUE	igd	8	9183596	0.0036	3.02998e-09	395718	ebi-a-GCST90026371	Mitochondrial DNA copy number || id:ebi-a-GCST90026371	TRUE	reported	igd	2	1	TRUE	8.92890002463734e-05	35.3362411591394	35.3364197530864
44	rs5012419	G	A	G	A	0.0246	0.0158	NA	0.546097	FALSE	FALSE	FALSE	ebi-a-GCST90018834	12	19105915	0.0342	355381	0.6442	Dilated cardiomyopathy || id:ebi-a-GCST90018834	Dilated cardiomyopathy	Dilated cardiomyopathy || ||	TRUE	igd	12	19105915	0.0022	7.34176e-30	395718	ebi-a-GCST90026371	Mitochondrial DNA copy number || id:ebi-a-GCST90026371	TRUE	reported	igd	2	1	TRUE	0.000315865248114564	125.032425921139	125.03305785124
45	rs57066921	G	T	G	T	-0.106	0.0266	NA	0.0172618	FALSE	FALSE	FALSE	ebi-a-GCST90018834	10	102752345	0.1435	355381	0.8529	Dilated cardiomyopathy || id:ebi-a-GCST90018834	Dilated cardiomyopathy	Dilated cardiomyopathy || ||	TRUE	igd	10	102752345	0.0078	1.40994e-41	395718	ebi-a-GCST90026371	Mitochondrial DNA copy number || id:ebi-a-GCST90026371	TRUE	reported	igd	2	1	TRUE	0.000466481131947538	184.680197437301	184.681130834977
46	rs5759176	T	C	T	C	0.0315	-0.0097	NA	0.631312	FALSE	FALSE	FALSE	ebi-a-GCST90018834	22	43526496	0.0349	355381	0.7815	Dilated cardiomyopathy || id:ebi-a-GCST90018834	Dilated cardiomyopathy	Dilated cardiomyopathy || ||	TRUE	igd	22	43526496	0.0022	7.71081e-45	395718	ebi-a-GCST90026371	Mitochondrial DNA copy number || id:ebi-a-GCST90026371	TRUE	reported	igd	2	1	TRUE	0.000517803525506986	205.009294434943	205.010330578512
47	rs6045561	C	T	C	T	-0.0308	0.0039	NA	0.412948	FALSE	FALSE	FALSE	ebi-a-GCST90018834	20	1920605	0.0371	355381	0.9168	Dilated cardiomyopathy || id:ebi-a-GCST90018834	Dilated cardiomyopathy	Dilated cardiomyopathy || ||	TRUE	igd	20	1920605	0.0023	1.72902e-39	395718	ebi-a-GCST90026371	Mitochondrial DNA copy number || id:ebi-a-GCST90026371	TRUE	reported	igd	2	1	TRUE	0.000452963482932405	179.326125798602	179.327032136106
48	rs6105851	A	G	A	G	0.0218	-0.0214	NA	0.576218	FALSE	FALSE	FALSE	ebi-a-GCST90018834	20	17955038	0.0332	355381	0.52	Dilated cardiomyopathy || id:ebi-a-GCST90018834	Dilated cardiomyopathy	Dilated cardiomyopathy || ||	TRUE	igd	20	17955038	0.0021	1.93108e-25	395718	ebi-a-GCST90026371	Mitochondrial DNA copy number || id:ebi-a-GCST90026371	TRUE	reported	igd	2	1	TRUE	0.000272251536129625	107.763627684246	107.764172335601
49	rs61691222	T	C	T	C	0.0143	0.0163	NA	0.188047	FALSE	FALSE	FALSE	ebi-a-GCST90018834	10	104420754	0.0413	355381	0.6928	Dilated cardiomyopathy || id:ebi-a-GCST90018834	Dilated cardiomyopathy	Dilated cardiomyopathy || ||	TRUE	igd	10	104420754	0.0024	4.76102e-09	395718	ebi-a-GCST90026371	Mitochondrial DNA copy number || id:ebi-a-GCST90026371	TRUE	reported	igd	2	1	TRUE	8.97066885204309e-05	35.5015566816381	35.5017361111111
50	rs62641680	A	G	A	G	-0.0901	0.0505	NA	0.0294135	FALSE	FALSE	FALSE	ebi-a-GCST90018834	2	74166053	0.1105	355381	0.648	Dilated cardiomyopathy || id:ebi-a-GCST90018834	Dilated cardiomyopathy	Dilated cardiomyopathy || ||	TRUE	igd	2	74166053	0.0062	3.182e-47	395718	ebi-a-GCST90026371	Mitochondrial DNA copy number || id:ebi-a-GCST90026371	TRUE	reported	igd	2	1	TRUE	0.000533394686831582	211.185457094997	211.186524453694
51	rs6511720	T	G	T	G	0.0188	0.0257	NA	0.079559	FALSE	FALSE	FALSE	ebi-a-GCST90018834	19	11202306	0.0576	355381	0.6557	Dilated cardiomyopathy || id:ebi-a-GCST90018834	Dilated cardiomyopathy	Dilated cardiomyopathy || ||	TRUE	igd	19	11202306	0.0032	5.665e-09	395718	ebi-a-GCST90026371	Mitochondrial DNA copy number || id:ebi-a-GCST90026371	TRUE	reported	igd	2	1	TRUE	8.72151752351859e-05	34.5154505544352	34.5156
52	rs6659169	G	A	G	A	-0.0158	0.0315	NA	0.143352	FALSE	FALSE	FALSE	ebi-a-GCST90018834	1	248017236	0.0455	355381	0.4888	Dilated cardiomyopathy || id:ebi-a-GCST90018834	Dilated cardiomyopathy	Dilated cardiomyopathy || ||	TRUE	igd	1	248017236	0.0026	9.60594e-10	395718	ebi-a-GCST90026371	Mitochondrial DNA copy number || id:ebi-a-GCST90026371	TRUE	reported	igd	2	1	TRUE	9.33127836883932e-05	36.9288074398567	36.9289940828402
53	rs67036916	A	G	A	G	0.0281	-0.008	NA	0.365669	FALSE	FALSE	FALSE	ebi-a-GCST90018834	7	106367636	0.0346	355381	0.8161	Dilated cardiomyopathy || id:ebi-a-GCST90018834	Dilated cardiomyopathy	Dilated cardiomyopathy || ||	TRUE	igd	7	106367636	0.0021	1.13606e-40	395718	ebi-a-GCST90026371	Mitochondrial DNA copy number || id:ebi-a-GCST90026371	TRUE	reported	igd	2	1	TRUE	0.000452263755621802	179.048981684534	179.049886621315
54	rs6959832	A	G	A	G	-0.021	0.0046	NA	0.454381	FALSE	FALSE	FALSE	ebi-a-GCST90018834	7	135289854	0.0333	355381	0.8891	Dilated cardiomyopathy || id:ebi-a-GCST90018834	Dilated cardiomyopathy	Dilated cardiomyopathy || ||	TRUE	igd	7	135289854	0.0021	6.50429e-24	395718	ebi-a-GCST90026371	Mitochondrial DNA copy number || id:ebi-a-GCST90026371	TRUE	reported	igd	2	1	TRUE	0.000252641365476052	99.9994945895815	100
56	rs72698722	T	C	T	C	-0.0189	0.0396	NA	0.233959	FALSE	FALSE	FALSE	ebi-a-GCST90018834	14	101181881	0.0402	355381	0.3237	Dilated cardiomyopathy || id:ebi-a-GCST90018834	Dilated cardiomyopathy	Dilated cardiomyopathy || ||	TRUE	igd	14	101181881	0.0027	1.30407e-12	395718	ebi-a-GCST90026371	Mitochondrial DNA copy number || id:ebi-a-GCST90026371	TRUE	reported	igd	2	1	TRUE	0.000123810221670832	48.9997523488949	49
57	rs74750282	C	T	C	T	0.0384	-0.0576	NA	0.087798	FALSE	FALSE	FALSE	ebi-a-GCST90018834	7	114744463	0.0664	355381	0.3853	Dilated cardiomyopathy || id:ebi-a-GCST90018834	Dilated cardiomyopathy	Dilated cardiomyopathy || ||	TRUE	igd	7	114744463	0.0037	7.35021e-25	395718	ebi-a-GCST90026371	Mitochondrial DNA copy number || id:ebi-a-GCST90026371	TRUE	reported	igd	2	1	TRUE	0.000272116577682722	107.710193383501	107.710737764792
58	rs74874677	G	A	G	A	-0.082	-0.0932	NA	0.0229753	FALSE	FALSE	FALSE	ebi-a-GCST90018834	2	74177777	0.1249	355381	0.4555	Dilated cardiomyopathy || id:ebi-a-GCST90018834	Dilated cardiomyopathy	Dilated cardiomyopathy || ||	TRUE	igd	2	74177777	0.007	1.96517e-31	395718	ebi-a-GCST90026371	Mitochondrial DNA copy number || id:ebi-a-GCST90026371	TRUE	reported	igd	2	1	TRUE	0.000346653223972937	137.22379624905	137.224489795918
59	rs7499892	T	C	T	C	0.015	0.0501	NA	0.173939	FALSE	FALSE	FALSE	ebi-a-GCST90018834	16	57006590	0.0434	355381	0.2477	Dilated cardiomyopathy || id:ebi-a-GCST90018834	Dilated cardiomyopathy	Dilated cardiomyopathy || ||	TRUE	igd	16	57006590	0.0027	3.10299e-08	395718	ebi-a-GCST90026371	Mitochondrial DNA copy number || id:ebi-a-GCST90026371	TRUE	reported	igd	2	1	TRUE	7.79893521449474e-05	30.8640415399943	30.8641975308642
60	rs75080135	C	A	C	A	0.0211	0.0365	NA	0.19458	FALSE	FALSE	FALSE	ebi-a-GCST90018834	6	33552707	0.0421	355381	0.3859	Dilated cardiomyopathy || id:ebi-a-GCST90018834	Dilated cardiomyopathy	Dilated cardiomyopathy || ||	TRUE	igd	6	33552707	0.0027	1.11789e-14	395718	ebi-a-GCST90026371	Mitochondrial DNA copy number || id:ebi-a-GCST90026371	TRUE	reported	igd	2	1	TRUE	0.00015430661956058	61.0710219289816	61.0713305898491
61	rs7705526	A	C	A	C	0.018	0.0112	NA	0.334763	FALSE	FALSE	FALSE	ebi-a-GCST90018834	5	1285974	0.0356	355381	0.753101	Dilated cardiomyopathy || id:ebi-a-GCST90018834	Dilated cardiomyopathy	Dilated cardiomyopathy || ||	TRUE	igd	5	1285974	0.0023	1.23908e-15	395718	ebi-a-GCST90026371	Mitochondrial DNA copy number || id:ebi-a-GCST90026371	TRUE	reported	igd	2	1	TRUE	0.00015475201748629	61.2473274991009	61.2476370510397
62	rs78909033	A	G	A	G	-0.0206	0.0029	NA	0.135335	FALSE	FALSE	FALSE	ebi-a-GCST90018834	2	241510903	0.0546	355381	0.9575	Dilated cardiomyopathy || id:ebi-a-GCST90018834	Dilated cardiomyopathy	Dilated cardiomyopathy || ||	TRUE	igd	2	241510903	0.0031	2.31579e-11	395718	ebi-a-GCST90026371	Mitochondrial DNA copy number || id:ebi-a-GCST90026371	TRUE	reported	igd	2	1	TRUE	0.000111577541366632	44.1579453944171	44.1581685744017
63	rs7896518	G	A	G	A	-0.0454	-0.0447	NA	0.441394	FALSE	FALSE	FALSE	ebi-a-GCST90018834	10	65104500	0.0334	355381	0.1811	Dilated cardiomyopathy || id:ebi-a-GCST90018834	Dilated cardiomyopathy	Dilated cardiomyopathy || ||	TRUE	igd	10	65104500	0.0021	1.7398e-100	395718	ebi-a-GCST90026371	Mitochondrial DNA copy number || id:ebi-a-GCST90026371	TRUE	reported	igd	2	1	TRUE	0.00117970838842171	467.380857751161	467.383219954649
64	rs9425601	A	G	A	G	0.0125	0.0272	NA	0.356436	FALSE	FALSE	FALSE	ebi-a-GCST90018834	1	172377262	0.0347	355381	0.4329	Dilated cardiomyopathy || id:ebi-a-GCST90018834	Dilated cardiomyopathy	Dilated cardiomyopathy || ||	TRUE	igd	1	172377262	0.0022	2.29699e-08	395718	ebi-a-GCST90026371	Mitochondrial DNA copy number || id:ebi-a-GCST90026371	TRUE	reported	igd	2	1	TRUE	8.1574313988603e-05	32.2828946893019	32.2830578512397
65	rs9494142	C	T	C	T	0.0182	0.0105	NA	0.292617	FALSE	FALSE	FALSE	ebi-a-GCST90018834	6	135431640	0.0369	355381	0.776699	Dilated cardiomyopathy || id:ebi-a-GCST90018834	Dilated cardiomyopathy	Dilated cardiomyopathy || ||	TRUE	igd	6	135431640	0.0024	5.9676e-14	395718	ebi-a-GCST90026371	Mitochondrial DNA copy number || id:ebi-a-GCST90026371	TRUE	reported	igd	2	1	TRUE	0.000145301928581742	57.5066537983559	57.5069444444445
66	rs9941212	A	G	A	G	0.012	0.055	NA	0.607849	FALSE	FALSE	FALSE	ebi-a-GCST90018834	16	86154249	0.0343	355381	0.1086	Dilated cardiomyopathy || id:ebi-a-GCST90018834	Dilated cardiomyopathy	Dilated cardiomyopathy || ||	TRUE	igd	16	86154249	0.0022	4.51201e-08	395718	ebi-a-GCST90026371	Mitochondrial DNA copy number || id:ebi-a-GCST90026371	TRUE	reported	igd	2	1	TRUE	7.51793685760013e-05	29.7519157456606	29.7520661157025

## Sheet: TableS4
Detailed information on the SNPs of MR analysis Results of Between mtDNA-CN and alcoholic cardiomyopathy
SNP	effect_allele.exposure	other_allele.exposure	effect_allele.outcome	other_allele.outcome	beta.exposure	beta.outcome	eaf.exposure	eaf.outcome	remove	palindromic	ambiguous	id.outcome	chr.outcome	pos.outcome	pval.outcome	se.outcome	outcome	mr_keep.outcome	pval_origin.outcome	chr.exposure	pos.exposure	se.exposure	pval.exposure	samplesize.exposure	id.exposure	exposure	mr_keep.exposure	pval_origin.exposure	data_source.exposure	action	SNP_index	mr_keep	samplesize.outcome
rs1065853	T	G	T	G	0.0384	-0.230194	NA	0.0527166	FALSE	FALSE	FALSE	ZufCC7	19	44909976	0.382669	0.263684	outcome	TRUE	reported	19	45413233	0.0038	1.68888e-23	395718	ebi-a-GCST90026371	Mitochondrial DNA copy number || id:ebi-a-GCST90026371	TRUE	reported	igd	2	1	TRUE	NA
rs10850362	A	G	A	G	-0.0141	0.161014	NA	0.627694	FALSE	FALSE	FALSE	ZufCC7	12	109048784	0.184092	0.121222	outcome	TRUE	reported	12	109486589	0.0021	3.32966e-11	395718	ebi-a-GCST90026371	Mitochondrial DNA copy number || id:ebi-a-GCST90026371	TRUE	reported	igd	2	1	TRUE	NA
rs11064074	T	C	T	C	0.0187	0.0627136	NA	0.43768	FALSE	FALSE	FALSE	ZufCC7	12	6171873	0.59669	0.118514	outcome	TRUE	reported	12	6281039	0.0021	1.57217e-18	395718	ebi-a-GCST90026371	Mitochondrial DNA copy number || id:ebi-a-GCST90026371	TRUE	reported	igd	2	1	TRUE	NA
rs11064881	A	G	A	G	0.0257	0.0842198	NA	0.0865146	FALSE	FALSE	FALSE	ZufCC7	12	119709120	0.687912	0.209664	outcome	TRUE	reported	12	120146925	0.004	1.239e-10	395718	ebi-a-GCST90026371	Mitochondrial DNA copy number || id:ebi-a-GCST90026371	TRUE	reported	igd	2	1	TRUE	NA
rs11082396	C	T	C	T	0.0262	0.11457	NA	0.127469	FALSE	FALSE	FALSE	ZufCC7	18	44500755	0.514216	0.175644	outcome	TRUE	reported	18	42080720	0.0031	5.53988e-17	395718	ebi-a-GCST90026371	Mitochondrial DNA copy number || id:ebi-a-GCST90026371	TRUE	reported	igd	2	1	TRUE	NA
rs11085147	T	C	T	C	0.0754	0.116836	NA	0.0844579	FALSE	FALSE	FALSE	ZufCC7	19	5711919	0.582515	0.21254	outcome	TRUE	reported	19	5711930	0.0036	1.99022e-95	395718	ebi-a-GCST90026371	Mitochondrial DNA copy number || id:ebi-a-GCST90026371	TRUE	reported	igd	2	1	TRUE	NA
rs1127787	A	G	A	G	-0.0163	-0.0457816	NA	0.146705	FALSE	FALSE	FALSE	ZufCC7	12	27714794	0.782526	0.165858	outcome	TRUE	reported	12	27867727	0.0028	6.07995e-09	395718	ebi-a-GCST90026371	Mitochondrial DNA copy number || id:ebi-a-GCST90026371	TRUE	reported	igd	2	1	TRUE	NA
rs114694170	C	T	C	T	0.0331	0.109717	NA	0.0563299	FALSE	FALSE	FALSE	ZufCC7	5	88884379	0.666739	0.254783	outcome	TRUE	reported	5	88180196	0.0045	2.41713e-13	395718	ebi-a-GCST90026371	Mitochondrial DNA copy number || id:ebi-a-GCST90026371	TRUE	reported	igd	2	1	TRUE	NA
rs11553699	G	A	G	A	0.0448	-0.296919	NA	0.107174	FALSE	FALSE	FALSE	ZufCC7	12	121779004	0.116479	0.189153	outcome	TRUE	reported	12	122216910	0.0032	2.9363e-44	395718	ebi-a-GCST90026371	Mitochondrial DNA copy number || id:ebi-a-GCST90026371	TRUE	reported	igd	2	1	TRUE	NA
rs11867543	T	C	T	C	0.0167	-0.0808505	NA	0.138553	FALSE	FALSE	FALSE	ZufCC7	17	81688016	0.632106	0.168873	outcome	TRUE	reported	17	79655046	0.003	3.86901e-08	395718	ebi-a-GCST90026371	Mitochondrial DNA copy number || id:ebi-a-GCST90026371	TRUE	reported	igd	2	1	TRUE	NA
rs12148	G	T	G	T	-0.0143	0.0622944	NA	0.630624	FALSE	FALSE	FALSE	ZufCC7	22	50523779	0.609478	0.12195	outcome	TRUE	reported	22	50962208	0.0021	2.54214e-11	395718	ebi-a-GCST90026371	Mitochondrial DNA copy number || id:ebi-a-GCST90026371	TRUE	reported	igd	2	1	TRUE	NA
rs12247015	G	A	G	A	0.034	0.253275	NA	0.328796	FALSE	FALSE	FALSE	ZufCC7	10	58385319	0.0426481	0.124942	outcome	TRUE	reported	10	60145079	0.0021	8.14329e-58	395718	ebi-a-GCST90026371	Mitochondrial DNA copy number || id:ebi-a-GCST90026371	TRUE	reported	igd	2	1	TRUE	NA
rs13084580	T	C	T	C	0.0241	-0.281565	NA	0.0421613	FALSE	FALSE	FALSE	ZufCC7	3	39146691	0.337328	0.293462	outcome	TRUE	reported	3	39188182	0.0033	2.42773e-13	395718	ebi-a-GCST90026371	Mitochondrial DNA copy number || id:ebi-a-GCST90026371	TRUE	reported	igd	2	1	TRUE	NA
rs13088724	A	G	A	G	0.0178	0.0422777	NA	0.326511	FALSE	FALSE	FALSE	ZufCC7	3	179435053	0.733682	0.124262	outcome	TRUE	reported	3	179152841	0.0025	2.70707e-12	395718	ebi-a-GCST90026371	Mitochondrial DNA copy number || id:ebi-a-GCST90026371	TRUE	reported	igd	2	1	TRUE	NA
rs1354034	C	T	C	T	-0.0269	0.0624157	NA	0.704774	FALSE	FALSE	FALSE	ZufCC7	3	56815721	0.6275	0.128626	outcome	TRUE	reported	3	56849749	0.0021	3.01093e-36	395718	ebi-a-GCST90026371	Mitochondrial DNA copy number || id:ebi-a-GCST90026371	TRUE	reported	igd	2	1	TRUE	NA
rs148984304	AAAAC	A	AAAAC	A	0.0132	-0.100915	NA	0.447062	FALSE	FALSE	FALSE	ZufCC7	8	27401141	0.391822	0.117848	outcome	TRUE	reported	8	27258658	0.0021	3.85798e-10	395718	ebi-a-GCST90026371	Mitochondrial DNA copy number || id:ebi-a-GCST90026371	TRUE	reported	igd	2	1	TRUE	NA
rs156355	C	T	C	T	0.0209	-0.036627	NA	0.431438	FALSE	FALSE	FALSE	ZufCC7	20	1837967	0.759034	0.119404	outcome	TRUE	reported	20	1818613	0.0022	2.85825e-22	395718	ebi-a-GCST90026371	Mitochondrial DNA copy number || id:ebi-a-GCST90026371	TRUE	reported	igd	2	1	TRUE	NA
rs1569419	C	T	C	T	0.019	0.191426	NA	0.696305	FALSE	FALSE	FALSE	ZufCC7	1	3080038	0.13356	0.127599	outcome	TRUE	reported	1	2996602	0.0025	1.91293e-14	395718	ebi-a-GCST90026371	Mitochondrial DNA copy number || id:ebi-a-GCST90026371	TRUE	reported	igd	2	1	TRUE	NA
rs1613662	A	G	A	G	-0.0172	-0.249937	NA	0.879143	FALSE	FALSE	FALSE	ZufCC7	19	55025227	0.165083	0.180046	outcome	TRUE	reported	19	55536595	0.0028	8.25791e-10	395718	ebi-a-GCST90026371	Mitochondrial DNA copy number || id:ebi-a-GCST90026371	TRUE	reported	igd	2	1	TRUE	NA
rs1760940	C	A	C	A	0.0265	-0.0665805	NA	0.217672	FALSE	FALSE	FALSE	ZufCC7	14	20470092	0.640373	0.142517	outcome	TRUE	reported	14	20938251	0.0024	5.28932e-28	395718	ebi-a-GCST90026371	Mitochondrial DNA copy number || id:ebi-a-GCST90026371	TRUE	reported	igd	2	1	TRUE	NA
rs1967556	G	T	G	T	0.0178	-0.0583284	NA	0.541149	FALSE	FALSE	FALSE	ZufCC7	17	29417015	0.619528	0.117475	outcome	TRUE	reported	17	27744033	0.0021	2.78099e-17	395718	ebi-a-GCST90026371	Mitochondrial DNA copy number || id:ebi-a-GCST90026371	TRUE	reported	igd	2	1	TRUE	NA
rs2015599	A	G	A	G	0.0125	-0.137244	NA	0.461493	FALSE	FALSE	FALSE	ZufCC7	12	29282547	0.243981	0.117797	outcome	TRUE	reported	12	29435480	0.0021	2.20602e-09	395718	ebi-a-GCST90026371	Mitochondrial DNA copy number || id:ebi-a-GCST90026371	TRUE	reported	igd	2	1	TRUE	NA
rs2038479	A	C	A	C	0.0158	0.0779168	NA	0.781533	FALSE	FALSE	FALSE	ZufCC7	1	171970150	0.579593	0.140649	outcome	TRUE	reported	1	171939290	0.0026	2.20399e-09	395718	ebi-a-GCST90026371	Mitochondrial DNA copy number || id:ebi-a-GCST90026371	TRUE	reported	igd	2	1	TRUE	NA
rs212938	G	A	G	A	0.0149	-0.0541383	NA	0.705782	FALSE	FALSE	FALSE	ZufCC7	6	25522215	0.671901	0.127823	outcome	TRUE	reported	6	25522443	0.0025	2.503e-09	395718	ebi-a-GCST90026371	Mitochondrial DNA copy number || id:ebi-a-GCST90026371	TRUE	reported	igd	2	1	TRUE	NA
rs2274319	C	T	C	T	-0.0133	0.0790516	NA	0.579906	FALSE	FALSE	FALSE	ZufCC7	1	156481081	0.504667	0.118489	outcome	TRUE	reported	1	156450873	0.0022	1.28899e-09	395718	ebi-a-GCST90026371	Mitochondrial DNA copy number || id:ebi-a-GCST90026371	TRUE	reported	igd	2	1	TRUE	NA
rs2290507	A	G	A	G	0.0224	-0.226988	NA	0.142032	FALSE	FALSE	FALSE	ZufCC7	17	18235775	0.177966	0.168508	outcome	TRUE	reported	17	18139089	0.003	1.47911e-13	395718	ebi-a-GCST90026371	Mitochondrial DNA copy number || id:ebi-a-GCST90026371	TRUE	reported	igd	2	1	TRUE	NA
rs2304693	A	G	A	G	0.0178	-0.156372	NA	0.166158	FALSE	FALSE	FALSE	ZufCC7	7	45109068	0.32288	0.158183	outcome	TRUE	reported	7	45148667	0.0027	8.35026e-11	395718	ebi-a-GCST90026371	Mitochondrial DNA copy number || id:ebi-a-GCST90026371	TRUE	reported	igd	2	1	TRUE	NA
rs28396651	G	A	G	A	-0.0119	-0.17205	NA	0.554457	FALSE	FALSE	FALSE	ZufCC7	4	101897868	0.143406	0.117583	outcome	TRUE	reported	4	102819025	0.0021	2.68102e-08	395718	ebi-a-GCST90026371	Mitochondrial DNA copy number || id:ebi-a-GCST90026371	TRUE	reported	igd	2	1	TRUE	NA
rs2977608	C	A	C	A	0.0232	-0.144317	NA	0.690611	FALSE	FALSE	FALSE	ZufCC7	1	832873	0.256103	0.127078	outcome	TRUE	reported	1	768253	0.0025	3.09172e-21	395718	ebi-a-GCST90026371	Mitochondrial DNA copy number || id:ebi-a-GCST90026371	TRUE	reported	igd	2	1	TRUE	NA
rs35203920	TA	T	TA	T	0.0198	-0.145471	NA	0.258146	FALSE	FALSE	FALSE	ZufCC7	20	1532950	0.27824	0.134163	outcome	TRUE	reported	20	1513596	0.0024	2.67793e-16	395718	ebi-a-GCST90026371	Mitochondrial DNA copy number || id:ebi-a-GCST90026371	TRUE	reported	igd	2	1	TRUE	NA
rs3818157	A	G	A	G	-0.018	0.00873883	NA	0.577106	FALSE	FALSE	FALSE	ZufCC7	1	11967251	0.941408	0.118895	outcome	TRUE	reported	1	12027308	0.0021	1.44411e-17	395718	ebi-a-GCST90026371	Mitochondrial DNA copy number || id:ebi-a-GCST90026371	TRUE	reported	igd	2	1	TRUE	NA
rs385893	C	T	C	T	0.0154	-0.141997	NA	0.472769	FALSE	FALSE	FALSE	ZufCC7	9	4763176	0.226789	0.117482	outcome	TRUE	reported	9	4763176	0.0021	2.25216e-13	395718	ebi-a-GCST90026371	Mitochondrial DNA copy number || id:ebi-a-GCST90026371	TRUE	reported	igd	2	1	TRUE	NA
rs445	T	C	T	C	0.0212	0.0317208	NA	0.0589437	FALSE	FALSE	FALSE	ZufCC7	7	92779056	0.901709	0.256844	outcome	TRUE	reported	7	92408370	0.0035	2.06101e-09	395718	ebi-a-GCST90026371	Mitochondrial DNA copy number || id:ebi-a-GCST90026371	TRUE	reported	igd	2	1	TRUE	NA
rs4807780	C	T	C	T	-0.0188	0.117153	NA	0.664892	FALSE	FALSE	FALSE	ZufCC7	19	5550197	0.345331	0.124144	outcome	TRUE	reported	19	5550208	0.0022	2.33991e-17	395718	ebi-a-GCST90026371	Mitochondrial DNA copy number || id:ebi-a-GCST90026371	TRUE	reported	igd	2	1	TRUE	NA
rs4808075	C	T	C	T	-0.0279	0.0552496	NA	0.309178	FALSE	FALSE	FALSE	ZufCC7	19	17279482	0.663367	0.126932	outcome	TRUE	reported	19	17390291	0.0023	4.55198e-34	395718	ebi-a-GCST90026371	Mitochondrial DNA copy number || id:ebi-a-GCST90026371	TRUE	reported	igd	2	1	TRUE	NA
rs4841132	G	A	G	A	-0.0214	0.0582451	NA	0.856847	FALSE	FALSE	FALSE	ZufCC7	8	9326086	0.724755	0.165417	outcome	TRUE	reported	8	9183596	0.0036	3.02998e-09	395718	ebi-a-GCST90026371	Mitochondrial DNA copy number || id:ebi-a-GCST90026371	TRUE	reported	igd	2	1	TRUE	NA
rs5012419	G	A	G	A	0.0246	0.0304278	NA	0.660426	FALSE	FALSE	FALSE	ZufCC7	12	18952981	0.804275	0.122783	outcome	TRUE	reported	12	19105915	0.0022	7.34176e-30	395718	ebi-a-GCST90026371	Mitochondrial DNA copy number || id:ebi-a-GCST90026371	TRUE	reported	igd	2	1	TRUE	NA
rs6045561	C	T	C	T	-0.0308	-0.00614053	NA	0.237249	FALSE	FALSE	FALSE	ZufCC7	20	1939959	0.964353	0.137398	outcome	TRUE	reported	20	1920605	0.0023	1.72902e-39	395718	ebi-a-GCST90026371	Mitochondrial DNA copy number || id:ebi-a-GCST90026371	TRUE	reported	igd	2	1	TRUE	NA
rs6105851	A	G	A	G	0.0218	-0.0607119	NA	0.501274	FALSE	FALSE	FALSE	ZufCC7	20	17974395	0.604752	0.117299	outcome	TRUE	reported	20	17955038	0.0021	1.93108e-25	395718	ebi-a-GCST90026371	Mitochondrial DNA copy number || id:ebi-a-GCST90026371	TRUE	reported	igd	2	1	TRUE	NA
rs61691222	T	C	T	C	0.0143	-0.167854	NA	0.194457	FALSE	FALSE	FALSE	ZufCC7	10	102660997	0.25739	0.148205	outcome	TRUE	reported	10	104420754	0.0024	4.76102e-09	395718	ebi-a-GCST90026371	Mitochondrial DNA copy number || id:ebi-a-GCST90026371	TRUE	reported	igd	2	1	TRUE	NA
rs62641680	A	G	A	G	-0.0901	-0.0253326	NA	0.0260624	FALSE	FALSE	FALSE	ZufCC7	2	73938926	0.947143	0.382119	outcome	TRUE	reported	2	74166053	0.0062	3.182e-47	395718	ebi-a-GCST90026371	Mitochondrial DNA copy number || id:ebi-a-GCST90026371	TRUE	reported	igd	2	1	TRUE	NA
rs6511720	T	G	T	G	0.0188	-0.155423	NA	0.101486	FALSE	FALSE	FALSE	ZufCC7	19	11091630	0.419434	0.192497	outcome	TRUE	reported	19	11202306	0.0032	5.665e-09	395718	ebi-a-GCST90026371	Mitochondrial DNA copy number || id:ebi-a-GCST90026371	TRUE	reported	igd	2	1	TRUE	NA
rs6659169	G	A	G	A	-0.0158	-0.086122	NA	0.174414	FALSE	FALSE	FALSE	ZufCC7	1	247853934	0.577935	0.154783	outcome	TRUE	reported	1	248017236	0.0026	9.60594e-10	395718	ebi-a-GCST90026371	Mitochondrial DNA copy number || id:ebi-a-GCST90026371	TRUE	reported	igd	2	1	TRUE	NA
rs67036916	A	G	A	G	0.0281	-0.106302	NA	0.472294	FALSE	FALSE	FALSE	ZufCC7	7	106727190	0.36217	0.116657	outcome	TRUE	reported	7	106367636	0.0021	1.13606e-40	395718	ebi-a-GCST90026371	Mitochondrial DNA copy number || id:ebi-a-GCST90026371	TRUE	reported	igd	2	1	TRUE	NA
rs6959832	A	G	A	G	-0.021	-0.0825404	NA	0.433902	FALSE	FALSE	FALSE	ZufCC7	7	135605106	0.485258	0.118275	outcome	TRUE	reported	7	135289854	0.0021	6.50429e-24	395718	ebi-a-GCST90026371	Mitochondrial DNA copy number || id:ebi-a-GCST90026371	TRUE	reported	igd	2	1	TRUE	NA
rs72698722	T	C	T	C	-0.0189	0.0898358	NA	0.281874	FALSE	FALSE	FALSE	ZufCC7	14	100715544	0.487427	0.129371	outcome	TRUE	reported	14	101181881	0.0027	1.30407e-12	395718	ebi-a-GCST90026371	Mitochondrial DNA copy number || id:ebi-a-GCST90026371	TRUE	reported	igd	2	1	TRUE	NA
rs74750282	C	T	C	T	0.0384	0.426602	NA	0.0852994	FALSE	FALSE	FALSE	ZufCC7	7	115104409	0.0141579	0.173894	outcome	TRUE	reported	7	114744463	0.0037	7.35021e-25	395718	ebi-a-GCST90026371	Mitochondrial DNA copy number || id:ebi-a-GCST90026371	TRUE	reported	igd	2	1	TRUE	NA
rs74874677	G	A	G	A	-0.082	-0.750811	NA	0.0243438	FALSE	FALSE	FALSE	ZufCC7	2	73950650	0.0467714	0.377603	outcome	TRUE	reported	2	74177777	0.007	1.96517e-31	395718	ebi-a-GCST90026371	Mitochondrial DNA copy number || id:ebi-a-GCST90026371	TRUE	reported	igd	2	1	TRUE	NA
rs7499892	T	C	T	C	0.015	-0.0245893	NA	0.172224	FALSE	FALSE	FALSE	ZufCC7	16	56972678	0.874777	0.156029	outcome	TRUE	reported	16	57006590	0.0027	3.10299e-08	395718	ebi-a-GCST90026371	Mitochondrial DNA copy number || id:ebi-a-GCST90026371	TRUE	reported	igd	2	1	TRUE	NA
rs75080135	C	A	C	A	0.0211	0.085899	NA	0.283652	FALSE	FALSE	FALSE	ZufCC7	6	33584930	0.505695	0.129064	outcome	TRUE	reported	6	33552707	0.0027	1.11789e-14	395718	ebi-a-GCST90026371	Mitochondrial DNA copy number || id:ebi-a-GCST90026371	TRUE	reported	igd	2	1	TRUE	NA
rs7705526	A	C	A	C	0.018	0.0445329	NA	0.323793	FALSE	FALSE	FALSE	ZufCC7	5	1285859	0.721807	0.125077	outcome	TRUE	reported	5	1285974	0.0023	1.23908e-15	395718	ebi-a-GCST90026371	Mitochondrial DNA copy number || id:ebi-a-GCST90026371	TRUE	reported	igd	2	1	TRUE	NA
rs78909033	A	G	A	G	-0.0206	-0.0993002	NA	0.130686	FALSE	FALSE	FALSE	ZufCC7	2	240571486	0.56851	0.174135	outcome	TRUE	reported	2	241510903	0.0031	2.31579e-11	395718	ebi-a-GCST90026371	Mitochondrial DNA copy number || id:ebi-a-GCST90026371	TRUE	reported	igd	2	1	TRUE	NA
rs7896518	G	A	G	A	-0.0454	0.0364627	NA	0.385013	FALSE	FALSE	FALSE	ZufCC7	10	63344740	0.762176	0.120488	outcome	TRUE	reported	10	65104500	0.0021	1.7398e-100	395718	ebi-a-GCST90026371	Mitochondrial DNA copy number || id:ebi-a-GCST90026371	TRUE	reported	igd	2	1	TRUE	NA
rs9425601	A	G	A	G	0.0125	-0.104424	NA	0.282961	FALSE	FALSE	FALSE	ZufCC7	1	172408122	0.421945	0.130034	outcome	TRUE	reported	1	172377262	0.0022	2.29699e-08	395718	ebi-a-GCST90026371	Mitochondrial DNA copy number || id:ebi-a-GCST90026371	TRUE	reported	igd	2	1	TRUE	NA
rs9494142	C	T	C	T	0.0182	-0.0331767	NA	0.313893	FALSE	FALSE	FALSE	ZufCC7	6	135110502	0.79241	0.12606	outcome	TRUE	reported	6	135431640	0.0024	5.9676e-14	395718	ebi-a-GCST90026371	Mitochondrial DNA copy number || id:ebi-a-GCST90026371	TRUE	reported	igd	2	1	TRUE	NA
rs9941212	A	G	A	G	0.012	0.0444674	NA	0.640459	FALSE	FALSE	FALSE	ZufCC7	16	86120643	0.716391	0.122403	outcome	TRUE	reported	16	86154249	0.0022	4.51201e-08	395718	ebi-a-GCST90026371	Mitochondrial DNA copy number || id:ebi-a-GCST90026371	TRUE	reported	igd	2	1	TRUE	NA

## Sheet: TableS5
Detailed information on the SNPs of MR analysis Results of Between mtDNA-CN and drug-Induced cardiomyopathy
SNP	effect_allele.exposure	other_allele.exposure	effect_allele.outcome	other_allele.outcome	beta.exposure	beta.outcome	eaf.exposure	eaf.outcome	remove	palindromic	ambiguous	id.outcome	chr.outcome	pos.outcome	pval.outcome	se.outcome	outcome	mr_keep.outcome	pval_origin.outcome	chr.exposure	pos.exposure	se.exposure	pval.exposure	samplesize.exposure	id.exposure	exposure	mr_keep.exposure	pval_origin.exposure	data_source.exposure	action	SNP_index	mr_keep	samplesize.outcome
rs1065853	T	G	T	G	0.0384	0.679787	NA	0.0527815	FALSE	FALSE	FALSE	RU5Euj	19	44909976	0.0187642	0.289249	outcome	TRUE	reported	19	45413233	0.0038	1.68888e-23	395718	ebi-a-GCST90026371	Mitochondrial DNA copy number || id:ebi-a-GCST90026371	TRUE	reported	igd	2	1	TRUE	NA
rs10850362	A	G	A	G	-0.0141	0.0333278	NA	0.627754	FALSE	FALSE	FALSE	RU5Euj	12	109048784	0.857281	0.185324	outcome	TRUE	reported	12	109486589	0.0021	3.32966e-11	395718	ebi-a-GCST90026371	Mitochondrial DNA copy number || id:ebi-a-GCST90026371	TRUE	reported	igd	2	1	TRUE	NA
rs11064074	T	C	T	C	0.0187	0.196444	NA	0.437728	FALSE	FALSE	FALSE	RU5Euj	12	6171873	0.279269	0.181562	outcome	TRUE	reported	12	6281039	0.0021	1.57217e-18	395718	ebi-a-GCST90026371	Mitochondrial DNA copy number || id:ebi-a-GCST90026371	TRUE	reported	igd	2	1	TRUE	NA
rs11064881	A	G	A	G	0.0257	-0.430953	NA	0.0865238	FALSE	FALSE	FALSE	RU5Euj	12	119709120	0.179385	0.320972	outcome	TRUE	reported	12	120146925	0.004	1.239e-10	395718	ebi-a-GCST90026371	Mitochondrial DNA copy number || id:ebi-a-GCST90026371	TRUE	reported	igd	2	1	TRUE	NA
rs11082396	C	T	C	T	0.0262	-0.081847	NA	0.127472	FALSE	FALSE	FALSE	RU5Euj	18	44500755	0.764012	0.272627	outcome	TRUE	reported	18	42080720	0.0031	5.53988e-17	395718	ebi-a-GCST90026371	Mitochondrial DNA copy number || id:ebi-a-GCST90026371	TRUE	reported	igd	2	1	TRUE	NA
rs11085147	T	C	T	C	0.0754	0.565193	NA	0.0844742	FALSE	FALSE	FALSE	RU5Euj	19	5711919	0.0191677	0.241303	outcome	TRUE	reported	19	5711930	0.0036	1.99022e-95	395718	ebi-a-GCST90026371	Mitochondrial DNA copy number || id:ebi-a-GCST90026371	TRUE	reported	igd	2	1	TRUE	NA
rs1127787	A	G	A	G	-0.0163	-0.0275163	NA	0.146737	FALSE	FALSE	FALSE	RU5Euj	12	27714794	0.912651	0.250844	outcome	TRUE	reported	12	27867727	0.0028	6.07995e-09	395718	ebi-a-GCST90026371	Mitochondrial DNA copy number || id:ebi-a-GCST90026371	TRUE	reported	igd	2	1	TRUE	NA
rs114694170	C	T	C	T	0.0331	-0.11049	NA	0.056353	FALSE	FALSE	FALSE	RU5Euj	5	88884379	0.78052	0.396532	outcome	TRUE	reported	5	88180196	0.0045	2.41713e-13	395718	ebi-a-GCST90026371	Mitochondrial DNA copy number || id:ebi-a-GCST90026371	TRUE	reported	igd	2	1	TRUE	NA
rs11553699	G	A	G	A	0.0448	0.0559759	NA	0.107197	FALSE	FALSE	FALSE	RU5Euj	12	121779004	0.848206	0.292443	outcome	TRUE	reported	12	122216910	0.0032	2.9363e-44	395718	ebi-a-GCST90026371	Mitochondrial DNA copy number || id:ebi-a-GCST90026371	TRUE	reported	igd	2	1	TRUE	NA
rs11867543	T	C	T	C	0.0167	-0.0571245	NA	0.138582	FALSE	FALSE	FALSE	RU5Euj	17	81688016	0.827148	0.261605	outcome	TRUE	reported	17	79655046	0.003	3.86901e-08	395718	ebi-a-GCST90026371	Mitochondrial DNA copy number || id:ebi-a-GCST90026371	TRUE	reported	igd	2	1	TRUE	NA
rs12148	G	T	G	T	-0.0143	0.0465936	NA	0.630578	FALSE	FALSE	FALSE	RU5Euj	22	50523779	0.802511	0.186301	outcome	TRUE	reported	22	50962208	0.0021	2.54214e-11	395718	ebi-a-GCST90026371	Mitochondrial DNA copy number || id:ebi-a-GCST90026371	TRUE	reported	igd	2	1	TRUE	NA
rs12247015	G	A	G	A	0.034	0.0704771	NA	0.32878	FALSE	FALSE	FALSE	RU5Euj	10	58385319	0.713374	0.191864	outcome	TRUE	reported	10	60145079	0.0021	8.14329e-58	395718	ebi-a-GCST90026371	Mitochondrial DNA copy number || id:ebi-a-GCST90026371	TRUE	reported	igd	2	1	TRUE	NA
rs13084580	T	C	T	C	0.0241	0.439945	NA	0.0421442	FALSE	FALSE	FALSE	RU5Euj	3	39146691	0.338632	0.459774	outcome	TRUE	reported	3	39188182	0.0033	2.42773e-13	395718	ebi-a-GCST90026371	Mitochondrial DNA copy number || id:ebi-a-GCST90026371	TRUE	reported	igd	2	1	TRUE	NA
rs13088724	A	G	A	G	0.0178	0.0336133	NA	0.326543	FALSE	FALSE	FALSE	RU5Euj	3	179435053	0.860125	0.190752	outcome	TRUE	reported	3	179152841	0.0025	2.70707e-12	395718	ebi-a-GCST90026371	Mitochondrial DNA copy number || id:ebi-a-GCST90026371	TRUE	reported	igd	2	1	TRUE	NA
rs1354034	C	T	C	T	-0.0269	0.305128	NA	0.704871	FALSE	FALSE	FALSE	RU5Euj	3	56815721	0.121439	0.197014	outcome	TRUE	reported	3	56849749	0.0021	3.01093e-36	395718	ebi-a-GCST90026371	Mitochondrial DNA copy number || id:ebi-a-GCST90026371	TRUE	reported	igd	2	1	TRUE	NA
rs148984304	AAAAC	A	AAAAC	A	0.0132	-0.0575528	NA	0.446947	FALSE	FALSE	FALSE	RU5Euj	8	27401141	0.748278	0.179343	outcome	TRUE	reported	8	27258658	0.0021	3.85798e-10	395718	ebi-a-GCST90026371	Mitochondrial DNA copy number || id:ebi-a-GCST90026371	TRUE	reported	igd	2	1	TRUE	NA
rs156355	C	T	C	T	0.0209	0.178051	NA	0.431449	FALSE	FALSE	FALSE	RU5Euj	20	1837967	0.327025	0.181662	outcome	TRUE	reported	20	1818613	0.0022	2.85825e-22	395718	ebi-a-GCST90026371	Mitochondrial DNA copy number || id:ebi-a-GCST90026371	TRUE	reported	igd	2	1	TRUE	NA
rs1569419	C	T	C	T	0.019	0.360343	NA	0.696404	FALSE	FALSE	FALSE	RU5Euj	1	3080038	0.0624928	0.193444	outcome	TRUE	reported	1	2996602	0.0025	1.91293e-14	395718	ebi-a-GCST90026371	Mitochondrial DNA copy number || id:ebi-a-GCST90026371	TRUE	reported	igd	2	1	TRUE	NA
rs1613662	A	G	A	G	-0.0172	-0.191916	NA	0.879144	FALSE	FALSE	FALSE	RU5Euj	19	55025227	0.491065	0.278698	outcome	TRUE	reported	19	55536595	0.0028	8.25791e-10	395718	ebi-a-GCST90026371	Mitochondrial DNA copy number || id:ebi-a-GCST90026371	TRUE	reported	igd	2	1	TRUE	NA
rs1760940	C	A	C	A	0.0265	-0.0263538	NA	0.2177	FALSE	FALSE	FALSE	RU5Euj	14	20470092	0.904037	0.218588	outcome	TRUE	reported	14	20938251	0.0024	5.28932e-28	395718	ebi-a-GCST90026371	Mitochondrial DNA copy number || id:ebi-a-GCST90026371	TRUE	reported	igd	2	1	TRUE	NA
rs1967556	G	T	G	T	0.0178	0.30839	NA	0.54114	FALSE	FALSE	FALSE	RU5Euj	17	29417015	0.085489	0.179329	outcome	TRUE	reported	17	27744033	0.0021	2.78099e-17	395718	ebi-a-GCST90026371	Mitochondrial DNA copy number || id:ebi-a-GCST90026371	TRUE	reported	igd	2	1	TRUE	NA
rs2015599	A	G	A	G	0.0125	-0.318421	NA	0.461489	FALSE	FALSE	FALSE	RU5Euj	12	29282547	0.0758054	0.179335	outcome	TRUE	reported	12	29435480	0.0021	2.20602e-09	395718	ebi-a-GCST90026371	Mitochondrial DNA copy number || id:ebi-a-GCST90026371	TRUE	reported	igd	2	1	TRUE	NA
rs2038479	A	C	A	C	0.0158	0.247175	NA	0.781629	FALSE	FALSE	FALSE	RU5Euj	1	171970150	0.252736	0.216113	outcome	TRUE	reported	1	171939290	0.0026	2.20399e-09	395718	ebi-a-GCST90026371	Mitochondrial DNA copy number || id:ebi-a-GCST90026371	TRUE	reported	igd	2	1	TRUE	NA
rs212938	G	A	G	A	0.0149	-0.0343737	NA	0.705853	FALSE	FALSE	FALSE	RU5Euj	6	25522215	0.860047	0.194957	outcome	TRUE	reported	6	25522443	0.0025	2.503e-09	395718	ebi-a-GCST90026371	Mitochondrial DNA copy number || id:ebi-a-GCST90026371	TRUE	reported	igd	2	1	TRUE	NA
rs2274319	C	T	C	T	-0.0133	-0.110752	NA	0.580014	FALSE	FALSE	FALSE	RU5Euj	1	156481081	0.539824	0.180649	outcome	TRUE	reported	1	156450873	0.0022	1.28899e-09	395718	ebi-a-GCST90026371	Mitochondrial DNA copy number || id:ebi-a-GCST90026371	TRUE	reported	igd	2	1	TRUE	NA
rs2290507	A	G	A	G	0.0224	-0.0182314	NA	0.142034	FALSE	FALSE	FALSE	RU5Euj	17	18235775	0.943558	0.257511	outcome	TRUE	reported	17	18139089	0.003	1.47911e-13	395718	ebi-a-GCST90026371	Mitochondrial DNA copy number || id:ebi-a-GCST90026371	TRUE	reported	igd	2	1	TRUE	NA
rs2304693	A	G	A	G	0.0178	-0.0730085	NA	0.166166	FALSE	FALSE	FALSE	RU5Euj	7	45109068	0.763069	0.242189	outcome	TRUE	reported	7	45148667	0.0027	8.35026e-11	395718	ebi-a-GCST90026371	Mitochondrial DNA copy number || id:ebi-a-GCST90026371	TRUE	reported	igd	2	1	TRUE	NA
rs28396651	G	A	G	A	-0.0119	0.0695033	NA	0.554448	FALSE	FALSE	FALSE	RU5Euj	4	101897868	0.698208	0.179252	outcome	TRUE	reported	4	102819025	0.0021	2.68102e-08	395718	ebi-a-GCST90026371	Mitochondrial DNA copy number || id:ebi-a-GCST90026371	TRUE	reported	igd	2	1	TRUE	NA
rs2977608	C	A	C	A	0.0232	-0.179616	NA	0.690618	FALSE	FALSE	FALSE	RU5Euj	1	832873	0.35288	0.193339	outcome	TRUE	reported	1	768253	0.0025	3.09172e-21	395718	ebi-a-GCST90026371	Mitochondrial DNA copy number || id:ebi-a-GCST90026371	TRUE	reported	igd	2	1	TRUE	NA
rs35203920	TA	T	TA	T	0.0198	0.245411	NA	0.258131	FALSE	FALSE	FALSE	RU5Euj	20	1532950	0.230641	0.204729	outcome	TRUE	reported	20	1513596	0.0024	2.67793e-16	395718	ebi-a-GCST90026371	Mitochondrial DNA copy number || id:ebi-a-GCST90026371	TRUE	reported	igd	2	1	TRUE	NA
rs3818157	A	G	A	G	-0.018	0.166934	NA	0.577103	FALSE	FALSE	FALSE	RU5Euj	1	11967251	0.356706	0.181123	outcome	TRUE	reported	1	12027308	0.0021	1.44411e-17	395718	ebi-a-GCST90026371	Mitochondrial DNA copy number || id:ebi-a-GCST90026371	TRUE	reported	igd	2	1	TRUE	NA
rs385893	C	T	C	T	0.0154	0.343259	NA	0.472714	FALSE	FALSE	FALSE	RU5Euj	9	4763176	0.0569416	0.180306	outcome	TRUE	reported	9	4763176	0.0021	2.25216e-13	395718	ebi-a-GCST90026371	Mitochondrial DNA copy number || id:ebi-a-GCST90026371	TRUE	reported	igd	2	1	TRUE	NA
rs445	T	C	T	C	0.0212	-0.460965	NA	0.0589606	FALSE	FALSE	FALSE	RU5Euj	7	92779056	0.235465	0.388541	outcome	TRUE	reported	7	92408370	0.0035	2.06101e-09	395718	ebi-a-GCST90026371	Mitochondrial DNA copy number || id:ebi-a-GCST90026371	TRUE	reported	igd	2	1	TRUE	NA
rs4807780	C	T	C	T	-0.0188	-0.30442	NA	0.664889	FALSE	FALSE	FALSE	RU5Euj	19	5550197	0.110408	0.190696	outcome	TRUE	reported	19	5550208	0.0022	2.33991e-17	395718	ebi-a-GCST90026371	Mitochondrial DNA copy number || id:ebi-a-GCST90026371	TRUE	reported	igd	2	1	TRUE	NA
rs4808075	C	T	C	T	-0.0279	-0.0183884	NA	0.3092	FALSE	FALSE	FALSE	RU5Euj	19	17279482	0.924408	0.1938	outcome	TRUE	reported	19	17390291	0.0023	4.55198e-34	395718	ebi-a-GCST90026371	Mitochondrial DNA copy number || id:ebi-a-GCST90026371	TRUE	reported	igd	2	1	TRUE	NA
rs4841132	G	A	G	A	-0.0214	-0.166134	NA	0.85685	FALSE	FALSE	FALSE	RU5Euj	8	9326086	0.509287	0.251738	outcome	TRUE	reported	8	9183596	0.0036	3.02998e-09	395718	ebi-a-GCST90026371	Mitochondrial DNA copy number || id:ebi-a-GCST90026371	TRUE	reported	igd	2	1	TRUE	NA
rs5012419	G	A	G	A	0.0246	-0.139953	NA	0.660382	FALSE	FALSE	FALSE	RU5Euj	12	18952981	0.458042	0.188597	outcome	TRUE	reported	12	19105915	0.0022	7.34176e-30	395718	ebi-a-GCST90026371	Mitochondrial DNA copy number || id:ebi-a-GCST90026371	TRUE	reported	igd	2	1	TRUE	NA
rs6045561	C	T	C	T	-0.0308	-0.119822	NA	0.237206	FALSE	FALSE	FALSE	RU5Euj	20	1939959	0.572182	0.212134	outcome	TRUE	reported	20	1920605	0.0023	1.72902e-39	395718	ebi-a-GCST90026371	Mitochondrial DNA copy number || id:ebi-a-GCST90026371	TRUE	reported	igd	2	1	TRUE	NA
rs6105851	A	G	A	G	0.0218	-0.19322	NA	0.501223	FALSE	FALSE	FALSE	RU5Euj	20	17974395	0.279782	0.178773	outcome	TRUE	reported	20	17955038	0.0021	1.93108e-25	395718	ebi-a-GCST90026371	Mitochondrial DNA copy number || id:ebi-a-GCST90026371	TRUE	reported	igd	2	1	TRUE	NA
rs61691222	T	C	T	C	0.0143	-0.114679	NA	0.194373	FALSE	FALSE	FALSE	RU5Euj	10	102660997	0.611939	0.226055	outcome	TRUE	reported	10	104420754	0.0024	4.76102e-09	395718	ebi-a-GCST90026371	Mitochondrial DNA copy number || id:ebi-a-GCST90026371	TRUE	reported	igd	2	1	TRUE	NA
rs62641680	A	G	A	G	-0.0901	-0.376215	NA	0.026097	FALSE	FALSE	FALSE	RU5Euj	2	73938926	0.519038	0.583435	outcome	TRUE	reported	2	74166053	0.0062	3.182e-47	395718	ebi-a-GCST90026371	Mitochondrial DNA copy number || id:ebi-a-GCST90026371	TRUE	reported	igd	2	1	TRUE	NA
rs6511720	T	G	T	G	0.0188	0.6246	NA	0.10151	FALSE	FALSE	FALSE	RU5Euj	19	11091630	0.0331078	0.293133	outcome	TRUE	reported	19	11202306	0.0032	5.665e-09	395718	ebi-a-GCST90026371	Mitochondrial DNA copy number || id:ebi-a-GCST90026371	TRUE	reported	igd	2	1	TRUE	NA
rs6659169	G	A	G	A	-0.0158	0.149407	NA	0.174477	FALSE	FALSE	FALSE	RU5Euj	1	247853934	0.527214	0.236304	outcome	TRUE	reported	1	248017236	0.0026	9.60594e-10	395718	ebi-a-GCST90026371	Mitochondrial DNA copy number || id:ebi-a-GCST90026371	TRUE	reported	igd	2	1	TRUE	NA
rs67036916	A	G	A	G	0.0281	0.148309	NA	0.472337	FALSE	FALSE	FALSE	RU5Euj	7	106727190	0.407136	0.178914	outcome	TRUE	reported	7	106367636	0.0021	1.13606e-40	395718	ebi-a-GCST90026371	Mitochondrial DNA copy number || id:ebi-a-GCST90026371	TRUE	reported	igd	2	1	TRUE	NA
rs6959832	A	G	A	G	-0.021	0.0319814	NA	0.43399	FALSE	FALSE	FALSE	RU5Euj	7	135605106	0.859656	0.180879	outcome	TRUE	reported	7	135289854	0.0021	6.50429e-24	395718	ebi-a-GCST90026371	Mitochondrial DNA copy number || id:ebi-a-GCST90026371	TRUE	reported	igd	2	1	TRUE	NA
rs72698722	T	C	T	C	-0.0189	-0.120314	NA	0.281873	FALSE	FALSE	FALSE	RU5Euj	14	100715544	0.539784	0.196226	outcome	TRUE	reported	14	101181881	0.0027	1.30407e-12	395718	ebi-a-GCST90026371	Mitochondrial DNA copy number || id:ebi-a-GCST90026371	TRUE	reported	igd	2	1	TRUE	NA
rs74750282	C	T	C	T	0.0384	0.0536654	NA	0.0852735	FALSE	FALSE	FALSE	RU5Euj	7	115104409	0.867694	0.322144	outcome	TRUE	reported	7	114744463	0.0037	7.35021e-25	395718	ebi-a-GCST90026371	Mitochondrial DNA copy number || id:ebi-a-GCST90026371	TRUE	reported	igd	2	1	TRUE	NA
rs74874677	G	A	G	A	-0.082	-0.69875	NA	0.0243283	FALSE	FALSE	FALSE	RU5Euj	2	73950650	0.219825	0.569482	outcome	TRUE	reported	2	74177777	0.007	1.96517e-31	395718	ebi-a-GCST90026371	Mitochondrial DNA copy number || id:ebi-a-GCST90026371	TRUE	reported	igd	2	1	TRUE	NA
rs7499892	T	C	T	C	0.015	-0.286246	NA	0.172263	FALSE	FALSE	FALSE	RU5Euj	16	56972678	0.229513	0.238218	outcome	TRUE	reported	16	57006590	0.0027	3.10299e-08	395718	ebi-a-GCST90026371	Mitochondrial DNA copy number || id:ebi-a-GCST90026371	TRUE	reported	igd	2	1	TRUE	NA
rs75080135	C	A	C	A	0.0211	-0.0758411	NA	0.28375	FALSE	FALSE	FALSE	RU5Euj	6	33584930	0.700147	0.196927	outcome	TRUE	reported	6	33552707	0.0027	1.11789e-14	395718	ebi-a-GCST90026371	Mitochondrial DNA copy number || id:ebi-a-GCST90026371	TRUE	reported	igd	2	1	TRUE	NA
rs7705526	A	C	A	C	0.018	0.353566	NA	0.323936	FALSE	FALSE	FALSE	RU5Euj	5	1285859	0.0656236	0.192053	outcome	TRUE	reported	5	1285974	0.0023	1.23908e-15	395718	ebi-a-GCST90026371	Mitochondrial DNA copy number || id:ebi-a-GCST90026371	TRUE	reported	igd	2	1	TRUE	NA
rs78909033	A	G	A	G	-0.0206	-0.325023	NA	0.130655	FALSE	FALSE	FALSE	RU5Euj	2	240571486	0.227313	0.269212	outcome	TRUE	reported	2	241510903	0.0031	2.31579e-11	395718	ebi-a-GCST90026371	Mitochondrial DNA copy number || id:ebi-a-GCST90026371	TRUE	reported	igd	2	1	TRUE	NA
rs7896518	G	A	G	A	-0.0454	-0.189551	NA	0.384867	FALSE	FALSE	FALSE	RU5Euj	10	63344740	0.307055	0.185576	outcome	TRUE	reported	10	65104500	0.0021	1.7398e-100	395718	ebi-a-GCST90026371	Mitochondrial DNA copy number || id:ebi-a-GCST90026371	TRUE	reported	igd	2	1	TRUE	NA
rs9425601	A	G	A	G	0.0125	0.206359	NA	0.282912	FALSE	FALSE	FALSE	RU5Euj	1	172408122	0.297312	0.198	outcome	TRUE	reported	1	172377262	0.0022	2.29699e-08	395718	ebi-a-GCST90026371	Mitochondrial DNA copy number || id:ebi-a-GCST90026371	TRUE	reported	igd	2	1	TRUE	NA
rs9494142	C	T	C	T	0.0182	-0.0653003	NA	0.314046	FALSE	FALSE	FALSE	RU5Euj	6	135110502	0.732148	0.190786	outcome	TRUE	reported	6	135431640	0.0024	5.9676e-14	395718	ebi-a-GCST90026371	Mitochondrial DNA copy number || id:ebi-a-GCST90026371	TRUE	reported	igd	2	1	TRUE	NA
rs9941212	A	G	A	G	0.012	0.445407	NA	0.640531	FALSE	FALSE	FALSE	RU5Euj	16	86120643	0.0174137	0.187315	outcome	TRUE	reported	16	86154249	0.0022	4.51201e-08	395718	ebi-a-GCST90026371	Mitochondrial DNA copy number || id:ebi-a-GCST90026371	TRUE	reported	igd	2	1	TRUE	NA

## Sheet: Table S6
Results of a Forward MR Relationship Between mtDNA-CN and Hypertrophic Cardiomyopathy
id.exposure	id.outcome	outcome	exposure	method	nsnp	b	se	pval	lo_ci	up_ci	or	or_lci95	or_uci95
ebi-a-GCST90026371	ebi-a-GCST90018861	Hypertrophic cardiomyopathy || id:ebi-a-GCST90018861	Mitochondrial DNA copy number || id:ebi-a-GCST90026371	MR Egger	58	0.249849574884818	0.925032676140292	0.788077681592488	-1.56321	2.06291362011979	1.28383228154309	0.209461679517125	7.8688633211183
ebi-a-GCST90026371	ebi-a-GCST90018861	Hypertrophic cardiomyopathy || id:ebi-a-GCST90018861	Mitochondrial DNA copy number || id:ebi-a-GCST90026371	Weighted median	58	-0.533542	0.543976256276964	0.326682562717905	-1.59974	0.532651827553706	0.586524032998181	0.20195000806199	1.70344356301712
ebi-a-GCST90026371	ebi-a-GCST90018861	Hypertrophic cardiomyopathy || id:ebi-a-GCST90018861	Mitochondrial DNA copy number || id:ebi-a-GCST90026371	Inverse variance weighted	58	-0.192378	0.368950866906619	0.602075678938844	-0.915521	0.530766109916693	0.824995300340805	0.400307895845801	1.70023437620773
ebi-a-GCST90026371	ebi-a-GCST90018861	Hypertrophic cardiomyopathy || id:ebi-a-GCST90018861	Mitochondrial DNA copy number || id:ebi-a-GCST90026371	Simple mode	58	-1.17735	1.1256945531207	0.300029446462261	-3.38371	1.02901481560578	0.308095182853715	0.0339214462246525	2.79830762724611
ebi-a-GCST90026371	ebi-a-GCST90018861	Hypertrophic cardiomyopathy || id:ebi-a-GCST90018861	Mitochondrial DNA copy number || id:ebi-a-GCST90026371	Weighted mode	58	-1.17735	0.967964629118356	0.228879202491359	-3.07456	0.719864164561195	0.308095182853715	0.0462100865291008	2.05415416475981

## Sheet: TableS7
Results of a Forward MR Relationship Between mtDNA-CN and dilated cardiomyopathy
id.exposure	id.outcome	outcome	exposure	method	nsnp	b	se	pval	or	or_lci95	or_uci95
ebi-a-GCST90026371	ebi-a-GCST90018834	Dilated cardiomyopathy || id:ebi-a-GCST90018834	Mitochondrial DNA copy number || id:ebi-a-GCST90026371	MR Egger	58	0.386588500053404	0.535590489929337	0.473421464147119
ebi-a-GCST90026371	ebi-a-GCST90018834	Dilated cardiomyopathy || id:ebi-a-GCST90018834	Mitochondrial DNA copy number || id:ebi-a-GCST90026371	Weighted median	58	-0.233694	0.327493064030694	0.475483716494542
ebi-a-GCST90026371	ebi-a-GCST90018834	Dilated cardiomyopathy || id:ebi-a-GCST90018834	Mitochondrial DNA copy number || id:ebi-a-GCST90026371	Inverse variance weighted	58	-0.111904	0.232931888128007	0.630931808558723	0.825	0.4	1.7
ebi-a-GCST90026371	ebi-a-GCST90018834	Dilated cardiomyopathy || id:ebi-a-GCST90018834	Mitochondrial DNA copy number || id:ebi-a-GCST90026371	Simple mode	58	-0.075978	0.641259955754873	0.906102074431792
ebi-a-GCST90026371	ebi-a-GCST90018834	Dilated cardiomyopathy || id:ebi-a-GCST90018834	Mitochondrial DNA copy number || id:ebi-a-GCST90026371	Weighted mode	58	0.0200069679213186	0.478458360623934	0.966791923593833

## Sheet: TableS8
Results of a Forward MR Relationship Between mtDNA-CN and alcoholic cardiomyopathy
id.exposure	id.outcome	outcome	exposure	method	nsnp	b	se	pval		lo_ci	up_ci	or	or_lci95	or_uci95
ebi-a-GCST90018861	ebi-a-GCST90026371	Mitochondrial DNA copy number || id:ebi-a-GCST90026371	|| id:ebi-a-GCST90018861	MR Egger	15	0.00122351704881591	0.00250278591147686	0.633083134942395		-0.740677	6.67176660890532	19.4052694539487	0.476790871929973	789.789622137857
ebi-a-GCST90018861	ebi-a-GCST90026371	Mitochondrial DNA copy number || id:ebi-a-GCST90026371	|| id:ebi-a-GCST90018861	Weighted median	15	0.000288080994140057	0.00213661036025121	0.892745612609573		-3.06925	1.77346307884251	0.523146762236854	0.0464560044490016	5.89121983444243
ebi-a-GCST90018861	ebi-a-GCST90026371	Mitochondrial DNA copy number || id:ebi-a-GCST90026371	|| id:ebi-a-GCST90018861	Inverse variance weighted	15	-8.48926e-05	0.00159657469460826	0.957595104546611		-1.75396	1.38898923226672	0.833198527656878	0.173087868045319	4.01079402230445
ebi-a-GCST90018861	ebi-a-GCST90026371	Mitochondrial DNA copy number || id:ebi-a-GCST90026371	|| id:ebi-a-GCST90018861	Simple mode	15	0.00151108813801815	0.00306108582686772	0.629211242213318		-7.30361	2.14724635572334	0.0759119864120312	0.000673106009874375	8.56125126872053
ebi-a-GCST90018861	ebi-a-GCST90026371	Mitochondrial DNA copy number || id:ebi-a-GCST90026371	|| id:ebi-a-GCST90018861	Weighted mode	15	0.000242217156618162	0.00247814238319881	0.923523188837956		-4.35271	2.96623409432243	0.499954527975256	0.0128718779415741	19.4186529096619

## Sheet: TableS9
Results of a Forward MR Relationship Between mtDNA-CN and drug-Induced cardiomyopathy
id.exposure	id.outcome	outcome	exposure	method	nsnp	b	se	pval		lo_ci	up_ci	or	or_lci95	or_uci95
ebi-a-GCST90026371	RU5Euj	outcome	Mitochondrial DNA copy number || id:ebi-a-GCST90026371	MR Egger	56	5.38614488368131	2.72736893132188	0.0534072650983457		0.0405017782904329	10.7317879890722	218.35995780581	1.04133316149367	45788.488195807
ebi-a-GCST90026371	RU5Euj	outcome	Mitochondrial DNA copy number || id:ebi-a-GCST90026371	Weighted median	56	4.08749980358388	1.90102524745491	0.0315429204301591		0.361490318572247	7.81350928859551	59.5907168019924	1.43546712454579	2473.79648635205
ebi-a-GCST90026371	RU5Euj	outcome	Mitochondrial DNA copy number || id:ebi-a-GCST90026371	Inverse variance weighted	56	3.54597001583474	1.2170149468612	0.00357216617338241		1.16062071998678	5.93131931168269	34.6733026875958	3.19191394611429	376.651106377474
ebi-a-GCST90026371	RU5Euj	outcome	Mitochondrial DNA copy number || id:ebi-a-GCST90026371	Simple mode	56	-1.63231	3.49756020069146	0.642557501067712		-8.48753	5.22290429295238	0.19547677581413	0.000206021156342123	185.47206782605
ebi-a-GCST90026371	RU5Euj	outcome	Mitochondrial DNA copy number || id:ebi-a-GCST90026371	Weighted mode	56	4.19387838726833	2.17550237870927	0.0590531100922644		-0.0701063	8.45786304953851	66.2793501085632	0.93229473501624	4711.9779677153

[truncated: 4 more sheets: TableS10, TableS11, TableS12, TableS13]
