# Supplementary material for: Exploration of the effects of 66 mitochondria-associated proteins on different cardiomyopathies: A bidirectional 2-sample mendelian randomization study
Source: Medicine (Baltimore). 2025 May 30;104(22):e42556. doi: 10.1097/MD.0000000000042556 (PMC12425093; doi:10.1097/MD.0000000000042556)
Supplement: Supplementary file 3 [file medi-104-e42556-s003.xlsx]

## Sheet: Directory
Supplementary Material S4：Reverse causality between mtDNA-CN and cardiomyopathy
Supplemental Table 1 Detailed information on the GWAS datasets used in this study
Supplemental Table 2 Detailed information on the SNPs of Reverse MR analysis Results of Between mtDNA-CN and Hypertrophic Cardiomyopathy
Supplemental Table 3 Detailed information on the SNPs of Reverse MR analysis Results of Between mtDNA-CN and dilated Cardiomyopathy
Supplemental Table 4 Detailed information on the SNPs of Reverse MR analysis Results of Between mtDNA-CN and alcoholic Cardiomyopathy
Supplemental Table 5 Detailed information on the SNPs of Reverse MR analysis Results of Between mtDNA-CN and drug-Induced cardiomyopathy
Supplemental Table 6 Results of a Reverse MR Relationship Between mtDNA-CN and Hypertrophic Cardiomyopathy
Supplemental Table 7 Results of a Reverse MR Relationship Between mtDNA-CN and dilated Cardiomyopathy
Supplemental Table 8 Results of a Reverse MR Relationship Between mtDNA-CN and alcoholic Cardiomyopathy
Supplemental Table 9 Results of a Reverse MR Relationship Between mtDNA-CN and drug-Induced cardiomyopathy
Supplemental Table 10 Results of Reverse sensitivity analysis Between mtDNA-CN and Hypertrophic Cardiomyopathy
Supplemental Table 11 Results of Reverse sensitivity analysis Between mtDNA-CN and dilated Cardiomyopathy
Supplemental Table 12 Results of Reverse sensitivity analysis Between mtDNA-CN and alcoholic Cardiomyopathy
Supplemental Table 13 Results of Reverse sensitivity analysis Between mtDNA-CN and drug-Induced cardiomyopathy

## Sheet: Table S1
Detailed information on the GWAS datasets used in this study
ID	Trait		Sample Number	Population
ebi-a-GCST90026371	mtDNA-CN		383476	Mixed
ebi-a-GCST90018861	Hypertrophic cardiomyopathy		489727	European
ebi-a-GCST90018834	Dilated cardiomyopathy		355381	European
finngen_R11_I9_CARDMYOALC	Alcoholic cardiomyopathy		446973	European
finngen_R11_CARDIOMYOPATHY_DRUGS_OTHER_EXTER_AGENTS	Drug-Induced cardiomyopathy		453733	European

## Sheet: TableS2
Detailed information on the SNPs of Reverse MR analysis Results of Between mtDNA-CN and Hypertrophic Cardiomyopathy
X	SNP	effect_allele.exposure	other_allele.exposure	effect_allele.outcome	other_allele.outcome	beta.exposure	beta.outcome	eaf.exposure	eaf.outcome	remove	palindromic	ambiguous	id.outcome	chr	pos	se.outcome	samplesize.outcome	pval.outcome	outcome	originalname.outcome	outcome.deprecated	mr_keep.outcome	data_source.outcome	proxy.outcome	target_snp.outcome	proxy_snp.outcome	target_a1.outcome	target_a2.outcome	proxy_a1.outcome	proxy_a2.outcome	chr.exposure	pos.exposure	se.exposure	pval.exposure	samplesize.exposure	id.exposure	exposure	mr_keep.exposure	pval_origin.exposure	data_source.exposure	action	SNP_index	mr_keep	PVE	FSTAT	F
1	rs10850362	A	G	A	G	-0.0141	0.0069	NA	0.6271	FALSE	FALSE	FALSE	finn-b-I9_NONISCHCARDMYOP	12	109486589	0.0152	NA	0.6496	Non-ischemic cardiomyopathy || id:finn-b-I9_NONISCHCARDMYOP	Non-ischemic cardiomyopathy	Non-ischemic cardiomyopathy || ||	TRUE	igd	NA	NA	NA	NA	NA	NA	NA	12	109486589	0.0021	3.32966e-11	395718	ebi-a-GCST90026371	Mitochondrial DNA copy number || id:ebi-a-GCST90026371	TRUE	reported	igd	2	1	TRUE	0.000113910657020065	45.081404805793	45.0816326530612
2	rs11064074	T	C	T	C	0.0187	6e-04	NA	0.4368	FALSE	FALSE	FALSE	finn-b-I9_NONISCHCARDMYOP	12	6281039	0.0149	NA	0.9661	Non-ischemic cardiomyopathy || id:finn-b-I9_NONISCHCARDMYOP	Non-ischemic cardiomyopathy	Non-ischemic cardiomyopathy || ||	TRUE	igd	NA	NA	NA	NA	NA	NA	NA	12	6281039	0.0021	1.57217e-18	395718	ebi-a-GCST90026371	Mitochondrial DNA copy number || id:ebi-a-GCST90026371	TRUE	reported	igd	2	1	TRUE	0.000200341906388361	79.2943838163963	79.2947845804989
3	rs11064881	A	G	A	G	0.0257	-0.0095	NA	0.08648	FALSE	FALSE	FALSE	finn-b-I9_NONISCHCARDMYOP	12	120146925	0.0264	NA	0.718399	Non-ischemic cardiomyopathy || id:finn-b-I9_NONISCHCARDMYOP	Non-ischemic cardiomyopathy	Non-ischemic cardiomyopathy || ||	TRUE	igd	NA	NA	NA	NA	NA	NA	NA	12	120146925	0.004	1.239e-10	395718	ebi-a-GCST90026371	Mitochondrial DNA copy number || id:ebi-a-GCST90026371	TRUE	reported	igd	2	1	TRUE	0.000104307408621746	41.2804163634204	41.2806
4	rs11082396	C	T	C	T	0.0262	0.0085	NA	0.1278	FALSE	FALSE	FALSE	finn-b-I9_NONISCHCARDMYOP	18	42080720	0.0218	NA	0.696299	Non-ischemic cardiomyopathy || id:finn-b-I9_NONISCHCARDMYOP	Non-ischemic cardiomyopathy	Non-ischemic cardiomyopathy || ||	TRUE	igd	NA	NA	NA	NA	NA	NA	NA	18	42080720	0.0031	5.53988e-17	395718	ebi-a-GCST90026371	Mitochondrial DNA copy number || id:ebi-a-GCST90026371	TRUE	reported	igd	2	1	TRUE	0.000180474149370706	71.4293996525206	71.4297606659729
5	rs11085147	T	C	T	C	0.0754	0.0073	NA	0.08357	FALSE	FALSE	FALSE	finn-b-I9_NONISCHCARDMYOP	19	5711930	0.0266	NA	0.7835	Non-ischemic cardiomyopathy || id:finn-b-I9_NONISCHCARDMYOP	Non-ischemic cardiomyopathy	Non-ischemic cardiomyopathy || ||	TRUE	igd	NA	NA	NA	NA	NA	NA	NA	19	5711930	0.0036	1.99022e-95	395718	ebi-a-GCST90026371	Mitochondrial DNA copy number || id:ebi-a-GCST90026371	TRUE	reported	igd	2	1	TRUE	0.00110731381440537	438.667536003785	438.66975308642
6	rs1127787	A	G	A	G	-0.0163	-0.0147	NA	0.1476	FALSE	FALSE	FALSE	finn-b-I9_NONISCHCARDMYOP	12	27867727	0.0207	NA	0.4771	Non-ischemic cardiomyopathy || id:finn-b-I9_NONISCHCARDMYOP	Non-ischemic cardiomyopathy	Non-ischemic cardiomyopathy || ||	TRUE	igd	NA	NA	NA	NA	NA	NA	NA	12	27867727	0.0028	6.07995e-09	395718	ebi-a-GCST90026371	Mitochondrial DNA copy number || id:ebi-a-GCST90026371	TRUE	reported	igd	2	1	TRUE	8.56320122571127e-05	33.8888593335534	33.8890306122449
7	rs114694170	C	T	C	T	0.0331	0.0343	NA	0.0561	FALSE	FALSE	FALSE	finn-b-I9_NONISCHCARDMYOP	5	88180196	0.0316	NA	0.278	Non-ischemic cardiomyopathy || id:finn-b-I9_NONISCHCARDMYOP	Non-ischemic cardiomyopathy	Non-ischemic cardiomyopathy || ||	TRUE	igd	NA	NA	NA	NA	NA	NA	NA	5	88180196	0.0045	2.41713e-13	395718	ebi-a-GCST90026371	Mitochondrial DNA copy number || id:ebi-a-GCST90026371	TRUE	reported	igd	2	1	TRUE	0.000136705434660601	54.103924082613	54.1041975308642
8	rs11553699	G	A	G	A	0.0448	0.0307	NA	0.1072	FALSE	FALSE	FALSE	finn-b-I9_NONISCHCARDMYOP	12	122216910	0.024	NA	0.2003	Non-ischemic cardiomyopathy || id:finn-b-I9_NONISCHCARDMYOP	Non-ischemic cardiomyopathy	Non-ischemic cardiomyopathy || ||	TRUE	igd	NA	NA	NA	NA	NA	NA	NA	12	122216910	0.0032	2.9363e-44	395718	ebi-a-GCST90026371	Mitochondrial DNA copy number || id:ebi-a-GCST90026371	TRUE	reported	igd	2	1	TRUE	0.000495057007329875	195.99900939558	196
9	rs11867543	T	C	T	C	0.0167	-0.0062	NA	0.1393	FALSE	FALSE	FALSE	finn-b-I9_NONISCHCARDMYOP	17	79655046	0.0212	NA	0.7687	Non-ischemic cardiomyopathy || id:finn-b-I9_NONISCHCARDMYOP	Non-ischemic cardiomyopathy	Non-ischemic cardiomyopathy || ||	TRUE	igd	NA	NA	NA	NA	NA	NA	NA	17	79655046	0.003	3.86901e-08	395718	ebi-a-GCST90026371	Mitochondrial DNA copy number || id:ebi-a-GCST90026371	TRUE	reported	igd	2	1	TRUE	7.83015970597457e-05	30.9876211623204	30.9877777777778
10	rs12148	G	T	G	T	-0.0143	0.0023	NA	0.6292	FALSE	FALSE	FALSE	finn-b-I9_NONISCHCARDMYOP	22	50962208	0.0152	NA	0.8807	Non-ischemic cardiomyopathy || id:finn-b-I9_NONISCHCARDMYOP	Non-ischemic cardiomyopathy	Non-ischemic cardiomyopathy || ||	TRUE	igd	NA	NA	NA	NA	NA	NA	NA	22	50962208	0.0021	2.54214e-11	395718	ebi-a-GCST90026371	Mitochondrial DNA copy number || id:ebi-a-GCST90026371	TRUE	reported	igd	2	1	TRUE	0.000117164702213181	46.3693801556089	46.3696145124717
12	rs12247015	G	A	G	A	0.034	0.0018	NA	0.3291	FALSE	FALSE	FALSE	finn-b-I9_NONISCHCARDMYOP	10	60145079	0.0157	NA	0.911	Non-ischemic cardiomyopathy || id:finn-b-I9_NONISCHCARDMYOP	Non-ischemic cardiomyopathy	Non-ischemic cardiomyopathy || ||	TRUE	igd	NA	NA	NA	NA	NA	NA	NA	10	60145079	0.0021	8.14329e-58	395718	ebi-a-GCST90026371	Mitochondrial DNA copy number || id:ebi-a-GCST90026371	TRUE	reported	igd	2	1	TRUE	0.000661981494547832	262.130194434368	262.131519274377
13	rs13084580	T	C	T	C	0.0241	-0.0138	NA	0.04244	FALSE	FALSE	FALSE	finn-b-I9_NONISCHCARDMYOP	3	39188182	0.0365	NA	0.706401	Non-ischemic cardiomyopathy || id:finn-b-I9_NONISCHCARDMYOP	Non-ischemic cardiomyopathy	Non-ischemic cardiomyopathy || ||	TRUE	igd	NA	NA	NA	NA	NA	NA	NA	3	39188182	0.0033	2.42773e-13	395718	ebi-a-GCST90026371	Mitochondrial DNA copy number || id:ebi-a-GCST90026371	TRUE	reported	igd	2	1	TRUE	0.000134760269355618	53.3339820501146	53.3342516069789
14	rs13088724	A	G	A	G	0.0178	4e-04	NA	0.3281	FALSE	FALSE	FALSE	finn-b-I9_NONISCHCARDMYOP	3	179156647	0.0157	NA	0.9811	Non-ischemic cardiomyopathy || id:finn-b-I9_NONISCHCARDMYOP	Non-ischemic cardiomyopathy	Non-ischemic cardiomyopathy || ||	TRUE	igd	TRUE	rs13088724	rs12488540	A	G	T	C	3	179152841	0.0025	2.70707e-12	395718	ebi-a-GCST90026371	Mitochondrial DNA copy number || id:ebi-a-GCST90026371	TRUE	reported	igd	2	1	TRUE	0.000128090980204623	50.6941437852208	50.6944
15	rs1354034	C	T	C	T	-0.0269	-0.0076	NA	0.7064	FALSE	FALSE	FALSE	finn-b-I9_NONISCHCARDMYOP	3	56849749	0.0161	NA	0.636099	Non-ischemic cardiomyopathy || id:finn-b-I9_NONISCHCARDMYOP	Non-ischemic cardiomyopathy	Non-ischemic cardiomyopathy || ||	TRUE	igd	NA	NA	NA	NA	NA	NA	NA	3	56849749	0.0021	3.01093e-36	395718	ebi-a-GCST90026371	Mitochondrial DNA copy number || id:ebi-a-GCST90026371	TRUE	reported	igd	2	1	TRUE	0.000414476701269742	164.08307092963	164.083900226757
16	rs148984304	AAAAC	A	AAAAC	A	0.0132	0.0039	NA	0.4466	FALSE	FALSE	FALSE	finn-b-I9_NONISCHCARDMYOP	8	27258658	0.0148	NA	0.7896	Non-ischemic cardiomyopathy || id:finn-b-I9_NONISCHCARDMYOP	Non-ischemic cardiomyopathy	Non-ischemic cardiomyopathy || ||	TRUE	igd	NA	NA	NA	NA	NA	NA	NA	8	27258658	0.0021	3.85798e-10	395718	ebi-a-GCST90026371	Mitochondrial DNA copy number || id:ebi-a-GCST90026371	TRUE	reported	igd	2	1	TRUE	9.98343760078193e-05	39.5100043929448	39.5102040816327
17	rs156355	C	T	C	T	0.0209	0.0082	NA	0.4328	FALSE	FALSE	FALSE	finn-b-I9_NONISCHCARDMYOP	20	1818613	0.015	NA	0.5847	Non-ischemic cardiomyopathy || id:finn-b-I9_NONISCHCARDMYOP	Non-ischemic cardiomyopathy	Non-ischemic cardiomyopathy || ||	TRUE	igd	NA	NA	NA	NA	NA	NA	NA	20	1818613	0.0022	2.85825e-22	395718	ebi-a-GCST90026371	Mitochondrial DNA copy number || id:ebi-a-GCST90026371	TRUE	reported	igd	2	1	TRUE	0.000228014448915605	90.2495438670973	90.25
18	rs1569419	C	T	C	T	0.019	0.0243	NA	0.6971	FALSE	FALSE	FALSE	finn-b-I9_NONISCHCARDMYOP	1	2996602	0.0161	NA	0.1314	Non-ischemic cardiomyopathy || id:finn-b-I9_NONISCHCARDMYOP	Non-ischemic cardiomyopathy	Non-ischemic cardiomyopathy || ||	TRUE	igd	NA	NA	NA	NA	NA	NA	NA	1	2996602	0.0025	1.91293e-14	395718	ebi-a-GCST90026371	Mitochondrial DNA copy number || id:ebi-a-GCST90026371	TRUE	reported	igd	2	1	TRUE	0.000145941226921022	57.7597080749423	57.76
19	rs1613662	A	G	A	G	-0.0172	0.0199	NA	0.8789	FALSE	FALSE	FALSE	finn-b-I9_NONISCHCARDMYOP	19	55536595	0.0225	NA	0.3753	Non-ischemic cardiomyopathy || id:finn-b-I9_NONISCHCARDMYOP	Non-ischemic cardiomyopathy	Non-ischemic cardiomyopathy || ||	TRUE	igd	NA	NA	NA	NA	NA	NA	NA	19	55536595	0.0028	8.25791e-10	395718	ebi-a-GCST90026371	Mitochondrial DNA copy number || id:ebi-a-GCST90026371	TRUE	reported	igd	2	1	TRUE	9.53484449359637e-05	37.7345031624768	37.734693877551
20	rs1760940	C	A	C	A	0.0265	-0.0379	NA	0.217	FALSE	FALSE	FALSE	finn-b-I9_NONISCHCARDMYOP	14	20938251	0.0179	NA	0.0338602	Non-ischemic cardiomyopathy || id:finn-b-I9_NONISCHCARDMYOP	Non-ischemic cardiomyopathy	Non-ischemic cardiomyopathy || ||	TRUE	igd	NA	NA	NA	NA	NA	NA	NA	14	20938251	0.0024	5.28932e-28	395718	ebi-a-GCST90026371	Mitochondrial DNA copy number || id:ebi-a-GCST90026371	TRUE	reported	igd	2	1	TRUE	0.000307999262099995	121.917786589468	121.918402777778
21	rs1967556	G	T	G	T	0.0178	0.0097	NA	0.5383	FALSE	FALSE	FALSE	finn-b-I9_NONISCHCARDMYOP	17	27750358	0.0147	NA	0.5105	Non-ischemic cardiomyopathy || id:finn-b-I9_NONISCHCARDMYOP	Non-ischemic cardiomyopathy	Non-ischemic cardiomyopathy || ||	TRUE	igd	TRUE	rs1967556	rs12942804	T	G	T	C	17	27744033	0.0021	2.78099e-17	395718	ebi-a-GCST90026371	Mitochondrial DNA copy number || id:ebi-a-GCST90026371	TRUE	reported	igd	2	1	TRUE	0.000181525134487815	71.8454418724784	71.8458049886621
23	rs2015599	A	G	A	G	0.0125	-0.0025	NA	0.4611	FALSE	FALSE	FALSE	finn-b-I9_NONISCHCARDMYOP	12	29435480	0.0147	NA	0.8641	Non-ischemic cardiomyopathy || id:finn-b-I9_NONISCHCARDMYOP	Non-ischemic cardiomyopathy	Non-ischemic cardiomyopathy || ||	TRUE	igd	NA	NA	NA	NA	NA	NA	NA	12	29435480	0.0021	2.20602e-09	395718	ebi-a-GCST90026371	Mitochondrial DNA copy number || id:ebi-a-GCST90026371	TRUE	reported	igd	2	1	TRUE	8.95275599434571e-05	35.4306599311159	35.4308390022676
24	rs2038479	A	C	A	C	0.0158	-0.0159	NA	0.781	FALSE	FALSE	FALSE	finn-b-I9_NONISCHCARDMYOP	1	171939290	0.0178	NA	0.3718	Non-ischemic cardiomyopathy || id:finn-b-I9_NONISCHCARDMYOP	Non-ischemic cardiomyopathy	Non-ischemic cardiomyopathy || ||	TRUE	igd	NA	NA	NA	NA	NA	NA	NA	1	171939290	0.0026	2.20399e-09	395718	ebi-a-GCST90026371	Mitochondrial DNA copy number || id:ebi-a-GCST90026371	TRUE	reported	igd	2	1	TRUE	9.33127836883932e-05	36.9288074398567	36.9289940828402
25	rs212938	G	A	G	A	0.0149	0.0198	NA	0.7072	FALSE	FALSE	FALSE	finn-b-I9_NONISCHCARDMYOP	6	25522443	0.0163	NA	0.2242	Non-ischemic cardiomyopathy || id:finn-b-I9_NONISCHCARDMYOP	Non-ischemic cardiomyopathy	Non-ischemic cardiomyopathy || ||	TRUE	igd	NA	NA	NA	NA	NA	NA	NA	6	25522443	0.0025	2.503e-09	395718	ebi-a-GCST90026371	Mitochondrial DNA copy number || id:ebi-a-GCST90026371	TRUE	reported	igd	2	1	TRUE	8.97568765942726e-05	35.5214204701328	35.5216
26	rs2274319	C	T	C	T	-0.0133	0.0254	NA	0.5814	FALSE	FALSE	FALSE	finn-b-I9_NONISCHCARDMYOP	1	156450873	0.0148	NA	0.0858796	Non-ischemic cardiomyopathy || id:finn-b-I9_NONISCHCARDMYOP	Non-ischemic cardiomyopathy	Non-ischemic cardiomyopathy || ||	TRUE	igd	NA	NA	NA	NA	NA	NA	NA	1	156450873	0.0022	1.28899e-09	395718	ebi-a-GCST90026371	Mitochondrial DNA copy number || id:ebi-a-GCST90026371	TRUE	reported	igd	2	1	TRUE	9.23489594500465e-05	36.5473359461799	36.547520661157
28	rs2290507	A	G	A	G	0.0224	0.0017	NA	0.1424	FALSE	FALSE	FALSE	finn-b-I9_NONISCHCARDMYOP	17	18139089	0.0209	NA	0.9346	Non-ischemic cardiomyopathy || id:finn-b-I9_NONISCHCARDMYOP	Non-ischemic cardiomyopathy	Non-ischemic cardiomyopathy || ||	TRUE	igd	NA	NA	NA	NA	NA	NA	NA	17	18139089	0.003	1.47911e-13	395718	ebi-a-GCST90026371	Mitochondrial DNA copy number || id:ebi-a-GCST90026371	TRUE	reported	igd	2	1	TRUE	0.000140866115942741	55.7508293391871	55.7511111111111
29	rs2304693	A	G	A	G	0.0178	0.0021	NA	0.1656	FALSE	FALSE	FALSE	finn-b-I9_NONISCHCARDMYOP	7	45148667	0.0198	NA	0.9158	Non-ischemic cardiomyopathy || id:finn-b-I9_NONISCHCARDMYOP	Non-ischemic cardiomyopathy	Non-ischemic cardiomyopathy || ||	TRUE	igd	NA	NA	NA	NA	NA	NA	NA	7	45148667	0.0027	8.35026e-11	395718	ebi-a-GCST90026371	Mitochondrial DNA copy number || id:ebi-a-GCST90026371	TRUE	reported	igd	2	1	TRUE	0.000109819376656428	43.4620574290302	43.4622770919067
30	rs28396651	G	A	G	A	-0.0119	-0.0165	NA	0.5555	FALSE	FALSE	FALSE	finn-b-I9_NONISCHCARDMYOP	4	102819025	0.0147	NA	0.2617	Non-ischemic cardiomyopathy || id:finn-b-I9_NONISCHCARDMYOP	Non-ischemic cardiomyopathy	Non-ischemic cardiomyopathy || ||	TRUE	igd	NA	NA	NA	NA	NA	NA	NA	4	102819025	0.0021	2.68102e-08	395718	ebi-a-GCST90026371	Mitochondrial DNA copy number || id:ebi-a-GCST90026371	TRUE	reported	igd	2	1	TRUE	8.11398663185607e-05	32.1109488182101	32.1111111111111
31	rs2977608	C	A	C	A	0.0232	-0.0029	NA	0.6899	FALSE	FALSE	FALSE	finn-b-I9_NONISCHCARDMYOP	1	768253	0.016	NA	0.8557	Non-ischemic cardiomyopathy || id:finn-b-I9_NONISCHCARDMYOP	Non-ischemic cardiomyopathy	Non-ischemic cardiomyopathy || ||	TRUE	igd	NA	NA	NA	NA	NA	NA	NA	1	768253	0.0025	3.09172e-21	395718	ebi-a-GCST90026371	Mitochondrial DNA copy number || id:ebi-a-GCST90026371	TRUE	reported	igd	2	1	TRUE	0.000217578332302669	86.1179647486341	86.1184
32	rs35203920	TA	T	TA	T	0.0198	-0.0263	NA	0.2578	FALSE	FALSE	FALSE	finn-b-I9_NONISCHCARDMYOP	20	1513596	0.0168	NA	0.1179	Non-ischemic cardiomyopathy || id:finn-b-I9_NONISCHCARDMYOP	Non-ischemic cardiomyopathy	Non-ischemic cardiomyopathy || ||	TRUE	igd	NA	NA	NA	NA	NA	NA	NA	20	1513596	0.0024	2.67793e-16	395718	ebi-a-GCST90026371	Mitochondrial DNA copy number || id:ebi-a-GCST90026371	TRUE	reported	igd	2	1	TRUE	0.000171967905009288	68.0621560050339	68.0625
34	rs3818157	A	G	A	G	-0.018	0.0084	NA	0.5772	FALSE	FALSE	FALSE	finn-b-I9_NONISCHCARDMYOP	1	12027308	0.0149	NA	0.5715	Non-ischemic cardiomyopathy || id:finn-b-I9_NONISCHCARDMYOP	Non-ischemic cardiomyopathy	Non-ischemic cardiomyopathy || ||	TRUE	igd	NA	NA	NA	NA	NA	NA	NA	1	12027308	0.0021	1.44411e-17	395718	ebi-a-GCST90026371	Mitochondrial DNA copy number || id:ebi-a-GCST90026371	TRUE	reported	igd	2	1	TRUE	0.000185626506475117	73.4690164331619	73.469387755102
36	rs385893	C	T	C	T	0.0154	0.025	NA	0.4737	FALSE	FALSE	FALSE	finn-b-I9_NONISCHCARDMYOP	9	4763176	0.0148	NA	0.091679	Non-ischemic cardiomyopathy || id:finn-b-I9_NONISCHCARDMYOP	Non-ischemic cardiomyopathy	Non-ischemic cardiomyopathy || ||	TRUE	igd	NA	NA	NA	NA	NA	NA	NA	9	4763176	0.0021	2.25216e-13	395718	ebi-a-GCST90026371	Mitochondrial DNA copy number || id:ebi-a-GCST90026371	TRUE	reported	igd	2	1	TRUE	0.000135880779775999	53.777505979286	53.7777777777778
37	rs445	T	C	T	C	0.0212	0.0199	NA	0.05859	FALSE	FALSE	FALSE	finn-b-I9_NONISCHCARDMYOP	7	92408370	0.0315	NA	0.5261	Non-ischemic cardiomyopathy || id:finn-b-I9_NONISCHCARDMYOP	Non-ischemic cardiomyopathy	Non-ischemic cardiomyopathy || ||	TRUE	igd	NA	NA	NA	NA	NA	NA	NA	7	92408370	0.0035	2.06101e-09	395718	ebi-a-GCST90026371	Mitochondrial DNA copy number || id:ebi-a-GCST90026371	TRUE	reported	igd	2	1	TRUE	9.27063673874214e-05	36.6887941619114	36.6889795918367
39	rs4807780	C	T	C	T	-0.0188	-0.0011	NA	0.6649	FALSE	FALSE	FALSE	finn-b-I9_NONISCHCARDMYOP	19	5550208	0.0157	NA	0.9457	Non-ischemic cardiomyopathy || id:finn-b-I9_NONISCHCARDMYOP	Non-ischemic cardiomyopathy	Non-ischemic cardiomyopathy || ||	TRUE	igd	NA	NA	NA	NA	NA	NA	NA	19	5550208	0.0022	2.33991e-17	395718	ebi-a-GCST90026371	Mitochondrial DNA copy number || id:ebi-a-GCST90026371	TRUE	reported	igd	2	1	TRUE	0.000184503409157775	73.0244243135159	73.0247933884297
40	rs4808075	C	T	C	T	-0.0279	0.0029	NA	0.3086	FALSE	FALSE	FALSE	finn-b-I9_NONISCHCARDMYOP	19	17390291	0.0158	NA	0.8554	Non-ischemic cardiomyopathy || id:finn-b-I9_NONISCHCARDMYOP	Non-ischemic cardiomyopathy	Non-ischemic cardiomyopathy || ||	TRUE	igd	NA	NA	NA	NA	NA	NA	NA	19	17390291	0.0023	4.55198e-34	395718	ebi-a-GCST90026371	Mitochondrial DNA copy number || id:ebi-a-GCST90026371	TRUE	reported	igd	2	1	TRUE	0.00037171104595523	147.14670431659	147.147448015123
41	rs4841132	G	A	G	A	-0.0214	-0.0063	NA	0.857	FALSE	FALSE	FALSE	finn-b-I9_NONISCHCARDMYOP	8	9183596	0.022	NA	0.773101	Non-ischemic cardiomyopathy || id:finn-b-I9_NONISCHCARDMYOP	Non-ischemic cardiomyopathy	Non-ischemic cardiomyopathy || ||	TRUE	igd	NA	NA	NA	NA	NA	NA	NA	8	9183596	0.0036	3.02998e-09	395718	ebi-a-GCST90026371	Mitochondrial DNA copy number || id:ebi-a-GCST90026371	TRUE	reported	igd	2	1	TRUE	8.92890002463734e-05	35.3362411591394	35.3364197530864
42	rs5012419	G	A	G	A	0.0246	0.0117	NA	0.6601	FALSE	FALSE	FALSE	finn-b-I9_NONISCHCARDMYOP	12	19105915	0.0155	NA	0.4494	Non-ischemic cardiomyopathy || id:finn-b-I9_NONISCHCARDMYOP	Non-ischemic cardiomyopathy	Non-ischemic cardiomyopathy || ||	TRUE	igd	NA	NA	NA	NA	NA	NA	NA	12	19105915	0.0022	7.34176e-30	395718	ebi-a-GCST90026371	Mitochondrial DNA copy number || id:ebi-a-GCST90026371	TRUE	reported	igd	2	1	TRUE	0.000315865248114564	125.032425921139	125.03305785124
43	rs57066921	G	T	G	T	-0.106	0.0733	NA	0.03059	FALSE	FALSE	FALSE	finn-b-I9_NONISCHCARDMYOP	10	102755062	0.0423	NA	0.0833105	Non-ischemic cardiomyopathy || id:finn-b-I9_NONISCHCARDMYOP	Non-ischemic cardiomyopathy	Non-ischemic cardiomyopathy || ||	TRUE	igd	TRUE	rs57066921	rs62626301	G	T	G	C	10	102752345	0.0078	1.40994e-41	395718	ebi-a-GCST90026371	Mitochondrial DNA copy number || id:ebi-a-GCST90026371	TRUE	reported	igd	2	1	TRUE	0.000466481131947538	184.680197437301	184.681130834977
44	rs5759176	T	C	T	C	0.0315	0.0187	NA	0.704	FALSE	FALSE	FALSE	finn-b-I9_NONISCHCARDMYOP	22	43526496	0.0161	NA	0.2449	Non-ischemic cardiomyopathy || id:finn-b-I9_NONISCHCARDMYOP	Non-ischemic cardiomyopathy	Non-ischemic cardiomyopathy || ||	TRUE	igd	NA	NA	NA	NA	NA	NA	NA	22	43526496	0.0022	7.71081e-45	395718	ebi-a-GCST90026371	Mitochondrial DNA copy number || id:ebi-a-GCST90026371	TRUE	reported	igd	2	1	TRUE	0.000517803525506986	205.009294434943	205.010330578512
45	rs6045561	C	T	C	T	-0.0308	0.0591	NA	0.237	FALSE	FALSE	FALSE	finn-b-I9_NONISCHCARDMYOP	20	1920605	0.0172	NA	0.000589101	Non-ischemic cardiomyopathy || id:finn-b-I9_NONISCHCARDMYOP	Non-ischemic cardiomyopathy	Non-ischemic cardiomyopathy || ||	TRUE	igd	NA	NA	NA	NA	NA	NA	NA	20	1920605	0.0023	1.72902e-39	395718	ebi-a-GCST90026371	Mitochondrial DNA copy number || id:ebi-a-GCST90026371	TRUE	reported	igd	2	1	TRUE	0.000452963482932405	179.326125798602	179.327032136106
46	rs6105851	A	G	A	G	0.0218	0.0209	NA	0.5022	FALSE	FALSE	FALSE	finn-b-I9_NONISCHCARDMYOP	20	17955038	0.0147	NA	0.154	Non-ischemic cardiomyopathy || id:finn-b-I9_NONISCHCARDMYOP	Non-ischemic cardiomyopathy	Non-ischemic cardiomyopathy || ||	TRUE	igd	NA	NA	NA	NA	NA	NA	NA	20	17955038	0.0021	1.93108e-25	395718	ebi-a-GCST90026371	Mitochondrial DNA copy number || id:ebi-a-GCST90026371	TRUE	reported	igd	2	1	TRUE	0.000272251536129625	107.763627684246	107.764172335601
47	rs61691222	T	C	T	C	0.0143	-0.0124	NA	0.1942	FALSE	FALSE	FALSE	finn-b-I9_NONISCHCARDMYOP	10	104420754	0.0185	NA	0.5021	Non-ischemic cardiomyopathy || id:finn-b-I9_NONISCHCARDMYOP	Non-ischemic cardiomyopathy	Non-ischemic cardiomyopathy || ||	TRUE	igd	NA	NA	NA	NA	NA	NA	NA	10	104420754	0.0024	4.76102e-09	395718	ebi-a-GCST90026371	Mitochondrial DNA copy number || id:ebi-a-GCST90026371	TRUE	reported	igd	2	1	TRUE	8.97066885204309e-05	35.5015566816381	35.5017361111111
48	rs62641680	A	G	A	G	-0.0901	0.0341	NA	0.02487	FALSE	FALSE	FALSE	finn-b-I9_NONISCHCARDMYOP	2	74166053	0.0482	NA	0.479001	Non-ischemic cardiomyopathy || id:finn-b-I9_NONISCHCARDMYOP	Non-ischemic cardiomyopathy	Non-ischemic cardiomyopathy || ||	TRUE	igd	NA	NA	NA	NA	NA	NA	NA	2	74166053	0.0062	3.182e-47	395718	ebi-a-GCST90026371	Mitochondrial DNA copy number || id:ebi-a-GCST90026371	TRUE	reported	igd	2	1	TRUE	0.000533394686831582	211.185457094997	211.186524453694
49	rs6511720	T	G	T	G	0.0188	0.0473	NA	0.1034	FALSE	FALSE	FALSE	finn-b-I9_NONISCHCARDMYOP	19	11202306	0.024	NA	0.0488495	Non-ischemic cardiomyopathy || id:finn-b-I9_NONISCHCARDMYOP	Non-ischemic cardiomyopathy	Non-ischemic cardiomyopathy || ||	TRUE	igd	NA	NA	NA	NA	NA	NA	NA	19	11202306	0.0032	5.665e-09	395718	ebi-a-GCST90026371	Mitochondrial DNA copy number || id:ebi-a-GCST90026371	TRUE	reported	igd	2	1	TRUE	8.72151752351859e-05	34.5154505544352	34.5156
50	rs6659169	G	A	G	A	-0.0158	0.0167	NA	0.1738	FALSE	FALSE	FALSE	finn-b-I9_NONISCHCARDMYOP	1	248017236	0.0194	NA	0.3884	Non-ischemic cardiomyopathy || id:finn-b-I9_NONISCHCARDMYOP	Non-ischemic cardiomyopathy	Non-ischemic cardiomyopathy || ||	TRUE	igd	NA	NA	NA	NA	NA	NA	NA	1	248017236	0.0026	9.60594e-10	395718	ebi-a-GCST90026371	Mitochondrial DNA copy number || id:ebi-a-GCST90026371	TRUE	reported	igd	2	1	TRUE	9.33127836883932e-05	36.9288074398567	36.9289940828402
51	rs67036916	A	G	A	G	0.0281	-0.0035	NA	0.4742	FALSE	FALSE	FALSE	finn-b-I9_NONISCHCARDMYOP	7	106367636	0.0147	NA	0.8102	Non-ischemic cardiomyopathy || id:finn-b-I9_NONISCHCARDMYOP	Non-ischemic cardiomyopathy	Non-ischemic cardiomyopathy || ||	TRUE	igd	NA	NA	NA	NA	NA	NA	NA	7	106367636	0.0021	1.13606e-40	395718	ebi-a-GCST90026371	Mitochondrial DNA copy number || id:ebi-a-GCST90026371	TRUE	reported	igd	2	1	TRUE	0.000452263755621802	179.048981684534	179.049886621315
52	rs6959832	A	G	A	G	-0.021	0.0101	NA	0.4344	FALSE	FALSE	FALSE	finn-b-I9_NONISCHCARDMYOP	7	135289854	0.0148	NA	0.497	Non-ischemic cardiomyopathy || id:finn-b-I9_NONISCHCARDMYOP	Non-ischemic cardiomyopathy	Non-ischemic cardiomyopathy || ||	TRUE	igd	NA	NA	NA	NA	NA	NA	NA	7	135289854	0.0021	6.50429e-24	395718	ebi-a-GCST90026371	Mitochondrial DNA copy number || id:ebi-a-GCST90026371	TRUE	reported	igd	2	1	TRUE	0.000252641365476052	99.9994945895815	100
53	rs72698722	T	C	T	C	-0.0189	0.0068	NA	0.2814	FALSE	FALSE	FALSE	finn-b-I9_NONISCHCARDMYOP	14	101181881	0.0164	NA	0.6784	Non-ischemic cardiomyopathy || id:finn-b-I9_NONISCHCARDMYOP	Non-ischemic cardiomyopathy	Non-ischemic cardiomyopathy || ||	TRUE	igd	NA	NA	NA	NA	NA	NA	NA	14	101181881	0.0027	1.30407e-12	395718	ebi-a-GCST90026371	Mitochondrial DNA copy number || id:ebi-a-GCST90026371	TRUE	reported	igd	2	1	TRUE	0.000123810221670832	48.9997523488949	49
55	rs74750282	C	T	C	T	0.0384	0.0113	NA	0.08456	FALSE	FALSE	FALSE	finn-b-I9_NONISCHCARDMYOP	7	114744463	0.0264	NA	0.668599	Non-ischemic cardiomyopathy || id:finn-b-I9_NONISCHCARDMYOP	Non-ischemic cardiomyopathy	Non-ischemic cardiomyopathy || ||	TRUE	igd	NA	NA	NA	NA	NA	NA	NA	7	114744463	0.0037	7.35021e-25	395718	ebi-a-GCST90026371	Mitochondrial DNA copy number || id:ebi-a-GCST90026371	TRUE	reported	igd	2	1	TRUE	0.000272116577682722	107.710193383501	107.710737764792
56	rs74874677	G	A	G	A	-0.082	0.0429	NA	0.02399	FALSE	FALSE	FALSE	finn-b-I9_NONISCHCARDMYOP	2	74177777	0.0479	NA	0.3698	Non-ischemic cardiomyopathy || id:finn-b-I9_NONISCHCARDMYOP	Non-ischemic cardiomyopathy	Non-ischemic cardiomyopathy || ||	TRUE	igd	NA	NA	NA	NA	NA	NA	NA	2	74177777	0.007	1.96517e-31	395718	ebi-a-GCST90026371	Mitochondrial DNA copy number || id:ebi-a-GCST90026371	TRUE	reported	igd	2	1	TRUE	0.000346653223972937	137.22379624905	137.224489795918
57	rs7499892	T	C	T	C	0.015	0.0173	NA	0.1721	FALSE	FALSE	FALSE	finn-b-I9_NONISCHCARDMYOP	16	57006590	0.0195	NA	0.3731	Non-ischemic cardiomyopathy || id:finn-b-I9_NONISCHCARDMYOP	Non-ischemic cardiomyopathy	Non-ischemic cardiomyopathy || ||	TRUE	igd	NA	NA	NA	NA	NA	NA	NA	16	57006590	0.0027	3.10299e-08	395718	ebi-a-GCST90026371	Mitochondrial DNA copy number || id:ebi-a-GCST90026371	TRUE	reported	igd	2	1	TRUE	7.79893521449474e-05	30.8640415399943	30.8641975308642
58	rs75080135	C	A	C	A	0.0211	-0.0039	NA	0.2841	FALSE	FALSE	FALSE	finn-b-I9_NONISCHCARDMYOP	6	33552707	0.0163	NA	0.8126	Non-ischemic cardiomyopathy || id:finn-b-I9_NONISCHCARDMYOP	Non-ischemic cardiomyopathy	Non-ischemic cardiomyopathy || ||	TRUE	igd	NA	NA	NA	NA	NA	NA	NA	6	33552707	0.0027	1.11789e-14	395718	ebi-a-GCST90026371	Mitochondrial DNA copy number || id:ebi-a-GCST90026371	TRUE	reported	igd	2	1	TRUE	0.00015430661956058	61.0710219289816	61.0713305898491
59	rs7705526	A	C	A	C	0.018	0.0064	NA	0.3235	FALSE	FALSE	FALSE	finn-b-I9_NONISCHCARDMYOP	5	1285974	0.0157	NA	0.6863	Non-ischemic cardiomyopathy || id:finn-b-I9_NONISCHCARDMYOP	Non-ischemic cardiomyopathy	Non-ischemic cardiomyopathy || ||	TRUE	igd	NA	NA	NA	NA	NA	NA	NA	5	1285974	0.0023	1.23908e-15	395718	ebi-a-GCST90026371	Mitochondrial DNA copy number || id:ebi-a-GCST90026371	TRUE	reported	igd	2	1	TRUE	0.00015475201748629	61.2473274991009	61.2476370510397
60	rs78909033	A	G	A	G	-0.0206	-0.0377	NA	0.1308	FALSE	FALSE	FALSE	finn-b-I9_NONISCHCARDMYOP	2	241510903	0.0219	NA	0.0845805	Non-ischemic cardiomyopathy || id:finn-b-I9_NONISCHCARDMYOP	Non-ischemic cardiomyopathy	Non-ischemic cardiomyopathy || ||	TRUE	igd	NA	NA	NA	NA	NA	NA	NA	2	241510903	0.0031	2.31579e-11	395718	ebi-a-GCST90026371	Mitochondrial DNA copy number || id:ebi-a-GCST90026371	TRUE	reported	igd	2	1	TRUE	0.000111577541366632	44.1579453944171	44.1581685744017
61	rs7896518	G	A	G	A	-0.0454	0.0028	NA	0.4723	FALSE	FALSE	FALSE	finn-b-I9_NONISCHCARDMYOP	10	65133822	0.0147	NA	0.8461	Non-ischemic cardiomyopathy || id:finn-b-I9_NONISCHCARDMYOP	Non-ischemic cardiomyopathy	Non-ischemic cardiomyopathy || ||	TRUE	igd	TRUE	rs7896518	rs7923609	G	A	G	A	10	65104500	0.0021	1.7398e-100	395718	ebi-a-GCST90026371	Mitochondrial DNA copy number || id:ebi-a-GCST90026371	TRUE	reported	igd	2	1	TRUE	0.00117970838842171	467.380857751161	467.383219954649
62	rs9425601	A	G	A	G	0.0125	5e-04	NA	0.2826	FALSE	FALSE	FALSE	finn-b-I9_NONISCHCARDMYOP	1	172377262	0.0163	NA	0.9736	Non-ischemic cardiomyopathy || id:finn-b-I9_NONISCHCARDMYOP	Non-ischemic cardiomyopathy	Non-ischemic cardiomyopathy || ||	TRUE	igd	NA	NA	NA	NA	NA	NA	NA	1	172377262	0.0022	2.29699e-08	395718	ebi-a-GCST90026371	Mitochondrial DNA copy number || id:ebi-a-GCST90026371	TRUE	reported	igd	2	1	TRUE	8.1574313988603e-05	32.2828946893019	32.2830578512397
63	rs9494142	C	T	C	T	0.0182	-0.0054	NA	0.314	FALSE	FALSE	FALSE	finn-b-I9_NONISCHCARDMYOP	6	135431640	0.0158	NA	0.7326	Non-ischemic cardiomyopathy || id:finn-b-I9_NONISCHCARDMYOP	Non-ischemic cardiomyopathy	Non-ischemic cardiomyopathy || ||	TRUE	igd	NA	NA	NA	NA	NA	NA	NA	6	135431640	0.0024	5.9676e-14	395718	ebi-a-GCST90026371	Mitochondrial DNA copy number || id:ebi-a-GCST90026371	TRUE	reported	igd	2	1	TRUE	0.000145301928581742	57.5066537983559	57.5069444444445
64	rs9941212	A	G	A	G	0.012	-0.0169	NA	0.6416	FALSE	FALSE	FALSE	finn-b-I9_NONISCHCARDMYOP	16	86154249	0.0154	NA	0.2713	Non-ischemic cardiomyopathy || id:finn-b-I9_NONISCHCARDMYOP	Non-ischemic cardiomyopathy	Non-ischemic cardiomyopathy || ||	TRUE	igd	NA	NA	NA	NA	NA	NA	NA	16	86154249	0.0022	4.51201e-08	395718	ebi-a-GCST90026371	Mitochondrial DNA copy number || id:ebi-a-GCST90026371	TRUE	reported	igd	2	1	TRUE	7.51793685760013e-05	29.7519157456606	29.7520661157025

## Sheet: TableS3
Detailed information on the SNPs of Reverse MR analysis Results of Between mtDNA-CN and dilated Cardiomyopathy
X	SNP	effect_allele.exposure	other_allele.exposure	effect_allele.outcome	other_allele.outcome	beta.exposure	beta.outcome	eaf.exposure	eaf.outcome	remove	palindromic	ambiguous	id.outcome	chr	pos	se.outcome	samplesize.outcome	pval.outcome	outcome	originalname.outcome	outcome.deprecated	mr_keep.outcome	data_source.outcome	chr.exposure	pos.exposure	se.exposure	pval.exposure	samplesize.exposure	id.exposure	exposure	mr_keep.exposure	pval_origin.exposure	data_source.exposure	action	SNP_index	mr_keep	PVE	FSTAT	F
1	rs12190630	A	G	A	G	-0.2588	-0.0011	0.0902624	NA	FALSE	FALSE	FALSE	ebi-a-GCST90026371	6	94646588	0.0031	395718	0.7175	Mitochondrial DNA copy number || id:ebi-a-GCST90026371	Mitochondrial DNA copy number	Mitochondrial DNA copy number || ||	TRUE	igd	6	94646588	0.0555	3.155e-06	355381	ebi-a-GCST90018834	|| id:ebi-a-GCST90018834	TRUE	reported	igd	2	1	TRUE	6.11817367411479e-05	21.7440347591427	21.7441571301031
2	rs12663096	A	G	A	G	-0.2465	6e-04	0.191728	NA	FALSE	FALSE	FALSE	ebi-a-GCST90026371	6	22746343	0.0032	395718	0.8459	Mitochondrial DNA copy number || id:ebi-a-GCST90026371	Mitochondrial DNA copy number	Mitochondrial DNA copy number || ||	TRUE	igd	6	22746343	0.0453	5.21903e-08	355381	ebi-a-GCST90018834	|| id:ebi-a-GCST90018834	TRUE	reported	igd	2	1	TRUE	8.33119030059886e-05	29.6097676244536	29.6099342621425
3	rs133526	T	C	T	C	0.1791	-0.002	0.721305	NA	FALSE	FALSE	FALSE	ebi-a-GCST90026371	22	48584814	0.0022	395718	0.3668	Mitochondrial DNA copy number || id:ebi-a-GCST90026371	Mitochondrial DNA copy number	Mitochondrial DNA copy number || ||	TRUE	igd	22	48584814	0.0368	1.163e-06	355381	ebi-a-GCST90018834	|| id:ebi-a-GCST90018834	TRUE	reported	igd	2	1	TRUE	6.66457384538843e-05	23.6860744619265	23.6862077622873
4	rs190766505	A	G	A	G	1.0644	-0.007	0.00851185	NA	FALSE	FALSE	FALSE	ebi-a-GCST90026371	18	41898824	0.0114	395718	0.54	Mitochondrial DNA copy number || id:ebi-a-GCST90026371	Mitochondrial DNA copy number	Mitochondrial DNA copy number || ||	TRUE	igd	18	41898824	0.225	2.23398e-06	355381	ebi-a-GCST90018834	|| id:ebi-a-GCST90018834	TRUE	reported	igd	2	1	TRUE	6.29684702521346e-05	22.3791	22.3792071111111
5	rs1977634	G	A	G	A	0.19	-0.0023	0.222315	NA	FALSE	FALSE	FALSE	ebi-a-GCST90026371	1	88401560	0.0027	395718	0.3895	Mitochondrial DNA copy number || id:ebi-a-GCST90026371	Mitochondrial DNA copy number	Mitochondrial DNA copy number || ||	TRUE	igd	1	88401560	0.0412	4.00599e-06	355381	ebi-a-GCST90018834	|| id:ebi-a-GCST90018834	TRUE	reported	igd	2	1	TRUE	5.98401365308948e-05	21.2672005123952	21.2673201998303
6	rs34171917	G	T	G	T	0.1706	-0.0017	0.287913	NA	FALSE	FALSE	FALSE	ebi-a-GCST90026371	5	127805142	0.0023	395718	0.4615	Mitochondrial DNA copy number || id:ebi-a-GCST90026371	Mitochondrial DNA copy number	Mitochondrial DNA copy number || ||	TRUE	igd	5	127805142	0.0363	2.60202e-06	355381	ebi-a-GCST90018834	|| id:ebi-a-GCST90018834	TRUE	reported	igd	2	1	TRUE	6.21474920354185e-05	22.0872862415008	22.0874105442099
7	rs35048906	G	A	G	A	0.2554	-0.0039	0.17619	NA	FALSE	FALSE	FALSE	ebi-a-GCST90026371	15	101094839	0.003	395718	0.1918	Mitochondrial DNA copy number || id:ebi-a-GCST90026371	Mitochondrial DNA copy number	Mitochondrial DNA copy number || ||	TRUE	igd	15	101094839	0.0545	2.75797e-06	355381	ebi-a-GCST90018834	|| id:ebi-a-GCST90018834	TRUE	reported	igd	2	1	TRUE	6.17913579798235e-05	21.9607079894806	21.9608315798333
8	rs4476188	G	A	G	A	-0.168	4e-04	0.539226	NA	FALSE	FALSE	FALSE	ebi-a-GCST90026371	16	11475328	0.0022	395718	0.846	Mitochondrial DNA copy number || id:ebi-a-GCST90026371	Mitochondrial DNA copy number	Mitochondrial DNA copy number || ||	TRUE	igd	16	11475328	0.0357	2.51102e-06	355381	ebi-a-GCST90018834	|| id:ebi-a-GCST90018834	TRUE	reported	igd	2	1	TRUE	6.23104466316428e-05	22.1452040910643	22.1453287197232
9	rs497520	A	G	A	G	-0.155	0.0046	0.412017	NA	FALSE	FALSE	FALSE	ebi-a-GCST90026371	5	78283316	0.0021	395718	0.03112	Mitochondrial DNA copy number || id:ebi-a-GCST90026371	Mitochondrial DNA copy number	Mitochondrial DNA copy number || ||	TRUE	igd	5	78283316	0.0336	3.92699e-06	355381	ebi-a-GCST90018834	|| id:ebi-a-GCST90018834	TRUE	reported	igd	2	1	TRUE	5.98776339784755e-05	21.2805279132979	21.280647675737
10	rs75760665	A	C	A	C	0.885	-0.0185	0.0130936	NA	FALSE	FALSE	FALSE	ebi-a-GCST90026371	9	14055044	0.0094	395718	0.0487495	Mitochondrial DNA copy number || id:ebi-a-GCST90026371	Mitochondrial DNA copy number	Mitochondrial DNA copy number || ||	TRUE	igd	9	14055044	0.1792	7.90205e-07	355381	ebi-a-GCST90018834	|| id:ebi-a-GCST90018834	TRUE	reported	igd	2	1	TRUE	6.86256578884904e-05	24.3897914402372	24.3899287009726
12	rs7640329	G	A	G	A	-0.164	-0.0074	0.461488	NA	FALSE	FALSE	FALSE	ebi-a-GCST90026371	3	14283776	0.0022	395718	0.000856604	Mitochondrial DNA copy number || id:ebi-a-GCST90026371	Mitochondrial DNA copy number	Mitochondrial DNA copy number || ||	TRUE	igd	3	14283776	0.035	2.83798e-06	355381	ebi-a-GCST90018834	|| id:ebi-a-GCST90018834	TRUE	reported	igd	2	1	TRUE	6.17775344907092e-05	21.9557948046446	21.9559183673469
13	rs78302043	T	C	T	C	0.3281	-0.0012	0.0891165	NA	FALSE	FALSE	FALSE	ebi-a-GCST90026371	3	12838184	0.004	395718	0.77	Mitochondrial DNA copy number || id:ebi-a-GCST90026371	Mitochondrial DNA copy number	Mitochondrial DNA copy number || ||	TRUE	igd	3	12838184	0.0717	4.70403e-06	355381	ebi-a-GCST90018834	|| id:ebi-a-GCST90018834	TRUE	reported	igd	2	1	TRUE	5.89188627436059e-05	20.9397602698211	20.9398781144899
14	rs8008113	T	C	T	C	0.2454	0.0041	0.11257	NA	FALSE	FALSE	FALSE	ebi-a-GCST90026371	14	96869192	0.0029	395718	0.1639	Mitochondrial DNA copy number || id:ebi-a-GCST90026371	Mitochondrial DNA copy number	Mitochondrial DNA copy number || ||	TRUE	igd	14	96869192	0.0506	1.26599e-06	355381	ebi-a-GCST90018834	|| id:ebi-a-GCST90018834	TRUE	reported	igd	2	1	TRUE	6.61797520313583e-05	23.5204506747454	23.5205830430096

## Sheet: TableS4
Detailed information on the SNPs of Reverse MR analysis Results of Between mtDNA-CN and alcoholic Cardiomyopathy
X	SNP	effect_allele.exposure	other_allele.exposure	effect_allele.outcome	other_allele.outcome	beta.exposure	beta.outcome	eaf.exposure	eaf.outcome	remove	palindromic	ambiguous	id.outcome	chr	pos	se.outcome	samplesize.outcome	pval.outcome	outcome	originalname.outcome	outcome.deprecated	mr_keep.outcome	data_source.outcome	se.exposure	pval.exposure	exposure	mr_keep.exposure	pval_origin.exposure	id.exposure	action	SNP_index	mr_keep
1	rs12683403	T	C	T	C	1.58641	-0.0017	NA	NA	FALSE	FALSE	FALSE	ebi-a-GCST90026371	9	114973633	0.0094	395718	0.8592	Mitochondrial DNA copy number || id:ebi-a-GCST90026371	Mitochondrial DNA copy number	Mitochondrial DNA copy number || ||	TRUE	igd	0.329542	1.47955e-06	exposure	TRUE	reported	6e9UhZ	2	1	TRUE
2	rs536853567	A	C	A	C	2.28326	-0.012	NA	NA	FALSE	FALSE	FALSE	ebi-a-GCST90026371	13	63400714	0.0156	395718	0.442	Mitochondrial DNA copy number || id:ebi-a-GCST90026371	Mitochondrial DNA copy number	Mitochondrial DNA copy number || ||	TRUE	igd	0.469259	1.14064e-06	exposure	TRUE	reported	6e9UhZ	2	1	TRUE
3	rs72987538	C	T	C	T	0.672433	0.0019	NA	NA	FALSE	FALSE	FALSE	ebi-a-GCST90026371	19	1525065	0.0037	395718	0.6013	Mitochondrial DNA copy number || id:ebi-a-GCST90026371	Mitochondrial DNA copy number	Mitochondrial DNA copy number || ||	TRUE	igd	0.137119	9.39053e-07	exposure	TRUE	reported	6e9UhZ	2	1	TRUE

## Sheet: TableS5
Detailed information on the SNPs of Reverse MR analysis Results of Between mtDNA-CN and drug-Induced cardiomyopathy
X	SNP	effect_allele.exposure	other_allele.exposure	effect_allele.outcome	other_allele.outcome	beta.exposure	beta.outcome	eaf.exposure	eaf.outcome	remove	palindromic	ambiguous	id.outcome	chr	pos	se.outcome	samplesize.outcome	pval.outcome	outcome	originalname.outcome	outcome.deprecated	mr_keep.outcome	data_source.outcome	se.exposure	pval.exposure	exposure	mr_keep.exposure	pval_origin.exposure	id.exposure	action	SNP_index	mr_keep
1	rs17242738	C	T	C	T	0.685129	-0.004	NA	NA	FALSE	FALSE	FALSE	ebi-a-GCST90026371	7	83815365	0.0053	395718	0.4489	Mitochondrial DNA copy number || id:ebi-a-GCST90026371	Mitochondrial DNA copy number	Mitochondrial DNA copy number || ||	TRUE	igd	0.149974	4.91654e-06	exposure	TRUE	reported	YrXu6t	2	1	TRUE

## Sheet: TableS6
Results of a Reverse MR Relationship Between mtDNA-CN and Hypertrophic Cardiomyopathy
	id.exposure	id.outcome	outcome	exposure	method	nsnp	b	se	pval		lo_ci	up_ci	or	or_lci95	or_uci95
1	ebi-a-GCST90026371	finn-b-I9_NONISCHCARDMYOP	Non-ischemic cardiomyopathy || id:finn-b-I9_NONISCHCARDMYOP	Mitochondrial DNA copy number || id:ebi-a-GCST90026371	Inverse variance weighted	57	-0.0384303	0.097248484533649	0.692713116175128		-0.915521	0.530766109916693	0.824995300340805	0.400307895845801	1.70023437620773
2	ebi-a-GCST90026371	finn-b-I9_NONISCHCARDMYOP	Non-ischemic cardiomyopathy || id:finn-b-I9_NONISCHCARDMYOP	Mitochondrial DNA copy number || id:ebi-a-GCST90026371	MR Egger	57	-0.222062	0.215510293318278	0.307331755081201		-1.56321	2.06291362011979	1.28383228154309	0.209461679517125	7.8688633211183
3	ebi-a-GCST90026371	finn-b-I9_NONISCHCARDMYOP	Non-ischemic cardiomyopathy || id:finn-b-I9_NONISCHCARDMYOP	Mitochondrial DNA copy number || id:ebi-a-GCST90026371	Weighted median	57	0.00123066654703995	0.142169074306494	0.993093311050784		-1.58611	0.51902865179546	0.586524032998181	0.204720033950124	1.68039460841562
4	ebi-a-GCST90026371	finn-b-I9_NONISCHCARDMYOP	Non-ischemic cardiomyopathy || id:finn-b-I9_NONISCHCARDMYOP	Mitochondrial DNA copy number || id:ebi-a-GCST90026371	Simple mode	57	-0.0479874	0.283851459442631	0.866360040579259		-3.35112	0.996429661546487	0.308095182853715	0.0350449877504357	2.70859394711826
5	ebi-a-GCST90026371	finn-b-I9_NONISCHCARDMYOP	Non-ischemic cardiomyopathy || id:finn-b-I9_NONISCHCARDMYOP	Mitochondrial DNA copy number || id:ebi-a-GCST90026371	Weighted mode	57	-0.0115084	0.194332341126741	0.952987493769912		-3.0003	0.645602777967928	0.308095182853715	0.049772343780336	1.90713626259179

## Sheet: TableS7
Results of a Reverse MR Relationship Between mtDNA-CN and dilated Cardiomyopathy
	id.exposure	id.outcome	outcome	exposure	method	nsnp	b	se	pval		lo_ci	up_ci	or	or_lci95	or_uci95
1	ebi-a-GCST90018834	ebi-a-GCST90026371	Mitochondrial DNA copy number || id:ebi-a-GCST90026371	|| id:ebi-a-GCST90018834	Inverse variance weighted	13	-0.00416986	0.00492984766738286	0.397642426176276		-0.915521	0.530766109916693	0.824995300340805	0.400307895845801	1.70023437620773
2	ebi-a-GCST90018834	ebi-a-GCST90026371	Mitochondrial DNA copy number || id:ebi-a-GCST90026371	|| id:ebi-a-GCST90018834	MR Egger	13	-0.0122882	0.0122596530624669	0.337723317163555		-1.56321	2.06291362011979	1.28383228154309	0.209461679517125	7.8688633211183
3	ebi-a-GCST90018834	ebi-a-GCST90026371	Mitochondrial DNA copy number || id:ebi-a-GCST90026371	|| id:ebi-a-GCST90018834	Weighted median	13	-0.00652694	0.00481080159320589	0.174868321760787		-1.58611	0.51902865179546	0.586524032998181	0.204720033950124	1.68039460841562
4	ebi-a-GCST90018834	ebi-a-GCST90026371	Mitochondrial DNA copy number || id:ebi-a-GCST90026371	|| id:ebi-a-GCST90018834	Simple mode	13	-0.00764126	0.00761224668875105	0.335281983201045		-3.35112	0.996429661546487	0.308095182853715	0.0350449877504357	2.70859394711826
5	ebi-a-GCST90018834	ebi-a-GCST90026371	Mitochondrial DNA copy number || id:ebi-a-GCST90026371	|| id:ebi-a-GCST90018834	Weighted mode	13	-0.00665007	0.00704895580383237	0.364077481649788		-3.0003	0.645602777967928	0.308095182853715	0.049772343780336	1.90713626259179

## Sheet: TableS8
Results of a Reverse MR Relationship Between mtDNA-CN and alcoholic Cardiomyopathy
	id.exposure	id.outcome	outcome	exposure	method	nsnp	b	se	pval		lo_ci	up_ci	or	or_lci95	or_uci95
1	6e9UhZ	ebi-a-GCST90026371	Mitochondrial DNA copy number || id:ebi-a-GCST90026371	exposure	Inverse variance weighted	3	-0.00060028	0.00347244580680905	0.862753957030753		-0.00740627	0.00620571359394224	0.999399899944703	0.992621084894223	1.00622500892767
2	6e9UhZ	ebi-a-GCST90026371	Mitochondrial DNA copy number || id:ebi-a-GCST90026371	exposure	MR Egger	3	-0.0065513	0.00770053260990122	0.551224511745863		-0.0216443	0.00854174183802596	0.993470110915561	0.978588211986851	1.00857832660653
3	6e9UhZ	ebi-a-GCST90026371	Mitochondrial DNA copy number || id:ebi-a-GCST90026371	exposure	Weighted median	3	-0.000320967	0.00411861249206284	0.937883068555463		-0.00839345	0.00775151356016051	0.99967908458009	0.991641679224424	1.00778163431825
4	6e9UhZ	ebi-a-GCST90026371	Mitochondrial DNA copy number || id:ebi-a-GCST90026371	exposure	Simple mode	3	-0.000789208	0.00526689796218553	0.894634747663686		-0.0111123	0.00953391191513166	0.999211103252043	0.988949185756346	1.00957950442982
5	6e9UhZ	ebi-a-GCST90026371	Mitochondrial DNA copy number || id:ebi-a-GCST90026371	exposure	Weighted mode	3	0.00046324301128643	0.00456559584122684	0.928438155670792		-0.00848533	0.00941181086009103	1.0004633503249	0.991550573921978	1.00945624123262

## Sheet: TableS9
Results of a Reverse MR Relationship Between mtDNA-CN and drug-Induced cardiomyopathy
	id.exposure	id.outcome	outcome	exposure	method	nsnp	b	se	pval		lo_ci	up_ci	or	or_lci95	or_uci95
1	YrXu6t	ebi-a-GCST90026371	Mitochondrial DNA copy number || id:ebi-a-GCST90026371	exposure	Inverse variance weighted	2	-0.000391982	0.00363745650376312	0.914184033887573		-0.0075214	0.00673743308233038	0.999608095149731	0.992506818506729	1.00676018064263

[truncated: 4 more sheets: Table10, Table11, Table12, Table13]
