# Supplementary material for: Exploration of the effects of 66 mitochondria-associated proteins on different cardiomyopathies: A bidirectional 2-sample mendelian randomization study
Source: Medicine (Baltimore). 2025 May 30;104(22):e42556. doi: 10.1097/MD.0000000000042556 (PMC12425093; doi:10.1097/MD.0000000000042556)
Supplement: Supplementary file 4 [file medi-104-e42556-s004.xlsx]

## Sheet: Directory
Supplementary Material S1：Forward causality between mitochondria-associated proteins and cardiomyopathy
Supplemental Table 1 Detailed information on the GWAS datasets used in this study
Supplemental Table 2 Results of MR analysis between mitochondria-associated proteins and hypertrophic cardiomyopathy
Supplemental Table 3 Results of MR analysis between mitochondria-associated proteins and dilated cardiomyopathy
Supplemental Table 4 Results of MR analysis between mitochondria-associated proteins and alcoholic cardiomyopathy
Supplemental Table 5 Results of MR analysis between mitochondria-associated proteins and drug-Induced cardiomyopathy
Supplemental Table 6 Results of sensitivity analysis between mitochondria-associated proteins and hypertrophic cardiomyopathy
Supplemental Table 7 Results of sensitivity analysis between mitochondria-associated proteins and dilated cardiomyopathy
Supplemental Table 8 Results of sensitivity analysis between mitochondria-associated proteins and alcoholic cardiomyopathy
Supplemental Table 9 Results of sensitivity analysis between mitochondria-associated proteins and drug-Induced cardiomyopathy
Supplemental Table 10 Results of MRPRESSO between mitochondria-associated proteins and hypertrophic cardiomyopathy
Supplemental Table 11 Results of MRPRESSO between mitochondria-associated proteins and dilated cardiomyopathy
Supplemental Table 12 Results of MRPRESSO between mitochondria-associated proteins and alcoholic cardiomyopathy
Supplemental Table 13 Results of MRPRESSO between mitochondria-associated proteins and drug-Induced cardiomyopathy

## Sheet: Table S1
Detailed information on the GWAS datasets used in this study
ID	Trait		Sample Number	Population
prot-a-1055	Phenylalanine--tRNA ligase		3301	European
prot-a-1220	Glutaredoxin-2		3301	European
prot-a-1281	GrpE protein homolog 1		3301	European
prot-a-1339	Histidine triad nucleotide-binding protein 2		3301	European
prot-a-1356	Hydroxymethylglutaryl-CoA synthase		3301	European
prot-a-1368	4-hydroxy-2-oxoglutarate aldolase		3301	European
prot-a-1392	Serine protease HTRA2		3301	European
prot-a-1572	Iron-sulfur cluster assembly enzyme ISCU		3301	European
prot-a-1761	Lon protease homolog		3301	European
prot-a-1783	Leucine-rich PPR motif-containing protein		3301	European
prot-a-1864	Methylmalonyl-CoA epimerase		3301	European
prot-a-1907	Malonyl-CoA decarboxylase		3301	European
prot-a-1940	39S ribosomal protein L14		3301	European
prot-a-1941	39S ribosomal protein L32, mitochondrial		3301	European
prot-a-1942	39S ribosomal protein L33		3301	European
prot-a-1943	39S ribosomal protein L34		3301	European
prot-a-1944	39S ribosomal protein L52		3301	European
prot-a-1945	Ribosome-recycling factor		3301	European
prot-a-1953	Mitochondrial peptide methionine sulfoxide reductase		3301	European
prot-a-1961	Mitochondrial fission regulator 1		3301	European
prot-a-1964	Poly(A) RNA polymerase, mitochondrial		3301	European
prot-a-1965	Peptide chain release factor 1-like		3301	European
prot-a-1969	Mitochondrial ubiquitin ligase activator of NFKB 1		3301	European
prot-a-1970	Mitochondrial ubiquitin ligase activator of NFKB 1		3301	European
prot-a-1997	N-acetylglutamate synthase, mitochondrial		3301	European
prot-a-2022	NADH dehydrogenase [ubiquinone] 1 beta subcomplex subunit 11		3301	European
prot-a-2024	NADH dehydrogenase [ubiquinone] 1 beta subcomplex subunit 8		3301	European
prot-a-2025	NADH dehydrogenase [ubiquinone] iron-sulfur protein 4		3301	European
prot-a-2026	NADH dehydrogenase [ubiquinone] flavoprotein 2		3301	European
prot-a-203	ATP synthase subunit beta		3301	European
prot-a-2041	NFU1 iron-sulfur cluster scaffold homolog		3301	European
prot-a-2128	Nucleoside diphosphate-linked moiety X motif 8		3301	European
prot-a-2129	ADP-ribose pyrophosphatase		3301	European
prot-a-2190	Pyruvate carboxylase, mitochondrial		3301	European
prot-a-2235	[Pyruvate dehydrogenase (acetyl-transferring)] kinase isozyme 1		3301	European
prot-a-2236	[Pyruvate dehydrogenase (acetyl-transferring)] kinase isozyme 2		3301	European
prot-a-2454	tRNA pseudouridine synthase A, mitochondrial		3301	European
prot-a-2526	Oligoribonuclease		3301	European
prot-a-2575	rRNA methyltransferase 3		3301	European
prot-a-2627	Serine--tRNA ligase		3301	European
prot-a-2653	Protein SCO1 homolog		3301	European
prot-a-2657	Succinate dehydrogenase assembly factor 2		3301	European
prot-a-2737	NAD-dependent protein deacylase sirtuin-5		3301	European
prot-a-2749	Mitochondrial glutamate carrier 2		3301	European
prot-a-2764	Mitochondrial sodium/hydrogen exchanger 9B2		3301	European
prot-a-2776	Essential MCU regulator, mitochondrial		3301	European
prot-a-2799	Superoxide dismutase [Mn]		3301	European
prot-a-2866	Steroidogenic acute regulatory protein		3301	European
prot-a-300	Complement component 1 Q subcomponent-binding protein		3301	European
prot-a-3015	Transmembrane protein 70, mitochondrial		3301	European
prot-a-308	ES1 protein homolog, mitochondrial		3301	European
prot-a-332	Carbonic anhydrase 5A		3301	European
prot-a-385	Coiled-coil domain-containing protein 90B		3301	European
prot-a-534	Coiled-coil-helix-coiled-coil-helix domain-containing protein 10		3301	European
prot-a-612	Cytochrome coxidase assembly factor 3 homolog		3301	European
prot-a-63	Apoptosis-inducing factor 1		3301	European
prot-a-637	Cytochrome coxidase subunit 4 isoform 2		3301	European
prot-a-638	Cytochrome coxidase subunit 5B		3301	European
prot-a-64	Apoptosis-inducing factor 1		3301	European
prot-a-640	Cytochrome coxidase subunit 7A1		3301	European
prot-a-641	Cytochrome coxidase subunit 8A		3301	European
prot-a-818	Diablo homolog		3301	European
prot-a-825	Dihydrolipoyl dehydrogenase		3301	European
prot-a-847	Mitochondrial import inner membrane translocase subunit TIM14		3301	European
prot-a-896	Calcium uptake protein 3		3301	European
prot-a-992	Persulfide dioxygenase ETHE1		3301	European
ebi-a-GCST90018861	Hypertrophic cardiomyopathy		489727	European
ebi-a-GCST90018834	Dilated cardiomyopathy		355381	European
finngen_R11_I9_CARDMYOALC	Alcoholic cardiomyopathy		446973	European
finngen_R11_CARDIOMYOPATHY_DRUGS_OTHER_EXTER_AGENTS	Drug-Induced cardiomyopathy		453733	European

## Sheet: TableS2
Results of MR analysis between mitochondria-associated proteins and hypertrophic cardiomyopathy
id.exposure	id.outcome	outcome	exposure	method	nsnp	b	se	pval	lo_ci	up_ci	or	or_lci95	or_uci95
prot-a-1942	ebi-a-GCST90018861	Hypertrophic cardiomyopathy || id:ebi-a-GCST90018861	|| id:prot-a-1942	MR Egger	11	-0.075	0.128	0.572329010212155	-0.326224	0.176069687294686	0.927671764145869	0.721643297698846	1.19252115932856
prot-a-1942	ebi-a-GCST90018861	Hypertrophic cardiomyopathy || id:ebi-a-GCST90018861	|| id:prot-a-1942	Weighted median	11	-0.021	0.079	0.791574362145073	-0.176538	0.134588806160708	0.97924382361689	0.838166900052437	1.14406625462284
prot-a-1942	ebi-a-GCST90018861	Hypertrophic cardiomyopathy || id:ebi-a-GCST90018861	|| id:prot-a-1942	Inverse variance weighted	11	0.025	0.083	0.759200057714466	-0.136545	0.187172459597325	1.02563678701899	0.872366967806454	1.20583522497613
prot-a-1942	ebi-a-GCST90018861	Hypertrophic cardiomyopathy || id:ebi-a-GCST90018861	|| id:prot-a-1942	Simple mode	11	0.011	0.157	0.946947627634661	-0.297183	0.318619697570511	1.0107760524984	0.742908130707904	1.37522822280961
prot-a-1942	ebi-a-GCST90018861	Hypertrophic cardiomyopathy || id:ebi-a-GCST90018861	|| id:prot-a-1942	Weighted mode	11	-0.036	0.076	0.650153256124676	-0.184466	0.113413565550125	0.965097333425121	0.831548042668912	1.12009506990702
prot-a-637	ebi-a-GCST90018861	Hypertrophic cardiomyopathy || id:ebi-a-GCST90018861	|| id:prot-a-637	MR Egger	11	0.403	0.245	0.134663252095135	-0.077566	0.883554274364239	1.4962981130026	0.925365940668912	2.41948395178313
prot-a-637	ebi-a-GCST90018861	Hypertrophic cardiomyopathy || id:ebi-a-GCST90018861	|| id:prot-a-637	Weighted median	11	0.082	0.162	0.610221052837972	-0.234549	0.399437097732642	1.0859376436467	0.790927086182161	1.49098518244114
prot-a-637	ebi-a-GCST90018861	Hypertrophic cardiomyopathy || id:ebi-a-GCST90018861	|| id:prot-a-637	Inverse variance weighted	11	-0.044	0.124	0.721461371459994	-0.288349	0.19959641035513	0.956593755840763	0.749499700701236	1.22090991211523
prot-a-637	ebi-a-GCST90018861	Hypertrophic cardiomyopathy || id:ebi-a-GCST90018861	|| id:prot-a-637	Simple mode	11	0.055	0.268	0.841525808432688	-0.470902	0.581037945677666	1.05661268848898	0.624439072176965	1.78789320402985
prot-a-637	ebi-a-GCST90018861	Hypertrophic cardiomyopathy || id:ebi-a-GCST90018861	|| id:prot-a-637	Weighted mode	11	0.208	0.222	0.370396900794751	-0.226704	0.642757287040475	1.23124604794929	0.797156801720603	1.90171723720935
prot-a-332	ebi-a-GCST90018861	Hypertrophic cardiomyopathy || id:ebi-a-GCST90018861	|| id:prot-a-332	MR Egger	10	0.259	0.367	0.50066663982555	-0.460065	0.97724256175712	1.2951013373845	0.631242820473751	2.65711928863809
prot-a-332	ebi-a-GCST90018861	Hypertrophic cardiomyopathy || id:ebi-a-GCST90018861	|| id:prot-a-332	Weighted median	10	0.138	0.162	0.394322449472871	-0.179669	0.455870729957659	1.14809142689274	0.835546848418762	1.57754640209473
prot-a-332	ebi-a-GCST90018861	Hypertrophic cardiomyopathy || id:ebi-a-GCST90018861	|| id:prot-a-332	Inverse variance weighted	10	0.078	0.131	0.553062057600298	-0.179588	0.335465258492442	1.08105606096908	0.835614026502565	1.39859
prot-a-332	ebi-a-GCST90018861	Hypertrophic cardiomyopathy || id:ebi-a-GCST90018861	|| id:prot-a-332	Simple mode	10	0.069	0.216	0.755961628306514	-0.353516	0.491691141408449	1.07153029627416	0.702215093374032	1.63507903300194
prot-a-332	ebi-a-GCST90018861	Hypertrophic cardiomyopathy || id:ebi-a-GCST90018861	|| id:prot-a-332	Weighted mode	10	0.132	0.185	0.492399180526313	-0.229658	0.493775778053814	1.14117570639066	0.794805639095008	1.63849113393186
prot-a-2235	ebi-a-GCST90018861	Hypertrophic cardiomyopathy || id:ebi-a-GCST90018861	|| id:prot-a-2235	MR Egger	9	0.169	0.181	0.381370814122026	-0.186027	0.524752833268217	1.18454979952507	0.83025096162376	1.69004107482231
prot-a-2235	ebi-a-GCST90018861	Hypertrophic cardiomyopathy || id:ebi-a-GCST90018861	|| id:prot-a-2235	Weighted median	9	0.132	0.105	0.207633943715685	-0.0732571	0.337040063180746	1.14098451318709	0.929361890447418	1.40079518292497
prot-a-2235	ebi-a-GCST90018861	Hypertrophic cardiomyopathy || id:ebi-a-GCST90018861	|| id:prot-a-2235	Inverse variance weighted	9	0.116	0.094	0.212896215118338	-0.0668014	0.299766935037922	1.12353816763512	0.935380980658959	1.34954423944303
prot-a-2235	ebi-a-GCST90018861	Hypertrophic cardiomyopathy || id:ebi-a-GCST90018861	|| id:prot-a-2235	Simple mode	9	0.244	0.221	0.302019959534483	-0.189513	0.677533476270541	1.2763572160585	0.82736172532025	1.9690151153101
prot-a-2235	ebi-a-GCST90018861	Hypertrophic cardiomyopathy || id:ebi-a-GCST90018861	|| id:prot-a-2235	Weighted mode	9	0.143	0.112	0.237385450812536	-0.0765116	0.362678975405656	1.15382637890485	0.926342201095105	1.43717441684382
prot-a-1945	ebi-a-GCST90018861	Hypertrophic cardiomyopathy || id:ebi-a-GCST90018861	|| id:prot-a-1945	MR Egger	14	-0.667	0.424	0.1416723992902	-1.4977	0.16399875856801	0.513321694053301	0.223643088805542	1.17821285242069
prot-a-1945	ebi-a-GCST90018861	Hypertrophic cardiomyopathy || id:ebi-a-GCST90018861	|| id:prot-a-1945	Weighted median	14	0.077	0.208	0.71139139033857	-0.329945	0.48349850789406	1.07980087373975	0.718963122937276	1.62173815280766
prot-a-1945	ebi-a-GCST90018861	Hypertrophic cardiomyopathy || id:ebi-a-GCST90018861	|| id:prot-a-1945	Inverse variance weighted	14	-0.062	0.2	0.755375436730437	-0.455228	0.330352802426644	0.939471784467128	0.634303464402755	1.39145895197166
prot-a-1945	ebi-a-GCST90018861	Hypertrophic cardiomyopathy || id:ebi-a-GCST90018861	|| id:prot-a-1945	Simple mode	14	0.042	0.283	0.883098307589114	-0.512341	0.597234791626675	1.04336051017251	0.599091304445528	1.81708722211378
prot-a-1945	ebi-a-GCST90018861	Hypertrophic cardiomyopathy || id:ebi-a-GCST90018861	|| id:prot-a-1945	Weighted mode	14	0.105	0.255	0.687903333234364	-0.394901	0.60433885249537	1.11039819265499	0.673746409257127	1.83004188120417
prot-a-308	ebi-a-GCST90018861	Hypertrophic cardiomyopathy || id:ebi-a-GCST90018861	|| id:prot-a-308	MR Egger	14	-0.262	0.358	0.478557042550005	-0.962647	0.43942426086708	0.769809988723014	0.38188056137456	1.55181352149653
prot-a-308	ebi-a-GCST90018861	Hypertrophic cardiomyopathy || id:ebi-a-GCST90018861	|| id:prot-a-308	Weighted median	14	0.003	0.171	0.986307103800262	-0.331704	0.337564679110703	1.00293445648192	0.717699471897308	1.40153025519099
prot-a-308	ebi-a-GCST90018861	Hypertrophic cardiomyopathy || id:ebi-a-GCST90018861	|| id:prot-a-308	Inverse variance weighted	14	0.033	0.13	0.800951676292746	-0.22225	0.287866701489155	1.03335240127813	0.800715040025235	1.33357952810982
prot-a-308	ebi-a-GCST90018861	Hypertrophic cardiomyopathy || id:ebi-a-GCST90018861	|| id:prot-a-308	Simple mode	14	0.137	0.265	0.614496531692832	-0.382164	0.655312301977644	1.14633987052479	0.682383125652331	1.92574383708357
prot-a-308	ebi-a-GCST90018861	Hypertrophic cardiomyopathy || id:ebi-a-GCST90018861	|| id:prot-a-308	Weighted mode	14	0.166	0.247	0.51373847136871	-0.31795	0.649251402544009	1.18016059315431	0.727638913100063	1.91410739662131
prot-a-825	ebi-a-GCST90018861	Hypertrophic cardiomyopathy || id:ebi-a-GCST90018861	|| id:prot-a-825	MR Egger	22	0.064	0.17	0.710478144278873	-0.268748	0.396564302015501	1.06599424402988	0.764335500253138	1.48670803322427
prot-a-825	ebi-a-GCST90018861	Hypertrophic cardiomyopathy || id:ebi-a-GCST90018861	|| id:prot-a-825	Weighted median	22	-0.2	0.136	0.141664905149741	-0.467853	0.0668955098740431	0.818338866469489	0.626345563496367	1.06918375319258
prot-a-825	ebi-a-GCST90018861	Hypertrophic cardiomyopathy || id:ebi-a-GCST90018861	|| id:prot-a-825	Inverse variance weighted	22	-0.198	0.093	0.0335067979315833	-0.379703	-0.0154222	0.820728845495031	0.684064698485805	0.984696095732799
prot-a-825	ebi-a-GCST90018861	Hypertrophic cardiomyopathy || id:ebi-a-GCST90018861	|| id:prot-a-825	Simple mode	22	-0.236	0.221	0.297510501287804	-0.669579	0.197160098945138	0.789615268851163	0.511924049307188	1.21793901584951
prot-a-825	ebi-a-GCST90018861	Hypertrophic cardiomyopathy || id:ebi-a-GCST90018861	|| id:prot-a-825	Weighted mode	22	-0.21	0.193	0.289835124091352	-0.588526	0.168894825676233	0.810733672204672	0.555144870194142	1.18399560643802
prot-a-1281	ebi-a-GCST90018861	Hypertrophic cardiomyopathy || id:ebi-a-GCST90018861	|| id:prot-a-1281	MR Egger	8	0.57	0.404	0.207331966499627	-0.220733	1.36152349099876	1.76896582839438	0.801930530792059	3.90213364109769
prot-a-1281	ebi-a-GCST90018861	Hypertrophic cardiomyopathy || id:ebi-a-GCST90018861	|| id:prot-a-1281	Weighted median	8	0.333	0.226	0.14024825168427	-0.109694	0.776664044364734	1.39582396016393	0.896108071599229	2.17420709568063
prot-a-1281	ebi-a-GCST90018861	Hypertrophic cardiomyopathy || id:ebi-a-GCST90018861	|| id:prot-a-1281	Inverse variance weighted	8	0.209	0.173	0.225534729531499	-0.129289	0.548214752473659	1.23301570100136	0.878720122614581	1.73016149259473
prot-a-1281	ebi-a-GCST90018861	Hypertrophic cardiomyopathy || id:ebi-a-GCST90018861	|| id:prot-a-1281	Simple mode	8	0.436	0.313	0.20531541443994	-0.176234	1.0492276645897	1.54727720573257	0.838421622912057	2.85544490499229
prot-a-1281	ebi-a-GCST90018861	Hypertrophic cardiomyopathy || id:ebi-a-GCST90018861	|| id:prot-a-1281	Weighted mode	8	0.418	0.298	0.202743294120026	-0.165204	1.00214139078973	1.5196331015128	0.847721140929377	2.7241089689962
prot-a-1356	ebi-a-GCST90018861	Hypertrophic cardiomyopathy || id:ebi-a-GCST90018861	|| id:prot-a-1356	MR Egger	12	0.032	0.221	0.888169581655568	-0.402086	0.465971986139319	1.03245861801889	0.668923179135749	1.59356235688933
prot-a-1356	ebi-a-GCST90018861	Hypertrophic cardiomyopathy || id:ebi-a-GCST90018861	|| id:prot-a-1356	Weighted median	12	-0.149	0.169	0.378038504811357	-0.479227	0.181888416934472	0.861853966836993	0.619261718979656	1.19948034471845
prot-a-1356	ebi-a-GCST90018861	Hypertrophic cardiomyopathy || id:ebi-a-GCST90018861	|| id:prot-a-1356	Inverse variance weighted	12	-0.045	0.119	0.701208134768047	-0.277773	0.18682314000238	0.955543792933662	0.757469120270814	1.20541407666573
prot-a-1356	ebi-a-GCST90018861	Hypertrophic cardiomyopathy || id:ebi-a-GCST90018861	|| id:prot-a-1356	Simple mode	12	-0.152	0.25	0.556077251600502	-0.640816	0.337700767546414	0.859368542369746	0.526862543611471	1.40172100022983
prot-a-1356	ebi-a-GCST90018861	Hypertrophic cardiomyopathy || id:ebi-a-GCST90018861	|| id:prot-a-1356	Weighted mode	12	-0.116	0.192	0.558495455600618	-0.492191	0.260484071298063	0.890605796738299	0.611285705540308	1.29755804527243
prot-a-1997	ebi-a-GCST90018861	Hypertrophic cardiomyopathy || id:ebi-a-GCST90018861	|| id:prot-a-1997	MR Egger	8	0.558	0.466	0.276419531630076	-0.355726	1.47206098818028	1.74746772457702	0.700664900271384	4.35820810669359
prot-a-1997	ebi-a-GCST90018861	Hypertrophic cardiomyopathy || id:ebi-a-GCST90018861	|| id:prot-a-1997	Weighted median	8	0.078	0.21	0.710699302824072	-0.333858	0.48971357146743	1.08104454998835	0.716155417383599	1.63184874496809
prot-a-1997	ebi-a-GCST90018861	Hypertrophic cardiomyopathy || id:ebi-a-GCST90018861	|| id:prot-a-1997	Inverse variance weighted	8	0.099	0.165	0.547759387323122	-0.224501	0.42312483023395	1.10441046716389	0.798914400065499	1.52672486549393
prot-a-1997	ebi-a-GCST90018861	Hypertrophic cardiomyopathy || id:ebi-a-GCST90018861	|| id:prot-a-1997	Simple mode	8	0.25	0.293	0.421427651155065	-0.323883	0.823931962004471	1.28405701721014	0.723335054527867	2.27944493098403
prot-a-1997	ebi-a-GCST90018861	Hypertrophic cardiomyopathy || id:ebi-a-GCST90018861	|| id:prot-a-1997	Weighted mode	8	0.139	0.234	0.570153398020319	-0.319295	0.598097090597894	1.14958486438817	0.726660926530683	1.81865477030649
prot-a-1964	ebi-a-GCST90018861	Hypertrophic cardiomyopathy || id:ebi-a-GCST90018861	|| id:prot-a-1964	MR Egger	11	0.118	0.396	0.773393227817014	-0.658673	0.89370693447999	1.12470052181618	0.517537475673664	2.44417326905077
prot-a-1964	ebi-a-GCST90018861	Hypertrophic cardiomyopathy || id:ebi-a-GCST90018861	|| id:prot-a-1964	Weighted median	11	0.095	0.15	0.526251549101789	-0.199053	0.389283003957218	1.09978539317924	0.81950655943724	1.47592218405304
prot-a-1964	ebi-a-GCST90018861	Hypertrophic cardiomyopathy || id:ebi-a-GCST90018861	|| id:prot-a-1964	Inverse variance weighted	11	0.075	0.146	0.607732000555201	-0.210904	0.360570416497503	1.07770425090112	0.8098516093496	1.43414724253387
prot-a-1964	ebi-a-GCST90018861	Hypertrophic cardiomyopathy || id:ebi-a-GCST90018861	|| id:prot-a-1964	Simple mode	11	0.177	0.234	0.465905714413479	-0.281081	0.635634016732233	1.19396098868006	0.754966928915437	1.88821892442064
prot-a-1964	ebi-a-GCST90018861	Hypertrophic cardiomyopathy || id:ebi-a-GCST90018861	|| id:prot-a-1964	Weighted mode	11	0.07	0.162	0.675080026152394	-0.246961	0.38650229698724	1.07226223479078	0.78117116837124	1.47182377782294
prot-a-1368	ebi-a-GCST90018861	Hypertrophic cardiomyopathy || id:ebi-a-GCST90018861	|| id:prot-a-1368	MR Egger	4	-0.024	0.954	0.982440605202444	-1.89417	1.84676676893381	0.976576637606075	0.150443020387003	6.33928996283552
prot-a-1368	ebi-a-GCST90018861	Hypertrophic cardiomyopathy || id:ebi-a-GCST90018861	|| id:prot-a-1368	Weighted median	4	0.186	0.32	0.561586540754749	-0.441198	0.812502109777199	1.20400326552926	0.643265332867406	2.25353954167453
prot-a-1368	ebi-a-GCST90018861	Hypertrophic cardiomyopathy || id:ebi-a-GCST90018861	|| id:prot-a-1368	Inverse variance weighted	4	0.237	0.414	0.566735677534816	-0.57465	1.0492933504086	1.26784897882409	0.562901930862754	2.85563247338943
prot-a-1368	ebi-a-GCST90018861	Hypertrophic cardiomyopathy || id:ebi-a-GCST90018861	|| id:prot-a-1368	Simple mode	4	0.276	0.548	0.648953926762805	-0.797592	1.34975072364368	1.31795273223645	0.450412441520284	3.85646408555366
prot-a-1368	ebi-a-GCST90018861	Hypertrophic cardiomyopathy || id:ebi-a-GCST90018861	|| id:prot-a-1368	Weighted mode	4	0.183	0.427	0.696415857894291	-0.653439	1.0203901773088	1.20138556019173	0.520253477789513	2.77427701275481
prot-a-2190	ebi-a-GCST90018861	Hypertrophic cardiomyopathy || id:ebi-a-GCST90018861	|| id:prot-a-2190	MR Egger	13	-0.174	0.585	0.771889025113841	-1.32127	0.973383422905915	0.840345551356453	0.266796889100964	2.64688485710693
prot-a-2190	ebi-a-GCST90018861	Hypertrophic cardiomyopathy || id:ebi-a-GCST90018861	|| id:prot-a-2190	Weighted median	13	-0.353	0.211	0.0937624925015065	-0.765518	0.0598210545362695	0.702683830680655	0.465093174973112	1.06164655271191
prot-a-2190	ebi-a-GCST90018861	Hypertrophic cardiomyopathy || id:ebi-a-GCST90018861	|| id:prot-a-2190	Inverse variance weighted	13	-0.108	0.189	0.568320245081717	-0.478436	0.262701535477383	0.897746941724277	0.619752149064124	1.3004385262598
prot-a-2190	ebi-a-GCST90018861	Hypertrophic cardiomyopathy || id:ebi-a-GCST90018861	|| id:prot-a-2190	Simple mode	13	-0.293	0.308	0.360460797982503	-0.896959	0.310981044082064	0.746030290935493	0.407807840640698	1.36476335059889
prot-a-2190	ebi-a-GCST90018861	Hypertrophic cardiomyopathy || id:ebi-a-GCST90018861	|| id:prot-a-2190	Weighted mode	13	-0.404	0.224	0.0959506432584091	-0.842974	0.034335815101907	0.667431268846763	0.430428721969688	1.03493209420576
prot-a-1055	ebi-a-GCST90018861	Hypertrophic cardiomyopathy || id:ebi-a-GCST90018861	|| id:prot-a-1055	MR Egger	10	0.107	0.164	0.533587226166604	-0.214926	0.428467436221585	1.11267936925798	0.806601505143297	1.53490338274583
prot-a-1055	ebi-a-GCST90018861	Hypertrophic cardiomyopathy || id:ebi-a-GCST90018861	|| id:prot-a-1055	Weighted median	10	0.071	0.127	0.575693259601688	-0.177528	0.319439597656355	1.07353363440314	0.837337336774362	1.37635623491296
prot-a-1055	ebi-a-GCST90018861	Hypertrophic cardiomyopathy || id:ebi-a-GCST90018861	|| id:prot-a-1055	Inverse variance weighted	10	0.049	0.103	0.63130487676427	-0.152071	0.250681781169188	1.05054119550594	0.858927406554652	1.28490113952935
prot-a-1055	ebi-a-GCST90018861	Hypertrophic cardiomyopathy || id:ebi-a-GCST90018861	|| id:prot-a-1055	Simple mode	10	-0.243	0.238	0.333303560985062	-0.710251	0.223299294479068	0.78389834140883	0.49152073077515	1.25019469411682
prot-a-1055	ebi-a-GCST90018861	Hypertrophic cardiomyopathy || id:ebi-a-GCST90018861	|| id:prot-a-1055	Weighted mode	10	0.113	0.129	0.406610797476912	-0.141011	0.366375464527876	1.11927625132534	0.868479827827667	1.44249674735046
prot-a-640	ebi-a-GCST90018861	Hypertrophic cardiomyopathy || id:ebi-a-GCST90018861	|| id:prot-a-640	MR Egger	16	0.361	0.272	0.205822623373739	-0.172202	0.893797740614465	1.43447337651441	0.841808986876348	2.44439522505465
prot-a-640	ebi-a-GCST90018861	Hypertrophic cardiomyopathy || id:ebi-a-GCST90018861	|| id:prot-a-640	Weighted median	16	-0.022	0.148	0.884313190123032	-0.312035	0.268907975838735	0.9786672135383	0.73195575262192	1.30853471869569
prot-a-640	ebi-a-GCST90018861	Hypertrophic cardiomyopathy || id:ebi-a-GCST90018861	|| id:prot-a-640	Inverse variance weighted	16	0.013	0.117	0.909023157316954	-0.215747	0.242461669128645	1.01344672324909	0.805938830317008	1.27438240003938
prot-a-640	ebi-a-GCST90018861	Hypertrophic cardiomyopathy || id:ebi-a-GCST90018861	|| id:prot-a-640	Simple mode	16	-0.132	0.274	0.637016470631733	-0.670054	0.405705490741555	0.876188182215924	0.51168080647223	1.50036061729142
prot-a-640	ebi-a-GCST90018861	Hypertrophic cardiomyopathy || id:ebi-a-GCST90018861	|| id:prot-a-640	Weighted mode	16	-0.116	0.226	0.616983291429943	-0.559615	0.328261283450205	0.890763108467772	0.571429135831484	1.38855173048292
prot-a-818	ebi-a-GCST90018861	Hypertrophic cardiomyopathy || id:ebi-a-GCST90018861	|| id:prot-a-818	MR Egger	18	-0.246	0.347	0.488261913906652	-0.925709	0.433669361500336	0.781906846050693	0.396250497623214	1.54290863877296
prot-a-818	ebi-a-GCST90018861	Hypertrophic cardiomyopathy || id:ebi-a-GCST90018861	|| id:prot-a-818	Weighted median	18	0.069	0.151	0.647148813567238	-0.227263	0.365752040894455	1.07169829328847	0.796711314907608	1.44159774104703
prot-a-818	ebi-a-GCST90018861	Hypertrophic cardiomyopathy || id:ebi-a-GCST90018861	|| id:prot-a-818	Inverse variance weighted	18	-0.012	0.113	0.913838300922767	-0.234517	0.209978954041977	0.987806151096662	0.790953134255786	1.2336520962933
prot-a-818	ebi-a-GCST90018861	Hypertrophic cardiomyopathy || id:ebi-a-GCST90018861	|| id:prot-a-818	Simple mode	18	0.118	0.265	0.662539990350676	-0.402305	0.638054549609347	1.12510340010783	0.668776962164161	1.89279495639006
prot-a-818	ebi-a-GCST90018861	Hypertrophic cardiomyopathy || id:ebi-a-GCST90018861	|| id:prot-a-818	Weighted mode	18	0.139	0.227	0.548399203112311	-0.305944	0.583986305965369	1.14914864497991	0.736428162429115	1.79317233591846
prot-a-612	ebi-a-GCST90018861	Hypertrophic cardiomyopathy || id:ebi-a-GCST90018861	|| id:prot-a-612	MR Egger	12	0.17	0.274	0.547888232288113	-0.366058	0.706364027340616	1.18548604939688	0.693462364362676	2.02660915074494
prot-a-612	ebi-a-GCST90018861	Hypertrophic cardiomyopathy || id:ebi-a-GCST90018861	|| id:prot-a-612	Weighted median	12	0.014	0.188	0.942228663567257	-0.354688	0.381923663277876	1.01371088217009	0.701392112726877	1.46510023991417
prot-a-612	ebi-a-GCST90018861	Hypertrophic cardiomyopathy || id:ebi-a-GCST90018861	|| id:prot-a-612	Inverse variance weighted	12	-0.132	0.141	0.346076616575864	-0.407803	0.143011175486312	0.8759941892866	0.66511001355561	1.15374269522966
prot-a-612	ebi-a-GCST90018861	Hypertrophic cardiomyopathy || id:ebi-a-GCST90018861	|| id:prot-a-612	Simple mode	12	-0.669	0.404	0.125816380210335	-1.46113	0.122572946463767	0.51207889977839	0.23197490626089	1.13040157586414
prot-a-612	ebi-a-GCST90018861	Hypertrophic cardiomyopathy || id:ebi-a-GCST90018861	|| id:prot-a-612	Weighted mode	12	0.223	0.215	0.321383970835149	-0.198202	0.644816985091088	1.25020524416315	0.820204549879699	1.90563823714743
prot-a-2866	ebi-a-GCST90018861	Hypertrophic cardiomyopathy || id:ebi-a-GCST90018861	|| id:prot-a-2866	MR Egger	15	-0.469	0.343	0.194441865195143	-1.14186	0.203050533881948	0.625373874082993	0.319224151713269	1.22513437747923
prot-a-2866	ebi-a-GCST90018861	Hypertrophic cardiomyopathy || id:ebi-a-GCST90018861	|| id:prot-a-2866	Weighted median	15	0.178	0.156	0.252160621605111	-0.12696	0.483780522761301	1.19531585071754	0.880769253728348	1.62219557157393
prot-a-2866	ebi-a-GCST90018861	Hypertrophic cardiomyopathy || id:ebi-a-GCST90018861	|| id:prot-a-2866	Inverse variance weighted	15	0.037	0.144	0.797486910744947	-0.24492	0.318710172814394	1.03758398257435	0.782766891750214	1.37535265254728
prot-a-2866	ebi-a-GCST90018861	Hypertrophic cardiomyopathy || id:ebi-a-GCST90018861	|| id:prot-a-2866	Simple mode	15	0.116	0.267	0.669917786490374	-0.406745	0.639056007866963	1.12317057468247	0.665814020802587	1.89469146100571
prot-a-2866	ebi-a-GCST90018861	Hypertrophic cardiomyopathy || id:ebi-a-GCST90018861	|| id:prot-a-2866	Weighted mode	15	0.244	0.176	0.187886784838765	-0.101411	0.589305263593541	1.27627678271518	0.903561491468749	1.80273555422338
prot-a-992	ebi-a-GCST90018861	Hypertrophic cardiomyopathy || id:ebi-a-GCST90018861	|| id:prot-a-992	MR Egger	14	-0.047	0.361	0.898603970104905	-0.754231	0.66030182683559	0.954121092552539	0.470372100075855	1.93537639478796
prot-a-992	ebi-a-GCST90018861	Hypertrophic cardiomyopathy || id:ebi-a-GCST90018861	|| id:prot-a-992	Weighted median	14	0.15	0.157	0.338486200130038	-0.157395	0.457846661180963	1.16209661459057	0.854366465214681	1.58066660692673
prot-a-992	ebi-a-GCST90018861	Hypertrophic cardiomyopathy || id:ebi-a-GCST90018861	|| id:prot-a-992	Inverse variance weighted	14	0.114	0.113	0.313254926664412	-0.107204	0.334418111047453	1.12031163384506	0.898342097046334	1.39712717577773
prot-a-992	ebi-a-GCST90018861	Hypertrophic cardiomyopathy || id:ebi-a-GCST90018861	|| id:prot-a-992	Simple mode	14	0.043	0.274	0.878432634604595	-0.494592	0.580129212492611	1.04369614932027	0.609819414333604	1.78626922413798
prot-a-992	ebi-a-GCST90018861	Hypertrophic cardiomyopathy || id:ebi-a-GCST90018861	|| id:prot-a-992	Weighted mode	14	0.171	0.233	0.476419073150674	-0.285574	0.626962182361766	1.18612781182544	0.751582677995358	1.87191539557341
prot-a-641	ebi-a-GCST90018861	Hypertrophic cardiomyopathy || id:ebi-a-GCST90018861	|| id:prot-a-641	MR Egger	10	-0.003	0.149	0.986811736510182	-0.29534	0.290245338041422	0.997455751492574	0.744278252138876	1.33675540475147
prot-a-641	ebi-a-GCST90018861	Hypertrophic cardiomyopathy || id:ebi-a-GCST90018861	|| id:prot-a-641	Weighted median	10	-0.024	0.098	0.802910233630564	-0.216565	0.167640609459423	0.975834810181987	0.805280570928996	1.18251155080566
prot-a-641	ebi-a-GCST90018861	Hypertrophic cardiomyopathy || id:ebi-a-GCST90018861	|| id:prot-a-641	Inverse variance weighted	10	-0.093	0.093	0.318723557333459	-0.275377	0.0896709695777764	0.91132753332886	0.759285971150459	1.09381432630037
prot-a-641	ebi-a-GCST90018861	Hypertrophic cardiomyopathy || id:ebi-a-GCST90018861	|| id:prot-a-641	Simple mode	10	-0.03	0.148	0.846493013823888	-0.32054	0.261382121400123	0.970854012623896	0.725756688386487	1.29872384080046
prot-a-641	ebi-a-GCST90018861	Hypertrophic cardiomyopathy || id:ebi-a-GCST90018861	|| id:prot-a-641	Weighted mode	10	-0.023	0.099	0.819296503827574	-0.216463	0.170073204119074	0.977071963966707	0.805362214214803	1.18539162369385
prot-a-2129	ebi-a-GCST90018861	Hypertrophic cardiomyopathy || id:ebi-a-GCST90018861	|| id:prot-a-2129	MR Egger	17	-0.218	0.238	0.373875023013201	-0.685106	0.248514702227318	0.803887818587033	0.504036899879047	1.28211967224561
prot-a-2129	ebi-a-GCST90018861	Hypertrophic cardiomyopathy || id:ebi-a-GCST90018861	|| id:prot-a-2129	Weighted median	17	-0.074	0.134	0.577444563266053	-0.336383	0.187477765795789	0.92825154694579	0.714349597149211	1.20620343014944
prot-a-2129	ebi-a-GCST90018861	Hypertrophic cardiomyopathy || id:ebi-a-GCST90018861	|| id:prot-a-2129	Inverse variance weighted	17	-0.107	0.126	0.396224867250398	-0.354216	0.140206144863784	0.898521292250752	0.70172345182768	1.15051094633533
prot-a-2129	ebi-a-GCST90018861	Hypertrophic cardiomyopathy || id:ebi-a-GCST90018861	|| id:prot-a-2129	Simple mode	17	-0.136	0.191	0.485592552621891	-0.510551	0.237937578517156	0.872574859764608	0.600164654422996	1.26863000058747
prot-a-2129	ebi-a-GCST90018861	Hypertrophic cardiomyopathy || id:ebi-a-GCST90018861	|| id:prot-a-2129	Weighted mode	17	-0.08	0.134	0.558824587601778	-0.343684	0.183187677647201	0.922887473775584	0.709153262546486	1.20103979525307
prot-a-2575	ebi-a-GCST90018861	Hypertrophic cardiomyopathy || id:ebi-a-GCST90018861	|| id:prot-a-2575	MR Egger	18	0.248	0.119	0.054208685295657	0.0140477652894427	0.482384298674199	1.2817367984277	1.01414689880177	1.61993220349512
prot-a-2575	ebi-a-GCST90018861	Hypertrophic cardiomyopathy || id:ebi-a-GCST90018861	|| id:prot-a-2575	Weighted median	18	0.106	0.076	0.163833008917707	-0.043082	0.254399051467405	1.11144228847032	0.95783285439321	1.28968635282688
prot-a-2575	ebi-a-GCST90018861	Hypertrophic cardiomyopathy || id:ebi-a-GCST90018861	|| id:prot-a-2575	Inverse variance weighted	18	0.083	0.075	0.267331982635095	-0.0636993	0.229800089050171	1.08659658237585	0.938287128868819	1.25834842715395
prot-a-2575	ebi-a-GCST90018861	Hypertrophic cardiomyopathy || id:ebi-a-GCST90018861	|| id:prot-a-2575	Simple mode	18	0.207	0.235	0.38954114452877	-0.252793	0.667326585965785	1.23031065933168	0.776628492292968	1.94901981254397
prot-a-2575	ebi-a-GCST90018861	Hypertrophic cardiomyopathy || id:ebi-a-GCST90018861	|| id:prot-a-2575	Weighted mode	18	0.108	0.08	0.193241891591222	-0.0483763	0.264919546171218	1.11435037760922	0.95277517326943	1.30332611398414
prot-a-1220	ebi-a-GCST90018861	Hypertrophic cardiomyopathy || id:ebi-a-GCST90018861	|| id:prot-a-1220	MR Egger	16	0.086	0.177	0.635384356589846	-0.260838	0.432232291153946	1.08947608438913	0.770405374078116	1.54069296294332
prot-a-1220	ebi-a-GCST90018861	Hypertrophic cardiomyopathy || id:ebi-a-GCST90018861	|| id:prot-a-1220	Weighted median	16	-0.034	0.133	0.795425971807704	-0.294349	0.225572741350248	0.966196625761303	0.745016748504285	1.25304017863587
prot-a-1220	ebi-a-GCST90018861	Hypertrophic cardiomyopathy || id:ebi-a-GCST90018861	|| id:prot-a-1220	Inverse variance weighted	16	-0.039	0.095	0.683132669203218	-0.224793	0.147300559962346	0.961994671169069	0.79868129289382	1.15870217017931
prot-a-1220	ebi-a-GCST90018861	Hypertrophic cardiomyopathy || id:ebi-a-GCST90018861	|| id:prot-a-1220	Simple mode	16	-0.054	0.182	0.772262284111507	-0.410814	0.303422985583611	0.947720802781909	0.663110491086469	1.35448727187829
prot-a-1220	ebi-a-GCST90018861	Hypertrophic cardiomyopathy || id:ebi-a-GCST90018861	|| id:prot-a-1220	Weighted mode	16	-0.027	0.133	0.840477691071563	-0.287788	0.233334340032521	0.973140685272789	0.749920876387226	1.26280361455653
prot-a-1783	ebi-a-GCST90018861	Hypertrophic cardiomyopathy || id:ebi-a-GCST90018861	|| id:prot-a-1783	MR Egger	15	-0.113	0.124	0.381276410971644	-0.35607	0.130899788498315	0.893521455355777	0.700423832320116	1.13985354915254
prot-a-1783	ebi-a-GCST90018861	Hypertrophic cardiomyopathy || id:ebi-a-GCST90018861	|| id:prot-a-1783	Weighted median	15	-0.038	0.073	0.597729217484115	-0.180781	0.104088911429303	0.962379697099054	0.834617842334001	1.10969911546394
prot-a-1783	ebi-a-GCST90018861	Hypertrophic cardiomyopathy || id:ebi-a-GCST90018861	|| id:prot-a-1783	Inverse variance weighted	15	-0.004	0.067	0.949967148985694	-0.135269	0.126876339453097	0.995812596020144	0.873481148798056	1.13527662017311
prot-a-1783	ebi-a-GCST90018861	Hypertrophic cardiomyopathy || id:ebi-a-GCST90018861	|| id:prot-a-1783	Simple mode	15	0.214	0.209	0.322345829779926	-0.195268	0.624169882947962	1.23918158468518	0.822614509938397	1.86669573812632
prot-a-1783	ebi-a-GCST90018861	Hypertrophic cardiomyopathy || id:ebi-a-GCST90018861	|| id:prot-a-1783	Weighted mode	15	-0.034	0.075	0.652025912140282	-0.181147	0.112185301417814	0.966106960255877	0.834312911445617	1.11872014186813
prot-a-1941	ebi-a-GCST90018861	Hypertrophic cardiomyopathy || id:ebi-a-GCST90018861	|| id:prot-a-1941	MR Egger	10	1.309	0.545	0.0430916179780019	0.24061252993068	2.37810902804272	3.70380540511089	1.27202806700587	10.7844904013941
prot-a-1941	ebi-a-GCST90018861	Hypertrophic cardiomyopathy || id:ebi-a-GCST90018861	|| id:prot-a-1941	Weighted median	10	0.222	0.222	0.317289548120314	-0.213478	0.658262959021803	1.2490615540131	0.80776998429488	1.93143443807895
prot-a-1941	ebi-a-GCST90018861	Hypertrophic cardiomyopathy || id:ebi-a-GCST90018861	|| id:prot-a-1941	Inverse variance weighted	10	0.233	0.158	0.140590513775419	-0.0770514	0.543916590643463	1.26292768103453	0.925842239529293	1.72274
prot-a-1941	ebi-a-GCST90018861	Hypertrophic cardiomyopathy || id:ebi-a-GCST90018861	|| id:prot-a-1941	Simple mode	10	0.451	0.302	0.170114744942555	-0.141662	1.04275181473247	1.56916739411895	0.867914994442332	2.83701321734643
prot-a-1941	ebi-a-GCST90018861	Hypertrophic cardiomyopathy || id:ebi-a-GCST90018861	|| id:prot-a-1941	Weighted mode	10	0.478	0.295	0.13969122990826	-0.100254	1.05550349545093	1.61224038733124	0.904607634611899	2.87342154442148
prot-a-64	ebi-a-GCST90018861	Hypertrophic cardiomyopathy || id:ebi-a-GCST90018861	|| id:prot-a-64	MR Egger	6	-0.191	1.807	0.920839227030244	-3.73252	3.35022030002236	0.826008448494816	0.0239324295547513	28.5090134883258
prot-a-64	ebi-a-GCST90018861	Hypertrophic cardiomyopathy || id:ebi-a-GCST90018861	|| id:prot-a-64	Weighted median	6	0.446	0.234	0.0570759091628908	-0.0134228	0.905319784269428	1.56197103419564	0.986666913783327	2.47272253440736
prot-a-64	ebi-a-GCST90018861	Hypertrophic cardiomyopathy || id:ebi-a-GCST90018861	|| id:prot-a-64	Inverse variance weighted	6	0.37	0.175	0.0344593136548365	0.0270480894872267	0.712626438099031	1.44749903499277	1.02741720954228	2.03934043234339
prot-a-64	ebi-a-GCST90018861	Hypertrophic cardiomyopathy || id:ebi-a-GCST90018861	|| id:prot-a-64	Simple mode	6	0.483	0.314	0.184431825352689	-0.132264	1.0991651647357	1.62166032720531	0.876109558344085	3.0016590867952
prot-a-64	ebi-a-GCST90018861	Hypertrophic cardiomyopathy || id:ebi-a-GCST90018861	|| id:prot-a-64	Weighted mode	6	0.473	0.323	0.202796746972294	-0.159847	1.10615722244732	1.60505024213028	0.852274088945323	3.02272040553345
prot-a-534	ebi-a-GCST90018861	Hypertrophic cardiomyopathy || id:ebi-a-GCST90018861	|| id:prot-a-534	MR Egger	10	0.053	0.159	0.747216341123559	-0.257926	0.36375659132723	1.05434039743177	0.772652499035865	1.43872397364108
prot-a-534	ebi-a-GCST90018861	Hypertrophic cardiomyopathy || id:ebi-a-GCST90018861	|| id:prot-a-534	Weighted median	10	-0.004	0.088	0.965371741645166	-0.175431	0.167827550832974	0.996205656557756	0.839095568577194	1.18273263180316
prot-a-534	ebi-a-GCST90018861	Hypertrophic cardiomyopathy || id:ebi-a-GCST90018861	|| id:prot-a-534	Inverse variance weighted	10	-0.018	0.088	0.836162212222496	-0.190901	0.154461154318817	0.981944917625307	0.826214145686584	1.16702894314271
prot-a-534	ebi-a-GCST90018861	Hypertrophic cardiomyopathy || id:ebi-a-GCST90018861	|| id:prot-a-534	Simple mode	10	0.064	0.21	0.766482391853629	-0.348014	0.476839162787866	1.06653230912728	0.706088950817205	1.61097431859807
prot-a-534	ebi-a-GCST90018861	Hypertrophic cardiomyopathy || id:ebi-a-GCST90018861	|| id:prot-a-534	Weighted mode	10	-0.005	0.087	0.959415596675627	-0.175441	0.166318003250985	0.995448837416851	0.839086814106041	1.18094858750734
prot-a-1943	ebi-a-GCST90018861	Hypertrophic cardiomyopathy || id:ebi-a-GCST90018861	|| id:prot-a-1943	MR Egger	9	0.007	0.398	0.986475799080053	-0.773122	0.787104889903302	1.00701579441028	0.46156966018962	2.19702657617306
prot-a-1943	ebi-a-GCST90018861	Hypertrophic cardiomyopathy || id:ebi-a-GCST90018861	|| id:prot-a-1943	Weighted median	9	0.021	0.192	0.911259403652976	-0.354946	0.397745694891775	1.02163051339802	0.701211372231988	1.48846545740362
prot-a-1943	ebi-a-GCST90018861	Hypertrophic cardiomyopathy || id:ebi-a-GCST90018861	|| id:prot-a-1943	Inverse variance weighted	9	-0.093	0.16	0.559812004987447	-0.407474	0.220611640233417	0.910800843934058	0.665328964855783	1.24683911437827
prot-a-1943	ebi-a-GCST90018861	Hypertrophic cardiomyopathy || id:ebi-a-GCST90018861	|| id:prot-a-1943	Simple mode	9	-0.687	0.294	0.0478708495160357	-1.26328	-0.109998	0.503263670971913	0.28272391889248	0.895836204847055
prot-a-1943	ebi-a-GCST90018861	Hypertrophic cardiomyopathy || id:ebi-a-GCST90018861	|| id:prot-a-1943	Weighted mode	9	-0.013	0.201	0.950526610396634	-0.40705	0.381300946854584	0.987207861626092	0.665610728236857	1.46418818193922
prot-a-2776	ebi-a-GCST90018861	Hypertrophic cardiomyopathy || id:ebi-a-GCST90018861	|| id:prot-a-2776	MR Egger	15	0.122	0.243	0.62312070196057	-0.353901	0.598501257097727	1.13009325845865	0.70194449906616	1.81938995819856
prot-a-2776	ebi-a-GCST90018861	Hypertrophic cardiomyopathy || id:ebi-a-GCST90018861	|| id:prot-a-2776	Weighted median	15	0.03	0.137	0.824849811497775	-0.238821	0.299618503013035	1.03086546553143	0.787555772496102	1.34934393872479
prot-a-2776	ebi-a-GCST90018861	Hypertrophic cardiomyopathy || id:ebi-a-GCST90018861	|| id:prot-a-2776	Inverse variance weighted	15	0.016	0.128	0.899531218662135	-0.234127	0.266366213571866	1.01625027472438	0.791261391213365	1.30521295787435
prot-a-2776	ebi-a-GCST90018861	Hypertrophic cardiomyopathy || id:ebi-a-GCST90018861	|| id:prot-a-2776	Simple mode	15	0.044	0.283	0.879469436402252	-0.51178	0.599329312270785	1.04474684336772	0.599427581224929	1.8208971373929
prot-a-2776	ebi-a-GCST90018861	Hypertrophic cardiomyopathy || id:ebi-a-GCST90018861	|| id:prot-a-2776	Weighted mode	15	0.035	0.143	0.811316553501853	-0.245393	0.314943036475107	1.0353869193857	0.782397267718228	1.37018125837972
prot-a-1907	ebi-a-GCST90018861	Hypertrophic cardiomyopathy || id:ebi-a-GCST90018861	|| id:prot-a-1907	MR Egger	12	0.489	0.402	0.251368518929025	-0.298142	1.27585972242181	1.63045419968562	0.74219559146938	3.58177942287352
prot-a-1907	ebi-a-GCST90018861	Hypertrophic cardiomyopathy || id:ebi-a-GCST90018861	|| id:prot-a-1907	Weighted median	12	0.148	0.241	0.538067254989119	-0.324185	0.621169591757013	1.16008413717945	0.723116798619897	1.86110350071235
prot-a-1907	ebi-a-GCST90018861	Hypertrophic cardiomyopathy || id:ebi-a-GCST90018861	|| id:prot-a-1907	Inverse variance weighted	12	0.143	0.195	0.463278811270573	-0.238751	0.524292380164631	1.15346517864156	0.787610847902737	1.6892630692955
prot-a-1907	ebi-a-GCST90018861	Hypertrophic cardiomyopathy || id:ebi-a-GCST90018861	|| id:prot-a-1907	Simple mode	12	0.65	0.527	0.243417032654062	-0.383459	1.68304482392571	1.91514440377774	0.681500175039264	5.38191804148824
prot-a-1907	ebi-a-GCST90018861	Hypertrophic cardiomyopathy || id:ebi-a-GCST90018861	|| id:prot-a-1907	Weighted mode	12	-0.361	0.418	0.406265478260438	-1.18126	0.458704773301893	0.696785666472175	0.306891927326902	1.58202357823478
prot-a-63	ebi-a-GCST90018861	Hypertrophic cardiomyopathy || id:ebi-a-GCST90018861	|| id:prot-a-63	MR Egger	15	-0.103	0.215	0.640822309792881	-0.523928	0.318600039012458	0.902429967086826	0.592189602917937	1.37520118807149
prot-a-63	ebi-a-GCST90018861	Hypertrophic cardiomyopathy || id:ebi-a-GCST90018861	|| id:prot-a-63	Weighted median	15	-0.015	0.131	0.906298417005661	-0.271835	0.241034378219325	0.984717666043138	0.761979975180599	1.27256478306746
prot-a-63	ebi-a-GCST90018861	Hypertrophic cardiomyopathy || id:ebi-a-GCST90018861	|| id:prot-a-63	Inverse variance weighted	15	-0.006	0.12	0.958098952883109	-0.241008	0.228424271468026	0.993728004763847	0.785835524251958	1.25661835966494
prot-a-63	ebi-a-GCST90018861	Hypertrophic cardiomyopathy || id:ebi-a-GCST90018861	|| id:prot-a-63	Simple mode	15	0.338	0.251	0.19883739909811	-0.153242	0.82947928279338	1.40230690694866	0.857922130650193	2.29212488059448
prot-a-63	ebi-a-GCST90018861	Hypertrophic cardiomyopathy || id:ebi-a-GCST90018861	|| id:prot-a-63	Weighted mode	15	-0.008	0.138	0.951761967126682	-0.278543	0.261571102819881	0.991550128668678	0.75688598542756	1.29896929866853
prot-a-2657	ebi-a-GCST90018861	Hypertrophic cardiomyopathy || id:ebi-a-GCST90018861	|| id:prot-a-2657	MR Egger	9	-0.187	0.163	0.287434018498074	-0.505844	0.131492871514934	0.829298191220927	0.60299652281207	1.14052977744391
prot-a-2657	ebi-a-GCST90018861	Hypertrophic cardiomyopathy || id:ebi-a-GCST90018861	|| id:prot-a-2657	Weighted median	9	-0.033	0.114	0.775875491420495	-0.256964	0.19178211454448	0.967934233092111	0.773395758064262	1.21140654034175
prot-a-2657	ebi-a-GCST90018861	Hypertrophic cardiomyopathy || id:ebi-a-GCST90018861	|| id:prot-a-2657	Inverse variance weighted	9	-0.068	0.085	0.425688362465759	-0.235385	0.0993434353796627	0.934240924080926	0.790266312401094	1.10444554010623
prot-a-2657	ebi-a-GCST90018861	Hypertrophic cardiomyopathy || id:ebi-a-GCST90018861	|| id:prot-a-2657	Simple mode	9	0.077	0.169	0.66288102666716	-0.255222	0.408469598249618	1.07963577051971	0.774744385822764	1.50451351221839
prot-a-2657	ebi-a-GCST90018861	Hypertrophic cardiomyopathy || id:ebi-a-GCST90018861	|| id:prot-a-2657	Weighted mode	9	-0.011	0.109	0.918815718984876	-0.225652	0.202665216107123	0.988572404658481	0.797995755700938	1.22466240236308
prot-a-1944	ebi-a-GCST90018861	Hypertrophic cardiomyopathy || id:ebi-a-GCST90018861	|| id:prot-a-1944	MR Egger	10	0.188	0.573	0.751560369927661	-0.936122	1.31197378081583	1.20674381037884	0.392145455504335	3.71349611081121
prot-a-1944	ebi-a-GCST90018861	Hypertrophic cardiomyopathy || id:ebi-a-GCST90018861	|| id:prot-a-1944	Weighted median	10	0.158	0.177	0.371890850962935	-0.188945	0.505168726546237	1.17129750051829	0.827832443299736	1.65726512149228
prot-a-1944	ebi-a-GCST90018861	Hypertrophic cardiomyopathy || id:ebi-a-GCST90018861	|| id:prot-a-1944	Inverse variance weighted	10	0.077	0.133	0.565766246795835	-0.184915	0.338189075136704	1.0796502119794	0.831175052587554	1.40240563837711
prot-a-1944	ebi-a-GCST90018861	Hypertrophic cardiomyopathy || id:ebi-a-GCST90018861	|| id:prot-a-1944	Simple mode	10	0.173	0.27	0.538309739322943	-0.356297	0.701554376150352	1.18842494256257	0.700264841379162	2.01688527061168
prot-a-1944	ebi-a-GCST90018861	Hypertrophic cardiomyopathy || id:ebi-a-GCST90018861	|| id:prot-a-1944	Weighted mode	10	0.173	0.237	0.484060539131896	-0.290981	0.636238695652937	1.18842494256257	0.74752988830039	1.88936103587247
prot-a-2737	ebi-a-GCST90018861	Hypertrophic cardiomyopathy || id:ebi-a-GCST90018861	|| id:prot-a-2737	MR Egger	15	-0.517	0.459	0.280638885663141	-1.41759	0.383273575861235	0.596211462866025	0.242296446101011	1.46707933266448
prot-a-2737	ebi-a-GCST90018861	Hypertrophic cardiomyopathy || id:ebi-a-GCST90018861	|| id:prot-a-2737	Weighted median	15	-0.342	0.15	0.0230652752801582	-0.636767	-0.046994	0.710433082919748	0.528999915703442	0.954093092124047
prot-a-2737	ebi-a-GCST90018861	Hypertrophic cardiomyopathy || id:ebi-a-GCST90018861	|| id:prot-a-2737	Inverse variance weighted	15	-0.186	0.116	0.111140924198502	-0.413792	0.0427308101971887	0.830663290405786	0.661138245677812	1.04365691523467
prot-a-2737	ebi-a-GCST90018861	Hypertrophic cardiomyopathy || id:ebi-a-GCST90018861	|| id:prot-a-2737	Simple mode	15	-0.286	0.253	0.277521850178002	-0.781932	0.210078174364861	0.751317523590618	0.457521223396096	1.23377450572527
prot-a-2737	ebi-a-GCST90018861	Hypertrophic cardiomyopathy || id:ebi-a-GCST90018861	|| id:prot-a-2737	Weighted mode	15	-0.356	0.233	0.148095076295936	-0.812524	0.099898094886081	0.700253607756688	0.443736873089465	1.10505830124555
prot-a-2024	ebi-a-GCST90018861	Hypertrophic cardiomyopathy || id:ebi-a-GCST90018861	|| id:prot-a-2024	MR Egger	11	-0.753	0.404	0.0951030856066765	-1.54457	0.0384982274442847	0.47093464062296	0.213403582796467	1.0392488862298
prot-a-2024	ebi-a-GCST90018861	Hypertrophic cardiomyopathy || id:ebi-a-GCST90018861	|| id:prot-a-2024	Weighted median	11	0.046	0.221	0.833876076710502	-0.386726	0.479408215575343	1.04743158287503	0.679277121028796	1.61511831745852
prot-a-2024	ebi-a-GCST90018861	Hypertrophic cardiomyopathy || id:ebi-a-GCST90018861	|| id:prot-a-2024	Inverse variance weighted	11	-0.058	0.161	0.721148090741108	-0.373582	0.258480369343609	0.944074048493522	0.688264739851545	1.29496072867425
prot-a-2024	ebi-a-GCST90018861	Hypertrophic cardiomyopathy || id:ebi-a-GCST90018861	|| id:prot-a-2024	Simple mode	11	-0.733	0.378	0.0815621860848914	-1.47417	0.00891870770554037	0.480646440845569	0.22896975315222	1.00895859788052
prot-a-2024	ebi-a-GCST90018861	Hypertrophic cardiomyopathy || id:ebi-a-GCST90018861	|| id:prot-a-2024	Weighted mode	11	0.232	0.273	0.41477966394686	-0.303009	0.76786455271548	1.26165919560071	0.738592301676174	2.15515910771263
prot-a-2025	ebi-a-GCST90018861	Hypertrophic cardiomyopathy || id:ebi-a-GCST90018861	|| id:prot-a-2025	MR Egger	19	0.109	0.089	0.239051007999205	-0.0660422	0.283891188708474	1.11507814433027	0.936091346741694	1.32828839011386
prot-a-2025	ebi-a-GCST90018861	Hypertrophic cardiomyopathy || id:ebi-a-GCST90018861	|| id:prot-a-2025	Weighted median	19	0.073	0.065	0.258663626841067	-0.053582	0.199344515202201	1.0756	0.947828207629507	1.22060240955703
prot-a-2025	ebi-a-GCST90018861	Hypertrophic cardiomyopathy || id:ebi-a-GCST90018861	|| id:prot-a-2025	Inverse variance weighted	19	0.032	0.064	0.615112873092595	-0.0926426	0.15657244410728	1.03248128767761	0.91151921963994	1.16949548230646
prot-a-2025	ebi-a-GCST90018861	Hypertrophic cardiomyopathy || id:ebi-a-GCST90018861	|| id:prot-a-2025	Simple mode	19	0.179	0.215	0.416278509264207	-0.242663	0.600677042676115	1.19602937991299	0.784536170108764	1.82335287029118
prot-a-2025	ebi-a-GCST90018861	Hypertrophic cardiomyopathy || id:ebi-a-GCST90018861	|| id:prot-a-2025	Weighted mode	19	0.085	0.064	0.197403230615481	-0.0396539	0.210446658685354	1.08914869904512	0.961122029197362	1.23422921605732
prot-a-2653	ebi-a-GCST90018861	Hypertrophic cardiomyopathy || id:ebi-a-GCST90018861	|| id:prot-a-2653	MR Egger	13	0.054	0.448	0.905465575298829	-0.823575	0.932454366058832	1.05594895297839	0.438860063890001	2.54073743099951
prot-a-2653	ebi-a-GCST90018861	Hypertrophic cardiomyopathy || id:ebi-a-GCST90018861	|| id:prot-a-2653	Weighted median	13	0.038	0.215	0.861006729239113	-0.383279	0.458475196353031	1.03831398002094	0.681622872331203	1.5816604237762
prot-a-2653	ebi-a-GCST90018861	Hypertrophic cardiomyopathy || id:ebi-a-GCST90018861	|| id:prot-a-2653	Inverse variance weighted	13	0.013	0.154	0.934770604573142	-0.289347	0.314564553002793	1.01268866580933	0.74875243721023	1.36966276554603
prot-a-2653	ebi-a-GCST90018861	Hypertrophic cardiomyopathy || id:ebi-a-GCST90018861	|| id:prot-a-2653	Simple mode	13	-0.233	0.36	0.529864118385865	-0.938861	0.472895031617262	0.7921671607517	0.39107312055722	1.6046329384113
prot-a-2653	ebi-a-GCST90018861	Hypertrophic cardiomyopathy || id:ebi-a-GCST90018861	|| id:prot-a-2653	Weighted mode	13	-0.02	0.322	0.950508331403111	-0.651723	0.610895062870185	0.979792852732974	0.521146924745371	1.84207943803115
prot-a-2799	ebi-a-GCST90018861	Hypertrophic cardiomyopathy || id:ebi-a-GCST90018861	|| id:prot-a-2799	MR Egger	13	-0.154	0.127	0.250893169218574	-0.40278	0.094976611516623	0.857356275029285	0.668459105330757	1.09963313607402
prot-a-2799	ebi-a-GCST90018861	Hypertrophic cardiomyopathy || id:ebi-a-GCST90018861	|| id:prot-a-2799	Weighted median	13	-0.046	0.077	0.552335758781987	-0.196512	0.105072563042427	0.955309869365257	0.821591797304248	1.11079120982108
prot-a-2799	ebi-a-GCST90018861	Hypertrophic cardiomyopathy || id:ebi-a-GCST90018861	|| id:prot-a-2799	Inverse variance weighted	13	-0.066	0.069	0.336078065698082	-0.200609	0.0685227180560359	0.936090314740922	0.818232009696383	1.07092495400774
prot-a-2799	ebi-a-GCST90018861	Hypertrophic cardiomyopathy || id:ebi-a-GCST90018861	|| id:prot-a-2799	Simple mode	13	0.078	0.158	0.632539485138124	-0.232745	0.388172714660428	1.08081	0.792356	1.47428439282848
prot-a-2799	ebi-a-GCST90018861	Hypertrophic cardiomyopathy || id:ebi-a-GCST90018861	|| id:prot-a-2799	Weighted mode	13	-0.038	0.075	0.619286173414558	-0.185261	0.108753882576174	0.962468798703077	0.830887275013516	1.11488792322867
prot-a-3015	ebi-a-GCST90018861	Hypertrophic cardiomyopathy || id:ebi-a-GCST90018861	|| id:prot-a-3015	MR Egger	9	0.192	0.459	0.689174479913778	-0.708639	1.09165396736545	1.21107374438599	0.492313657172248	2.97919749528286
prot-a-3015	ebi-a-GCST90018861	Hypertrophic cardiomyopathy || id:ebi-a-GCST90018861	|| id:prot-a-3015	Weighted median	9	0.03	0.212	0.887453614822749	-0.384611	0.444477806138791	1.03038579572324	0.680715230507747	1.55967553015715
prot-a-3015	ebi-a-GCST90018861	Hypertrophic cardiomyopathy || id:ebi-a-GCST90018861	|| id:prot-a-3015	Inverse variance weighted	9	0.047	0.158	0.767443400837926	-0.262434	0.355695711446414	1.04773535472803	0.769177396321464	1.42717320971337
prot-a-3015	ebi-a-GCST90018861	Hypertrophic cardiomyopathy || id:ebi-a-GCST90018861	|| id:prot-a-3015	Simple mode	9	0.189	0.31	0.558029597083411	-0.41809	0.796999858861327	1.20859087168009	0.658303219009907	2.21887399746479
prot-a-3015	ebi-a-GCST90018861	Hypertrophic cardiomyopathy || id:ebi-a-GCST90018861	|| id:prot-a-3015	Weighted mode	9	0.055	0.287	0.853372817307429	-0.508531	0.618269356437666	1.05640225537489	0.601378184486264	1.85571368225553
prot-a-1965	ebi-a-GCST90018861	Hypertrophic cardiomyopathy || id:ebi-a-GCST90018861	|| id:prot-a-1965	MR Egger	10	0.32	0.402	0.449098616577179	-0.46798	1.10780400279536	1.37700666483233	0.626266122060968	3.02770226298153
prot-a-1965	ebi-a-GCST90018861	Hypertrophic cardiomyopathy || id:ebi-a-GCST90018861	|| id:prot-a-1965	Weighted median	10	-0.016	0.183	0.928342528613576	-0.374487	0.341629111564424	0.983705500454291	0.687642264045334	1.40723827231223
prot-a-1965	ebi-a-GCST90018861	Hypertrophic cardiomyopathy || id:ebi-a-GCST90018861	|| id:prot-a-1965	Inverse variance weighted	10	-0.089	0.134	0.506681537045303	-0.350463	0.173091975437852	0.915133159558669	0.704361637643346	1.18897545659334
prot-a-1965	ebi-a-GCST90018861	Hypertrophic cardiomyopathy || id:ebi-a-GCST90018861	|| id:prot-a-1965	Simple mode	10	0.041	0.296	0.891958203918819	-0.538886	0.62161273072648	1.04223079143298	0.583397845060147	1.86192841096117
prot-a-1965	ebi-a-GCST90018861	Hypertrophic cardiomyopathy || id:ebi-a-GCST90018861	|| id:prot-a-1965	Weighted mode	10	0.013	0.233	0.955516109411546	-0.443487	0.470224053963414	1.01345845777849	0.641794795497515	1.60035271842079
prot-a-385	ebi-a-GCST90018861	Hypertrophic cardiomyopathy || id:ebi-a-GCST90018861	|| id:prot-a-385	MR Egger	9	0.576	0.278	0.0775775592534783	0.0297523545153517	1.12135510333967	1.77811484799313	1.03019937813644	3.06901021273465
prot-a-385	ebi-a-GCST90018861	Hypertrophic cardiomyopathy || id:ebi-a-GCST90018861	|| id:prot-a-385	Weighted median	9	0.175	0.178	0.325941493914831	-0.173841	0.523174938222703	1.19084940131787	0.840430290269772	1.68737647016973
prot-a-385	ebi-a-GCST90018861	Hypertrophic cardiomyopathy || id:ebi-a-GCST90018861	|| id:prot-a-385	Inverse variance weighted	9	0.145	0.151	0.33526423727517	-0.150226	0.440765475276985	1.15635166161041	0.860513808659581	1.55389623252186
prot-a-385	ebi-a-GCST90018861	Hypertrophic cardiomyopathy || id:ebi-a-GCST90018861	|| id:prot-a-385	Simple mode	9	0.239	0.235	0.339869196089614	-0.222474	0.700266649172354	1.26984679108315	0.800535711001272	2.01428974456031
prot-a-385	ebi-a-GCST90018861	Hypertrophic cardiomyopathy || id:ebi-a-GCST90018861	|| id:prot-a-385	Weighted mode	9	0.214	0.207	0.331394990082644	-0.192089	0.621041043316712	1.23921243737923	0.825233460762711	1.86086427413653
prot-a-896	ebi-a-GCST90018861	Hypertrophic cardiomyopathy || id:ebi-a-GCST90018861	|| id:prot-a-896	MR Egger	18	0.126	0.291	0.670795263149266	-0.445022	0.697405406813812	1.13449949791456	0.640810023323021	2.0085346107634
prot-a-896	ebi-a-GCST90018861	Hypertrophic cardiomyopathy || id:ebi-a-GCST90018861	|| id:prot-a-896	Weighted median	18	-0.043	0.162	0.790747447656316	-0.359461	0.273739626919984	0.958044948346868	0.69805261928992	1.31487240028784
prot-a-896	ebi-a-GCST90018861	Hypertrophic cardiomyopathy || id:ebi-a-GCST90018861	|| id:prot-a-896	Inverse variance weighted	18	0	0.112	0.998428776829101	-0.218903	0.218463222408431	0.99978031054595	0.80339992566132	1.24416325845757
prot-a-896	ebi-a-GCST90018861	Hypertrophic cardiomyopathy || id:ebi-a-GCST90018861	|| id:prot-a-896	Simple mode	18	-0.083	0.284	0.773811102448045	-0.639393	0.473576794370229	0.920435545350876	0.527612377406527	1.60572729038271
prot-a-896	ebi-a-GCST90018861	Hypertrophic cardiomyopathy || id:ebi-a-GCST90018861	|| id:prot-a-896	Weighted mode	18	-0.06	0.22	0.789958471413481	-0.490841	0.371751529105044	0.942193361637957	0.612111363951857	1.45027258599377
prot-a-2454	ebi-a-GCST90018861	Hypertrophic cardiomyopathy || id:ebi-a-GCST90018861	|| id:prot-a-2454	MR Egger	12	-0.126	0.429	0.77444391853712	-0.967448	0.714742529372392	0.881303992610746	0.380051751865145	2.04366043198043
prot-a-2454	ebi-a-GCST90018861	Hypertrophic cardiomyopathy || id:ebi-a-GCST90018861	|| id:prot-a-2454	Weighted median	12	-0.247	0.2	0.216741231508907	-0.639049	0.144952340815886	0.781102785696258	0.527793906111507	1.15598447567819
prot-a-2454	ebi-a-GCST90018861	Hypertrophic cardiomyopathy || id:ebi-a-GCST90018861	|| id:prot-a-2454	Inverse variance weighted	12	-0.155	0.142	0.276046993739334	-0.434151	0.123978442875477	0.85634126227295	0.647814385563872	1.13199146825511
prot-a-2454	ebi-a-GCST90018861	Hypertrophic cardiomyopathy || id:ebi-a-GCST90018861	|| id:prot-a-2454	Simple mode	12	-0.48	0.333	0.177608772187117	-1.13233	0.17303160876247	0.619001900206181	0.322282921257811	1.18890368426427
prot-a-2454	ebi-a-GCST90018861	Hypertrophic cardiomyopathy || id:ebi-a-GCST90018861	|| id:prot-a-2454	Weighted mode	12	-0.452	0.312	0.17507876283228	-1.06251	0.159056751679857	0.636528718504638	0.345587906004543	1.17240448071649
prot-a-2026	ebi-a-GCST90018861	Hypertrophic cardiomyopathy || id:ebi-a-GCST90018861	|| id:prot-a-2026	MR Egger	7	0.236	0.392	0.573261257131196	-0.532521	1.00496019105913	1.26645259047673	0.587123154141088	2.73179852065552
prot-a-2026	ebi-a-GCST90018861	Hypertrophic cardiomyopathy || id:ebi-a-GCST90018861	|| id:prot-a-2026	Weighted median	7	-0.035	0.205	0.862946877421614	-0.436132	0.365526874227052	0.965313405205743	0.646532513477466	1.44127317782973
prot-a-2026	ebi-a-GCST90018861	Hypertrophic cardiomyopathy || id:ebi-a-GCST90018861	|| id:prot-a-2026	Inverse variance weighted	7	-0.07	0.155	0.65144160185619	-0.374301	0.234075927295531	0.932289064377105	0.687770107995829	1.2637404409591
prot-a-2026	ebi-a-GCST90018861	Hypertrophic cardiomyopathy || id:ebi-a-GCST90018861	|| id:prot-a-2026	Simple mode	7	0.141	0.315	0.669023025060893	-0.4752	0.757819938963752	1.15178141248525	0.621760478852044	2.13361972538978
prot-a-2026	ebi-a-GCST90018861	Hypertrophic cardiomyopathy || id:ebi-a-GCST90018861	|| id:prot-a-2026	Weighted mode	7	0.101	0.319	0.761507626985401	-0.524195	0.726972848050129	1.10670715183848	0.592031938789976	2.06880852143511
prot-a-1572	ebi-a-GCST90018861	Hypertrophic cardiomyopathy || id:ebi-a-GCST90018861	|| id:prot-a-1572	MR Egger	12	0.249	0.413	0.559508762697494	-0.560314	1.0590748056801	1.28323012014534	0.571029763990248	2.88370177018714
prot-a-1572	ebi-a-GCST90018861	Hypertrophic cardiomyopathy || id:ebi-a-GCST90018861	|| id:prot-a-1572	Weighted median	12	0.036	0.187	0.848644452880871	-0.330821	0.402195956822084	1.03633194830898	0.718333778824671	1.49510427985597
prot-a-1572	ebi-a-GCST90018861	Hypertrophic cardiomyopathy || id:ebi-a-GCST90018861	|| id:prot-a-1572	Inverse variance weighted	12	0.085	0.144	0.551823554753387	-0.196108	0.367086502734092	1.08924977750725	0.821923347715912	1.44352278238199
prot-a-1572	ebi-a-GCST90018861	Hypertrophic cardiomyopathy || id:ebi-a-GCST90018861	|| id:prot-a-1572	Simple mode	12	0.079	0.288	0.788644596372491	-0.484817	0.64285934388749	1.08222698774258	0.615809598634251	1.9019113303786
prot-a-1572	ebi-a-GCST90018861	Hypertrophic cardiomyopathy || id:ebi-a-GCST90018861	|| id:prot-a-1572	Weighted mode	12	0.053	0.262	0.843272199942648	-0.460357	0.566404518223022	1.05445452455802	0.631058110194677	1.76192069541405
prot-a-300	ebi-a-GCST90018861	Hypertrophic cardiomyopathy || id:ebi-a-GCST90018861	|| id:prot-a-300	MR Egger	23	-0.094	0.141	0.512967723942549	-0.36897	0.181917981791548	0.910714294937312	0.6914460998961	1.19951580770764
prot-a-300	ebi-a-GCST90018861	Hypertrophic cardiomyopathy || id:ebi-a-GCST90018861	|| id:prot-a-300	Weighted median	23	-0.059	0.118	0.620600349009466	-0.290567	0.173393669509921	0.943096292835615	0.747839088820796	1.18933421755574
prot-a-300	ebi-a-GCST90018861	Hypertrophic cardiomyopathy || id:ebi-a-GCST90018861	|| id:prot-a-300	Inverse variance weighted	23	-0.04	0.076	0.595750268354501	-0.188798	0.108363834400657	0.960580945791882	0.827953831036558	1.11445314802545
prot-a-300	ebi-a-GCST90018861	Hypertrophic cardiomyopathy || id:ebi-a-GCST90018861	|| id:prot-a-300	Simple mode	23	-0.096	0.205	0.644371043340347	-0.496986	0.305388861689664	0.908646983967032	0.608361442955803	1.35715264508038
prot-a-300	ebi-a-GCST90018861	Hypertrophic cardiomyopathy || id:ebi-a-GCST90018861	|| id:prot-a-300	Weighted mode	23	-0.07	0.109	0.525350122014356	-0.284033	0.143315711172027	0.932059512140693	0.752741852454546	1.15409410455812
prot-a-1392	ebi-a-GCST90018861	Hypertrophic cardiomyopathy || id:ebi-a-GCST90018861	|| id:prot-a-1392	MR Egger	9	0.758	0.626	0.265313411900571	-0.469287	1.98566357924773	2.13440579379381	0.6254480557991	7.28387921321463
prot-a-1392	ebi-a-GCST90018861	Hypertrophic cardiomyopathy || id:ebi-a-GCST90018861	|| id:prot-a-1392	Weighted median	9	-0.059	0.203	0.771944492361805	-0.457292	0.339471576604707	0.942791463379515	0.632995540676665	1.40420537950569
prot-a-1392	ebi-a-GCST90018861	Hypertrophic cardiomyopathy || id:ebi-a-GCST90018861	|| id:prot-a-1392	Inverse variance weighted	9	-0.061	0.179	0.73174248300618	-0.412868	0.289944573750863	0.940388875892986	0.661749524272219	1.33635341691533
prot-a-1392	ebi-a-GCST90018861	Hypertrophic cardiomyopathy || id:ebi-a-GCST90018861	|| id:prot-a-1392	Simple mode	9	-0.092	0.331	0.788051429391204	-0.740541	0.556555289116281	0.912111862515407	0.476856072015659	1.74465231453319
prot-a-1392	ebi-a-GCST90018861	Hypertrophic cardiomyopathy || id:ebi-a-GCST90018861	|| id:prot-a-1392	Weighted mode	9	0.029	0.195	0.885153146631729	-0.352233	0.410241873706058	1.02942898155947	0.703116030458262	1.50718228879504
prot-a-638	ebi-a-GCST90018861	Hypertrophic cardiomyopathy || id:ebi-a-GCST90018861	|| id:prot-a-638	MR Egger	16	-0.153	0.284	0.59759789897298	-0.710458	0.403484124967295	0.857711859976971	0.491418952223018	1.49703146656682
prot-a-638	ebi-a-GCST90018861	Hypertrophic cardiomyopathy || id:ebi-a-GCST90018861	|| id:prot-a-638	Weighted median	16	0.006	0.138	0.96390931346476	-0.264367	0.276861518131807	1.00626693200092	0.767691925297885	1.31898370305983
prot-a-638	ebi-a-GCST90018861	Hypertrophic cardiomyopathy || id:ebi-a-GCST90018861	|| id:prot-a-638	Inverse variance weighted	16	-0.088	0.106	0.405328437796321	-0.296362	0.119712391278714	0.915463478621936	0.743518220379216	1.12717262027975
prot-a-638	ebi-a-GCST90018861	Hypertrophic cardiomyopathy || id:ebi-a-GCST90018861	|| id:prot-a-638	Simple mode	16	0.054	0.228	0.816356022750089	-0.392259	0.499834953781358	1.05526084297283	0.675529134662826	1.64844917794336
prot-a-638	ebi-a-GCST90018861	Hypertrophic cardiomyopathy || id:ebi-a-GCST90018861	|| id:prot-a-638	Weighted mode	16	-0.07	0.164	0.677576333757916	-0.391737	0.252391490558823	0.932699029322901	0.675881902602435	1.2870998260943
prot-a-2236	ebi-a-GCST90018861	Hypertrophic cardiomyopathy || id:ebi-a-GCST90018861	|| id:prot-a-2236	MR Egger	5	0.113	0.706	0.882498780200133	-1.2701	1.49706519623468	1.12017095577292	0.280802818145241	4.46855547407004
prot-a-2236	ebi-a-GCST90018861	Hypertrophic cardiomyopathy || id:ebi-a-GCST90018861	|| id:prot-a-2236	Weighted median	5	-0.223	0.33	0.50027663270449	-0.87045	0.424953760535228	0.800316354598804	0.418763007767147	1.52951969385623
prot-a-2236	ebi-a-GCST90018861	Hypertrophic cardiomyopathy || id:ebi-a-GCST90018861	|| id:prot-a-2236	Inverse variance weighted	5	-0.186	0.256	0.467868121313608	-0.688486	0.316321453947585	0.830205425115383	0.502336195498677	1.37207124246102
prot-a-2236	ebi-a-GCST90018861	Hypertrophic cardiomyopathy || id:ebi-a-GCST90018861	|| id:prot-a-2236	Simple mode	5	-0.692	0.521	0.255346556720959	-1.71388	0.330378761350032	0.500697605188245	0.180164555855514	1.39149507321682
prot-a-2236	ebi-a-GCST90018861	Hypertrophic cardiomyopathy || id:ebi-a-GCST90018861	|| id:prot-a-2236	Weighted mode	5	-0.398	0.386	0.360585771970027	-1.15462	0.358365871369746	0.67157680524523	0.315177390807342	1.43098908264991
prot-a-1761	ebi-a-GCST90018861	Hypertrophic cardiomyopathy || id:ebi-a-GCST90018861	|| id:prot-a-1761	MR Egger	12	-0.346	0.303	0.281077608984098	-0.939986	0.248856022833129	0.707820485286915	0.390633475511015	1.28255736080068
prot-a-1761	ebi-a-GCST90018861	Hypertrophic cardiomyopathy || id:ebi-a-GCST90018861	|| id:prot-a-1761	Weighted median	12	0.038	0.154	0.80416416601548	-0.263069	0.339271576907587	1.03883650731332	0.76868894123083	1.40392456693725
prot-a-1761	ebi-a-GCST90018861	Hypertrophic cardiomyopathy || id:ebi-a-GCST90018861	|| id:prot-a-1761	Inverse variance weighted	12	0.075	0.126	0.550762985697848	-0.172	0.322534966190527	1.07817240668288	0.841979019240597	1.38062316514822
prot-a-1761	ebi-a-GCST90018861	Hypertrophic cardiomyopathy || id:ebi-a-GCST90018861	|| id:prot-a-1761	Simple mode	12	0.155	0.238	0.52716033555103	-0.310716	0.621203810605221	1.16794278849103	0.732921989488413	1.86116718662017
prot-a-1761	ebi-a-GCST90018861	Hypertrophic cardiomyopathy || id:ebi-a-GCST90018861	|| id:prot-a-1761	Weighted mode	12	0.027	0.166	0.871393523648374	-0.297496	0.35244494214848	1.02785540012404	0.742675590615722	1.42254133152305
prot-a-1339	ebi-a-GCST90018861	Hypertrophic cardiomyopathy || id:ebi-a-GCST90018861	|| id:prot-a-1339	MR Egger	13	0.023	0.326	0.944771284530682	-0.615931	0.66214611323315	1.02337634890333	0.54013752300267	1.93894907665864
prot-a-1339	ebi-a-GCST90018861	Hypertrophic cardiomyopathy || id:ebi-a-GCST90018861	|| id:prot-a-1339	Weighted median	13	0.029	0.177	0.86931160474214	-0.317673	0.375895108083459	1.02953879646788	0.727840575112305	1.45629437225175
prot-a-1339	ebi-a-GCST90018861	Hypertrophic cardiomyopathy || id:ebi-a-GCST90018861	|| id:prot-a-1339	Inverse variance weighted	13	0.008	0.13	0.951513913661843	-0.246097	0.261855724681023	1.00791032268465	0.781846128455198	1.29933906634736
prot-a-1339	ebi-a-GCST90018861	Hypertrophic cardiomyopathy || id:ebi-a-GCST90018861	|| id:prot-a-1339	Simple mode	13	-0.02	0.291	0.947381777996901	-0.58994	0.550721689561734	0.980581790833934	0.554360474266061	1.73450433995697
prot-a-1339	ebi-a-GCST90018861	Hypertrophic cardiomyopathy || id:ebi-a-GCST90018861	|| id:prot-a-1339	Weighted mode	13	-0.009	0.264	0.97207807062558	-0.526912	0.508040587671389	0.990608606806908	0.590425315271245	1.66203139753434
prot-a-2022	ebi-a-GCST90018861	Hypertrophic cardiomyopathy || id:ebi-a-GCST90018861	|| id:prot-a-2022	MR Egger	14	-0.166	0.322	0.616678162810968	-0.797031	0.465917701195604	0.847421726928962	0.450664867002477	1.59347585279444
prot-a-2022	ebi-a-GCST90018861	Hypertrophic cardiomyopathy || id:ebi-a-GCST90018861	|| id:prot-a-2022	Weighted median	14	0.076	0.179	0.669359039955987	-0.274159	0.42689961818149	1.0793621855069	0.76021117476251	1.53249881898433
prot-a-2022	ebi-a-GCST90018861	Hypertrophic cardiomyopathy || id:ebi-a-GCST90018861	|| id:prot-a-2022	Inverse variance weighted	14	0.023	0.127	0.855445297924393	-0.225773	0.272043328969033	1.02340483537661	0.797899168657327	1.31264387558478
prot-a-2022	ebi-a-GCST90018861	Hypertrophic cardiomyopathy || id:ebi-a-GCST90018861	|| id:prot-a-2022	Simple mode	14	0.094	0.298	0.757277555484433	-0.490111	0.678275445285541	1.09865012017604	0.612558445560142	1.97047660563895
prot-a-2022	ebi-a-GCST90018861	Hypertrophic cardiomyopathy || id:ebi-a-GCST90018861	|| id:prot-a-2022	Weighted mode	14	0.161	0.276	0.570081715743339	-0.380138	0.701771629379167	1.17446958333244	0.683766786499744	2.01732349304977
prot-a-2627	ebi-a-GCST90018861	Hypertrophic cardiomyopathy || id:ebi-a-GCST90018861	|| id:prot-a-2627	MR Egger	10	-0.017	0.282	0.954653397953596	-0.56828	0.535247333576334	0.98361911042582	0.566498745433292	1.70787060376431
prot-a-2627	ebi-a-GCST90018861	Hypertrophic cardiomyopathy || id:ebi-a-GCST90018861	|| id:prot-a-2627	Weighted median	10	-0.096	0.167	0.565045931895547	-0.422138	0.230542159240467	0.908647596795265	0.655643525640084	1.25928255656268
prot-a-2627	ebi-a-GCST90018861	Hypertrophic cardiomyopathy || id:ebi-a-GCST90018861	|| id:prot-a-2627	Inverse variance weighted	10	-0.142	0.117	0.224882835103393	-0.37135	0.0873312117002269	0.867613157906945	0.689802551041032	1.09125805730528
prot-a-2627	ebi-a-GCST90018861	Hypertrophic cardiomyopathy || id:ebi-a-GCST90018861	|| id:prot-a-2627	Simple mode	10	-0.04	0.253	0.876464740151061	-0.535696	0.454867041837033	0.960391220714097	0.585261716154625	1.57596383184755
prot-a-2627	ebi-a-GCST90018861	Hypertrophic cardiomyopathy || id:ebi-a-GCST90018861	|| id:prot-a-2627	Weighted mode	10	-0.093	0.183	0.623581567947125	-0.452529	0.266199014028767	0.91104295512468	0.636017324356454	1.30499474510719
prot-a-1940	ebi-a-GCST90018861	Hypertrophic cardiomyopathy || id:ebi-a-GCST90018861	|| id:prot-a-1940	MR Egger	6	-0.972	0.512	0.13035996525451	-1.97437	0.0311083004806533	0.378465775885329	0.138849097977599	1.03159722031174
prot-a-1940	ebi-a-GCST90018861	Hypertrophic cardiomyopathy || id:ebi-a-GCST90018861	|| id:prot-a-1940	Weighted median	6	-0.165	0.269	0.539273602341187	-0.692085	0.361942290554407	0.847833174665883	0.500531336589423	1.43611606210715
prot-a-1940	ebi-a-GCST90018861	Hypertrophic cardiomyopathy || id:ebi-a-GCST90018861	|| id:prot-a-1940	Inverse variance weighted	6	-0.07	0.201	0.728592090346442	-0.463545	0.324100280733045	0.932652594836927	0.629049530036851	1.38278596695732
prot-a-1940	ebi-a-GCST90018861	Hypertrophic cardiomyopathy || id:ebi-a-GCST90018861	|| id:prot-a-1940	Simple mode	6	-0.281	0.424	0.536510624999056	-1.11262	0.549987473146823	0.754791426681347	0.328698250421681	1.73323130579731
prot-a-1940	ebi-a-GCST90018861	Hypertrophic cardiomyopathy || id:ebi-a-GCST90018861	|| id:prot-a-1940	Weighted mode	6	-0.438	0.448	0.372799549558143	-1.31564	0.439485913072696	0.645277551819579	0.268303789706899	1.55190919717211
prot-a-2526	ebi-a-GCST90018861	Hypertrophic cardiomyopathy || id:ebi-a-GCST90018861	|| id:prot-a-2526	MR Egger	13	0.14	0.189	0.474911697676039	-0.231216	0.511587955259274	1.15048792672132	0.793568288970724	1.66793770356965
prot-a-2526	ebi-a-GCST90018861	Hypertrophic cardiomyopathy || id:ebi-a-GCST90018861	|| id:prot-a-2526	Weighted median	13	0.053	0.129	0.68166549599484	-0.19972	0.305441034370348	1.05428247404622	0.818959864305859	1.35722345321908
prot-a-2526	ebi-a-GCST90018861	Hypertrophic cardiomyopathy || id:ebi-a-GCST90018861	|| id:prot-a-2526	Inverse variance weighted	13	0.101	0.102	0.325084954142532	-0.0996819	0.300705308170133	1.10573658667121	0.905125298181774	1.35081120985058
prot-a-2526	ebi-a-GCST90018861	Hypertrophic cardiomyopathy || id:ebi-a-GCST90018861	|| id:prot-a-2526	Simple mode	13	0.04	0.166	0.812102802200058	-0.284987	0.365656337030442	1.04115918096213	0.752024062175636	1.44145978117461
prot-a-2526	ebi-a-GCST90018861	Hypertrophic cardiomyopathy || id:ebi-a-GCST90018861	|| id:prot-a-2526	Weighted mode	13	0.046	0.131	0.731863406110241	-0.210305	0.301977297075406	1.04690294587451	0.810337187889195	1.35253051996251
prot-a-2128	ebi-a-GCST90018861	Hypertrophic cardiomyopathy || id:ebi-a-GCST90018861	|| id:prot-a-2128	MR Egger	12	0.094	0.295	0.758191817981073	-0.485675	0.672675891684089	1.09801124676819	0.615281913853306	1.95947365083266
prot-a-2128	ebi-a-GCST90018861	Hypertrophic cardiomyopathy || id:ebi-a-GCST90018861	|| id:prot-a-2128	Weighted median	12	-0.1	0.162	0.535229777365284	-0.417921	0.217049232905231	0.904443135540251	0.658414292495376	1.24240526785288
prot-a-2128	ebi-a-GCST90018861	Hypertrophic cardiomyopathy || id:ebi-a-GCST90018861	|| id:prot-a-2128	Inverse variance weighted	12	0.111	0.121	0.357179266549023	-0.125243	0.347168044929835	1.11735320847069	0.882282763055151	1.41505449812547
prot-a-2128	ebi-a-GCST90018861	Hypertrophic cardiomyopathy || id:ebi-a-GCST90018861	|| id:prot-a-2128	Simple mode	12	-0.116	0.277	0.681893419707517	-0.658536	0.425675392994447	0.890092127268975	0.517608554521183	1.53062384326144
prot-a-2128	ebi-a-GCST90018861	Hypertrophic cardiomyopathy || id:ebi-a-GCST90018861	|| id:prot-a-2128	Weighted mode	12	-0.122	0.259	0.646927155758486	-0.628927	0.385271862414884	0.885300866320426	0.533163407022209	1.47001390865343
prot-a-1864	ebi-a-GCST90018861	Hypertrophic cardiomyopathy || id:ebi-a-GCST90018861	|| id:prot-a-1864	MR Egger	13	-0.039	0.508	0.939913386615536	-1.03548	0.957076240622958	0.961558241865246	0.355057147257212	2.60407165337017
prot-a-1864	ebi-a-GCST90018861	Hypertrophic cardiomyopathy || id:ebi-a-GCST90018861	|| id:prot-a-1864	Weighted median	13	0.028	0.202	0.889662009662607	-0.367079	0.423002149440138	1.02835618979421	0.69275494354529	1.52653757716407
prot-a-1864	ebi-a-GCST90018861	Hypertrophic cardiomyopathy || id:ebi-a-GCST90018861	|| id:prot-a-1864	Inverse variance weighted	13	0.056	0.172	0.74411051430801	-0.280232	0.39222146516047	1.0575919824391	0.755608233489681	1.48026550234083
prot-a-1864	ebi-a-GCST90018861	Hypertrophic cardiomyopathy || id:ebi-a-GCST90018861	|| id:prot-a-1864	Simple mode	13	0.219	0.362	0.556047696934484	-0.490829	0.929785269459073	1.24542664270736	0.612118763542398	2.53396499951908
prot-a-1864	ebi-a-GCST90018861	Hypertrophic cardiomyopathy || id:ebi-a-GCST90018861	|| id:prot-a-1864	Weighted mode	13	0.086	0.33	0.799548923540235	-0.561768	0.733322320086143	1.08956339321002	0.570199943570105	2.08198615452402
prot-a-203	ebi-a-GCST90018861	Hypertrophic cardiomyopathy || id:ebi-a-GCST90018861	|| id:prot-a-203	MR Egger	14	0.13	0.227	0.576719029525722	-0.314872	0.575527102448222	1.13920169116177	0.729882577830157	1.77806750368527
prot-a-203	ebi-a-GCST90018861	Hypertrophic cardiomyopathy || id:ebi-a-GCST90018861	|| id:prot-a-203	Weighted median	14	-0.136	0.143	0.341924856795444	-0.415802	0.144245289937883	0.873035960581571	0.659810666537786	1.15516742472204
prot-a-203	ebi-a-GCST90018861	Hypertrophic cardiomyopathy || id:ebi-a-GCST90018861	|| id:prot-a-203	Inverse variance weighted	14	-0.01	0.111	0.930692980652242	-0.226466	0.207221814281836	0.990423913228176	0.797346229229519	1.23025542974236
prot-a-203	ebi-a-GCST90018861	Hypertrophic cardiomyopathy || id:ebi-a-GCST90018861	|| id:prot-a-203	Simple mode	14	0.11	0.268	0.688994731468337	-0.415416	0.634698482623282	1.11587791278393	0.660065926068425	1.88645325726138
prot-a-203	ebi-a-GCST90018861	Hypertrophic cardiomyopathy || id:ebi-a-GCST90018861	|| id:prot-a-203	Weighted mode	14	-0.129	0.177	0.477157027638565	-0.476216	0.217233044345668	0.878542165447851	0.621129431053309	1.24263365714441
prot-a-2041	ebi-a-GCST90018861	Hypertrophic cardiomyopathy || id:ebi-a-GCST90018861	|| id:prot-a-2041	MR Egger	13	0.224	0.423	0.60642841892744	-0.604567	1.05308138285105	1.25139261575945	0.546310744893434	2.86647021574278
prot-a-2041	ebi-a-GCST90018861	Hypertrophic cardiomyopathy || id:ebi-a-GCST90018861	|| id:prot-a-2041	Weighted median	13	0.223	0.194	0.250705109966063	-0.157333	0.602804132104794	1.24948998004813	0.85441929500877	1.82723543272119
prot-a-2041	ebi-a-GCST90018861	Hypertrophic cardiomyopathy || id:ebi-a-GCST90018861	|| id:prot-a-2041	Inverse variance weighted	13	0.238	0.166	0.153023079546194	-0.0883056	0.563512138717907	1.26820595591833	0.915481061619665	1.75683191499476
prot-a-2041	ebi-a-GCST90018861	Hypertrophic cardiomyopathy || id:ebi-a-GCST90018861	|| id:prot-a-2041	Simple mode	13	0.286	0.325	0.397458338686335	-0.352224	0.923231998446194	1.33043251444753	0.703122729995947	2.51741353249862
prot-a-2041	ebi-a-GCST90018861	Hypertrophic cardiomyopathy || id:ebi-a-GCST90018861	|| id:prot-a-2041	Weighted mode	13	0.121	0.242	0.627788462158704	-0.354446	0.595627096901373	1.12816293218949	0.701562053708677	1.81416824761005
prot-a-1970	ebi-a-GCST90018861	Hypertrophic cardiomyopathy || id:ebi-a-GCST90018861	|| id:prot-a-1970	MR Egger	14	-0.074	0.251	0.773889783714258	-0.565811	0.418271703295516	0.928885629828684	0.567899381668791	1.51933342622558
prot-a-1970	ebi-a-GCST90018861	Hypertrophic cardiomyopathy || id:ebi-a-GCST90018861	|| id:prot-a-1970	Weighted median	14	0.186	0.176	0.290888489003398	-0.15934	0.531736968363378	1.20466130854081	0.852706340904684	1.70188586466426
prot-a-1970	ebi-a-GCST90018861	Hypertrophic cardiomyopathy || id:ebi-a-GCST90018861	|| id:prot-a-1970	Inverse variance weighted	14	0.189	0.129	0.142988828112043	-0.0639586	0.442287448445913	1.20823958786417	0.938043814884379	1.55626302153287
prot-a-1970	ebi-a-GCST90018861	Hypertrophic cardiomyopathy || id:ebi-a-GCST90018861	|| id:prot-a-1970	Simple mode	14	-0.131	0.275	0.641716781916135	-0.669667	0.407794061727654	0.877273316887945	0.511878783769538	1.50349750160787
prot-a-1970	ebi-a-GCST90018861	Hypertrophic cardiomyopathy || id:ebi-a-GCST90018861	|| id:prot-a-1970	Weighted mode	14	0.16	0.18	0.389494779157603	-0.1925	0.512917686891224	1.17375601713728	0.824894375126467	1.67015708836026
prot-a-1961	ebi-a-GCST90018861	Hypertrophic cardiomyopathy || id:ebi-a-GCST90018861	|| id:prot-a-1961	MR Egger	9	-0.138	0.373	0.72117598597454	-0.868646	0.591757540933393	0.870711806345641	0.419519190410592	1.80716178672943
prot-a-1961	ebi-a-GCST90018861	Hypertrophic cardiomyopathy || id:ebi-a-GCST90018861	|| id:prot-a-1961	Weighted median	9	-0.029	0.196	0.883266279267349	-0.412961	0.355400559369002	0.971629987791783	0.661688091235734	1.4267520387335
prot-a-1961	ebi-a-GCST90018861	Hypertrophic cardiomyopathy || id:ebi-a-GCST90018861	|| id:prot-a-1961	Inverse variance weighted	9	-0.052	0.141	0.713945492545098	-0.327042	0.223987729587824	0.949777762312164	0.721053283713011	1.25105566836547
prot-a-1961	ebi-a-GCST90018861	Hypertrophic cardiomyopathy || id:ebi-a-GCST90018861	|| id:prot-a-1961	Simple mode	9	0.144	0.323	0.667831567335638	-0.489773	0.777836076386032	1.15492029359857	0.612765223123428	2.17675682991091
prot-a-1961	ebi-a-GCST90018861	Hypertrophic cardiomyopathy || id:ebi-a-GCST90018861	|| id:prot-a-1961	Weighted mode	9	0.176	0.33	0.608076104027661	-0.47017	0.822000905017393	1.19233744916419	0.624896240651153	2.27504744019256
prot-a-2749	ebi-a-GCST90018861	Hypertrophic cardiomyopathy || id:ebi-a-GCST90018861	|| id:prot-a-2749	MR Egger	13	-0.212	0.21	0.335274087456022	-0.623575	0.200111629515221	0.809181895370172	0.536024867511167	1.22153911036828
prot-a-2749	ebi-a-GCST90018861	Hypertrophic cardiomyopathy || id:ebi-a-GCST90018861	|| id:prot-a-2749	Weighted median	13	-0.181	0.154	0.239971738614282	-0.483535	0.121065410643514	0.834239560570726	0.616600001805546	1.12869873886364
prot-a-2749	ebi-a-GCST90018861	Hypertrophic cardiomyopathy || id:ebi-a-GCST90018861	|| id:prot-a-2749	Inverse variance weighted	13	-0.051	0.11	0.641438583441239	-0.267186	0.164596433623536	0.949998425293174	0.765530411094935	1.17891725133254
prot-a-2749	ebi-a-GCST90018861	Hypertrophic cardiomyopathy || id:ebi-a-GCST90018861	|| id:prot-a-2749	Simple mode	13	0.12	0.204	0.568190921054143	-0.280519	0.520283139050595	1.12736409413789	0.755391860769136	1.68250396483922
prot-a-2749	ebi-a-GCST90018861	Hypertrophic cardiomyopathy || id:ebi-a-GCST90018861	|| id:prot-a-2749	Weighted mode	13	-0.139	0.145	0.356270578014275	-0.42319	0.14503723481347	0.87016146747148	0.654954039617283	1.15608261598718
prot-a-1953	ebi-a-GCST90018861	Hypertrophic cardiomyopathy || id:ebi-a-GCST90018861	|| id:prot-a-1953	MR Egger	10	-0.432	0.433	0.346802071019975	-1.28047	0.415549309133915	0.648911302662501	0.2779072684204	1.51520282688739
prot-a-1953	ebi-a-GCST90018861	Hypertrophic cardiomyopathy || id:ebi-a-GCST90018861	|| id:prot-a-1953	Weighted median	10	-0.179	0.247	0.467640895590408	-0.662832	0.304401313064369	0.835926045998585	0.515389900645424	1.35581305241673
prot-a-1953	ebi-a-GCST90018861	Hypertrophic cardiomyopathy || id:ebi-a-GCST90018861	|| id:prot-a-1953	Inverse variance weighted	10	-0.065	0.189	0.73223711680369	-0.43497	0.305677636795942	0.937398947101411	0.647283910408302	1.35754461357234
prot-a-1953	ebi-a-GCST90018861	Hypertrophic cardiomyopathy || id:ebi-a-GCST90018861	|| id:prot-a-1953	Simple mode	10	0.347	0.379	0.383685417391859	-0.396269	1.0912627226839	1.41551959389489	0.672825421122159	2.97803212809427
prot-a-1953	ebi-a-GCST90018861	Hypertrophic cardiomyopathy || id:ebi-a-GCST90018861	|| id:prot-a-1953	Weighted mode	10	-0.322	0.33	0.35423390832582	-0.968038	0.324125487395158	0.724729853510994	0.37982748878539	1.38282082281526
prot-a-2764	ebi-a-GCST90018861	Hypertrophic cardiomyopathy || id:ebi-a-GCST90018861	|| id:prot-a-2764	MR Egger	10	-0.218	0.356	0.557701654205425	-0.916289	0.480383415314952	0.804163359550176	0.400000649086586	1.61669414867135
prot-a-2764	ebi-a-GCST90018861	Hypertrophic cardiomyopathy || id:ebi-a-GCST90018861	|| id:prot-a-2764	Weighted median	10	-0.105	0.165	0.522725635381469	-0.427878	0.217441558235438	0.900127974870169	0.651890796464904	1.24289279053734
prot-a-2764	ebi-a-GCST90018861	Hypertrophic cardiomyopathy || id:ebi-a-GCST90018861	|| id:prot-a-2764	Inverse variance weighted	10	-0.039	0.133	0.769098975206435	-0.299782	0.221681445519103	0.961702233132664	0.740979547029756	1.24817370320103
prot-a-2764	ebi-a-GCST90018861	Hypertrophic cardiomyopathy || id:ebi-a-GCST90018861	|| id:prot-a-2764	Simple mode	10	-0.057	0.28	0.844215287490357	-0.606346	0.49291195044695	0.944861443514238	0.545339950625054	1.63707637120029
prot-a-2764	ebi-a-GCST90018861	Hypertrophic cardiomyopathy || id:ebi-a-GCST90018861	|| id:prot-a-2764	Weighted mode	10	-0.101	0.221	0.658611040978174	-0.533575	0.33185774859562	0.904060878787079	0.586504520853331	1.39355459931341
prot-a-847	ebi-a-GCST90018861	Hypertrophic cardiomyopathy || id:ebi-a-GCST90018861	|| id:prot-a-847	MR Egger	9	0.394	0.53	0.481670148519303	-0.645491	1.43365003654966	1.48301845202845	0.524404982574226	4.19397946651956
prot-a-847	ebi-a-GCST90018861	Hypertrophic cardiomyopathy || id:ebi-a-GCST90018861	|| id:prot-a-847	Weighted median	9	0.069	0.211	0.744062614968052	-0.345206	0.483192838890952	1.07142913971864	0.70807445024104	1.62124251347783
prot-a-847	ebi-a-GCST90018861	Hypertrophic cardiomyopathy || id:ebi-a-GCST90018861	|| id:prot-a-847	Inverse variance weighted	9	0.139	0.158	0.380432994567179	-0.171019	0.448053374295517	1.14856947108268	0.842805631998054	1.56526223819325
prot-a-847	ebi-a-GCST90018861	Hypertrophic cardiomyopathy || id:ebi-a-GCST90018861	|| id:prot-a-847	Simple mode	9	0.176	0.339	0.617983218659911	-0.489233	0.841401528084981	1.1925385995896	0.613096517539794	2.31961570621516
prot-a-847	ebi-a-GCST90018861	Hypertrophic cardiomyopathy || id:ebi-a-GCST90018861	|| id:prot-a-847	Weighted mode	9	0.092	0.255	0.727764707744279	-0.407488	0.591205079654223	1.09621000332181	0.66531975349133	1.80616367555134
prot-a-1969	ebi-a-GCST90018861	Hypertrophic cardiomyopathy || id:ebi-a-GCST90018861	|| id:prot-a-1969	MR Egger	14	-0.254	0.333	0.459124188701327	-0.90664	0.397650443094231	0.775308072149417	0.403878949679778	1.48832368514536
prot-a-1969	ebi-a-GCST90018861	Hypertrophic cardiomyopathy || id:ebi-a-GCST90018861	|| id:prot-a-1969	Weighted median	14	-0.148	0.156	0.344485040873494	-0.453567	0.158403559224904	0.86279182432322	0.635357631287649	1.17163892501036
prot-a-1969	ebi-a-GCST90018861	Hypertrophic cardiomyopathy || id:ebi-a-GCST90018861	|| id:prot-a-1969	Inverse variance weighted	14	-0.016	0.119	0.891777304343421	-0.248702	0.216415738272217	0.983986251743396	0.779811975087106	1.24161846002925
prot-a-1969	ebi-a-GCST90018861	Hypertrophic cardiomyopathy || id:ebi-a-GCST90018861	|| id:prot-a-1969	Simple mode	14	-0.174	0.215	0.432444299950621	-0.59535	0.247126714386056	0.840203065676567	0.551369521100069	1.28034134016664
prot-a-1969	ebi-a-GCST90018861	Hypertrophic cardiomyopathy || id:ebi-a-GCST90018861	|| id:prot-a-1969	Weighted mode	14	-0.15	0.199	0.463084667561505	-0.540574	0.239613965307638	0.860294853693667	0.582413759983262	1.2707584987571

## Sheet: TableS3
Results of MR analysis between mitochondria-associated proteins and dilated cardiomyopathy
id.exposure	id.outcome	outcome	exposure	method	nsnp	b	se	pval	lo_ci	up_ci	or	or_lci95	or_uci95
prot-a-1942	ebi-a-GCST90018834	Dilated cardiomyopathy || id:ebi-a-GCST90018834	|| id:prot-a-1942	MR Egger	11	-0.0437716	0.0652845712803178	0.519388485360556	-0.171729	0.0841861930456932	0.957172582627895	0.842207105571285	1.0878314215992
prot-a-1942	ebi-a-GCST90018834	Dilated cardiomyopathy || id:ebi-a-GCST90018834	|| id:prot-a-1942	Weighted median	11	-0.111146	0.0578771509487268	0.0548107377077343	-0.224585	0.00229346861864643	0.894808323580436	0.798847701239093	1.00229610062956
prot-a-1942	ebi-a-GCST90018834	Dilated cardiomyopathy || id:ebi-a-GCST90018834	|| id:prot-a-1942	Inverse variance weighted	11	-0.0989531	0.0441331925269203	0.0249518623769105	-0.185454	-0.0124521	0.90578517690489	0.830726906929863	0.987625150764369
prot-a-1942	ebi-a-GCST90018834	Dilated cardiomyopathy || id:ebi-a-GCST90018834	|| id:prot-a-1942	Simple mode	11	-0.124517	0.102040928392843	0.250358321644008	-0.324517	0.0754830550059497	0.882923106175506	0.722876140849282	1.0784049539977
prot-a-1942	ebi-a-GCST90018834	Dilated cardiomyopathy || id:ebi-a-GCST90018834	|| id:prot-a-1942	Weighted mode	11	-0.0855422	0.0555159996903429	0.154376450801566	-0.194354	0.0232691924787369	0.918014432402081	0.823366770995781	1.02354203228203
prot-a-637	ebi-a-GCST90018834	Dilated cardiomyopathy || id:ebi-a-GCST90018834	|| id:prot-a-637	MR Egger	10	-0.206218	0.211578353711181	0.358273491140374	-0.620911	0.208475899876869	0.81365594575158	0.537454460795524	1.23179924318978
prot-a-637	ebi-a-GCST90018834	Dilated cardiomyopathy || id:ebi-a-GCST90018834	|| id:prot-a-637	Weighted median	10	-0.0302682	0.106160904243622	0.775555072420889	-0.238344	0.177807172238037	0.970185294878872	0.78793193292108	1.19459494795407
prot-a-637	ebi-a-GCST90018834	Dilated cardiomyopathy || id:ebi-a-GCST90018834	|| id:prot-a-637	Inverse variance weighted	10	-0.0469764	0.0817167441098589	0.565379806447503	-0.207141	0.113188384553698	0.954109881972774	0.812904817156159	1.11984287417899
prot-a-637	ebi-a-GCST90018834	Dilated cardiomyopathy || id:ebi-a-GCST90018834	|| id:prot-a-637	Simple mode	10	-0.00313481	0.156870743670628	0.984492654911419	-0.310601	0.30433185116798	0.996870101948939	0.733005946907808	1.35571887834175
prot-a-637	ebi-a-GCST90018834	Dilated cardiomyopathy || id:ebi-a-GCST90018834	|| id:prot-a-637	Weighted mode	10	-0.0387327	0.154016960078987	0.807088646136859	-0.340606	0.26314055700835	0.962007834146206	0.71133917289698	1.30100957211407
prot-a-332	ebi-a-GCST90018834	Dilated cardiomyopathy || id:ebi-a-GCST90018834	|| id:prot-a-332	MR Egger	10	0.0253743490473965	0.248767663894424	0.921266811918436	-0.46221	0.512958970280467	1.02569901811444	0.629889877694521	1.6702260395287
prot-a-332	ebi-a-GCST90018834	Dilated cardiomyopathy || id:ebi-a-GCST90018834	|| id:prot-a-332	Weighted median	10	-0.073368	0.11390628470397	0.519505102527287	-0.296624	0.149888315997788	0.929258797978799	0.743323211546948	1.16170449167584
prot-a-332	ebi-a-GCST90018834	Dilated cardiomyopathy || id:ebi-a-GCST90018834	|| id:prot-a-332	Inverse variance weighted	10	-0.00122893	0.0847972592490211	0.988436965411202	-0.167432	0.164973693500319	0.998771820203153	0.845834501890412	1.17936209341477
prot-a-332	ebi-a-GCST90018834	Dilated cardiomyopathy || id:ebi-a-GCST90018834	|| id:prot-a-332	Simple mode	10	-0.146039	0.213060711372447	0.510337756079809	-0.563638	0.271560005560238	0.864124011430289	0.569134790347428	1.31200959736541
prot-a-332	ebi-a-GCST90018834	Dilated cardiomyopathy || id:ebi-a-GCST90018834	|| id:prot-a-332	Weighted mode	10	-0.126952	0.156344810262128	0.43773890339089	-0.433388	0.179483422860145	0.880775591890488	0.648308747852145	1.19659906771297
prot-a-2235	ebi-a-GCST90018834	Dilated cardiomyopathy || id:ebi-a-GCST90018834	|| id:prot-a-2235	MR Egger	9	-0.314504	0.119211745015967	0.0335110745057553	-0.548159	-0.0808492	0.730150795129958	0.578012827452171	0.922332789704436
prot-a-2235	ebi-a-GCST90018834	Dilated cardiomyopathy || id:ebi-a-GCST90018834	|| id:prot-a-2235	Weighted median	9	-0.143252	0.0688868101673194	0.0375689032592652	-0.27827	-0.00823386	0.866535667153955	0.757092260657148	0.991799944960724
prot-a-2235	ebi-a-GCST90018834	Dilated cardiomyopathy || id:ebi-a-GCST90018834	|| id:prot-a-2235	Inverse variance weighted	9	-0.0998718	0.0672431779136494	0.137482144531204	-0.231668	0.0319248498187588	0.904953444730642	0.79320910181103	1.03243991434298
prot-a-2235	ebi-a-GCST90018834	Dilated cardiomyopathy || id:ebi-a-GCST90018834	|| id:prot-a-2235	Simple mode	9	-0.0798719	0.158607054623752	0.628125158927532	-0.390742	0.230997885690043	0.923234566968389	0.676554841299129	1.25985657571911
prot-a-2235	ebi-a-GCST90018834	Dilated cardiomyopathy || id:ebi-a-GCST90018834	|| id:prot-a-2235	Weighted mode	9	-0.158313	0.0741093216959483	0.0651600574246264	-0.303567	-0.0130587	0.85358263378457	0.738180285882701	0.987026240923453
prot-a-1945	ebi-a-GCST90018834	Dilated cardiomyopathy || id:ebi-a-GCST90018834	|| id:prot-a-1945	MR Egger	14	0.0702507634927435	0.17017423014562	0.687021272283486	-0.263291	0.403792254578158	1.07277716087547	0.768518435314828	1.49749281736433
prot-a-1945	ebi-a-GCST90018834	Dilated cardiomyopathy || id:ebi-a-GCST90018834	|| id:prot-a-1945	Weighted median	14	0.200013262858427	0.111725124484885	0.0734175291848681	-0.018968	0.418994506848802	1.22141895755946	0.981210778998302	1.52043200280438
prot-a-1945	ebi-a-GCST90018834	Dilated cardiomyopathy || id:ebi-a-GCST90018834	|| id:prot-a-1945	Inverse variance weighted	14	0.167628555045781	0.0846596086733273	0.0477001709546215	0.00169572204605975	0.333561388045503	1.18249729640821	1.0016971605957	1.39593073737092
prot-a-1945	ebi-a-GCST90018834	Dilated cardiomyopathy || id:ebi-a-GCST90018834	|| id:prot-a-1945	Simple mode	14	0.195459200916857	0.154619495767822	0.228379583189022	-0.107595	0.498513412621788	1.21586918656218	0.897991199546017	1.64627212335572
prot-a-1945	ebi-a-GCST90018834	Dilated cardiomyopathy || id:ebi-a-GCST90018834	|| id:prot-a-1945	Weighted mode	14	0.199572392315146	0.143787516091985	0.188475922814842	-0.0822511	0.481395923855436	1.22088058860429	0.921040620220793	1.61833189428002
prot-a-308	ebi-a-GCST90018834	Dilated cardiomyopathy || id:ebi-a-GCST90018834	|| id:prot-a-308	MR Egger	14	0.0337976321206001	0.234022480736326	0.887565616024626	-0.424886	0.492481694363799	1.03437526121831	0.653844037900553	1.6363721606393
prot-a-308	ebi-a-GCST90018834	Dilated cardiomyopathy || id:ebi-a-GCST90018834	|| id:prot-a-308	Weighted median	14	-0.073163	0.111235153752938	0.51070988800883	-0.291184	0.144857900180867	0.929449316347108	0.747378220632971	1.15587530892521
prot-a-308	ebi-a-GCST90018834	Dilated cardiomyopathy || id:ebi-a-GCST90018834	|| id:prot-a-308	Inverse variance weighted	14	-0.0575996	0.0820059358189529	0.482440196933773	-0.218331	0.103132039622886	0.9440278656434	0.803859136278031	1.10863778352703
prot-a-308	ebi-a-GCST90018834	Dilated cardiomyopathy || id:ebi-a-GCST90018834	|| id:prot-a-308	Simple mode	14	-0.193715	0.209752676799999	0.372551152021821	-0.60483	0.217400571770838	0.823892948190516	0.546167310174932	1.24284184979992
prot-a-308	ebi-a-GCST90018834	Dilated cardiomyopathy || id:ebi-a-GCST90018834	|| id:prot-a-308	Weighted mode	14	-0.144967	0.19656956412596	0.473929065056516	-0.530244	0.24030915071241	0.865050670654609	0.588461637889031	1.27164221865742
prot-a-825	ebi-a-GCST90018834	Dilated cardiomyopathy || id:ebi-a-GCST90018834	|| id:prot-a-825	MR Egger	21	-0.1009	0.132273510748068	0.454943414864745	-0.360156	0.158356428960396	0.904023745213515	0.697567683183591	1.17158370665916
prot-a-825	ebi-a-GCST90018834	Dilated cardiomyopathy || id:ebi-a-GCST90018834	|| id:prot-a-825	Weighted median	21	-0.0267391	0.0916086764875556	0.770375448280497	-0.206292	0.152813914690324	0.973615233146099	0.813595392683214	1.16510814925819
prot-a-825	ebi-a-GCST90018834	Dilated cardiomyopathy || id:ebi-a-GCST90018834	|| id:prot-a-825	Inverse variance weighted	21	-0.0708485	0.0651912354027958	0.277133945252804	-0.198623	0.0569262753320851	0.931602976387155	0.819858620636392	1.05857776422444
prot-a-825	ebi-a-GCST90018834	Dilated cardiomyopathy || id:ebi-a-GCST90018834	|| id:prot-a-825	Simple mode	21	0.091717883586506	0.187611202440693	0.630250170756874	-0.276	0.459435840370265	1.09605556319489	0.758812875218221	1.58318056644067
prot-a-825	ebi-a-GCST90018834	Dilated cardiomyopathy || id:ebi-a-GCST90018834	|| id:prot-a-825	Weighted mode	21	0.116052656884847	0.165223601276325	0.490526233478481	-0.207786	0.439890915386444	1.1230550071545	0.812381191256034	1.55253785128229
prot-a-1281	ebi-a-GCST90018834	Dilated cardiomyopathy || id:ebi-a-GCST90018834	|| id:prot-a-1281	MR Egger	8	0.140726441358045	0.225899630977387	0.556232906170109	-0.302037	0.583489718073725	1.15110970890085	0.739310831609076	1.79228208930995
prot-a-1281	ebi-a-GCST90018834	Dilated cardiomyopathy || id:ebi-a-GCST90018834	|| id:prot-a-1281	Weighted median	8	0.107744938033995	0.135910684359092	0.42791601945979	-0.15864	0.374129879377815	1.11376363041331	0.853303490114873	1.45372594721772
prot-a-1281	ebi-a-GCST90018834	Dilated cardiomyopathy || id:ebi-a-GCST90018834	|| id:prot-a-1281	Inverse variance weighted	8	0.102765527392707	0.102347988885181	0.315340249106407	-0.0978365	0.303367585607662	1.10823152867377	0.906797125019202	1.35441223539454
prot-a-1281	ebi-a-GCST90018834	Dilated cardiomyopathy || id:ebi-a-GCST90018834	|| id:prot-a-1281	Simple mode	8	0.158847311990723	0.214911211125688	0.483870258512198	-0.262379	0.580073285797072	1.17215895839847	0.769219694427313	1.78616932679642
prot-a-1281	ebi-a-GCST90018834	Dilated cardiomyopathy || id:ebi-a-GCST90018834	|| id:prot-a-1281	Weighted mode	8	0.153230336408477	0.214045587096144	0.497246576518791	-0.266299	0.572759687116918	1.16559342662855	0.766209985501918	1.77315365488183
prot-a-1356	ebi-a-GCST90018834	Dilated cardiomyopathy || id:ebi-a-GCST90018834	|| id:prot-a-1356	MR Egger	12	0.294772555626596	0.170043861702705	0.113669651267179	-0.0385134	0.628058524563897	1.34282090689119	0.962218798113551	1.87396878082117
prot-a-1356	ebi-a-GCST90018834	Dilated cardiomyopathy || id:ebi-a-GCST90018834	|| id:prot-a-1356	Weighted median	12	0.0199376229318057	0.125717967726028	0.873991842557129	-0.22647	0.26634483967482	1.02013770484291	0.797343586124016	1.3051850606851
prot-a-1356	ebi-a-GCST90018834	Dilated cardiomyopathy || id:ebi-a-GCST90018834	|| id:prot-a-1356	Inverse variance weighted	12	0.0447532221459152	0.0920392878144617	0.626796714943172	-0.135644	0.22515022626226	1.0457697552467	0.873153610156027	1.25251086208453
prot-a-1356	ebi-a-GCST90018834	Dilated cardiomyopathy || id:ebi-a-GCST90018834	|| id:prot-a-1356	Simple mode	12	-0.19193	0.231516652279477	0.4247207902804	-0.645703	0.261842268048941	0.825364336263975	0.524293829296398	1.29932158173724
prot-a-1356	ebi-a-GCST90018834	Dilated cardiomyopathy || id:ebi-a-GCST90018834	|| id:prot-a-1356	Weighted mode	12	-0.132263	0.208396363372172	0.538620671572462	-0.54072	0.27619422373346	0.876110855676766	0.582329103763125	1.31810384621769
prot-a-1997	ebi-a-GCST90018834	Dilated cardiomyopathy || id:ebi-a-GCST90018834	|| id:prot-a-1997	MR Egger	8	0.101601737455103	0.329229350776193	0.768056383589582	-0.543688	0.746891264976441	1.10694253017939	0.580603156919694	2.11042904351521
prot-a-1997	ebi-a-GCST90018834	Dilated cardiomyopathy || id:ebi-a-GCST90018834	|| id:prot-a-1997	Weighted median	8	0.0614317285022852	0.140819156158467	0.662658591706457	-0.214574	0.33743727457288	1.06335789701435	0.806885247226619	1.40135170525086
prot-a-1997	ebi-a-GCST90018834	Dilated cardiomyopathy || id:ebi-a-GCST90018834	|| id:prot-a-1997	Inverse variance weighted	8	-0.0180373	0.10849289210687	0.867957886624238	-0.230683	0.194608804541668	0.982124433803483	0.793990857315521	1.21483565533111
prot-a-1997	ebi-a-GCST90018834	Dilated cardiomyopathy || id:ebi-a-GCST90018834	|| id:prot-a-1997	Simple mode	8	0.0998717341951105	0.186047846055929	0.608032039486729	-0.264782	0.464525512464731	1.10502917152911	0.767373185283026	1.59125897718194
prot-a-1997	ebi-a-GCST90018834	Dilated cardiomyopathy || id:ebi-a-GCST90018834	|| id:prot-a-1997	Weighted mode	8	0.0871436582622842	0.181783080835694	0.646280900367068	-0.269151	0.443438496700245	1.09105340729695	0.764027741068545	1.5580553867186
prot-a-1964	ebi-a-GCST90018834	Dilated cardiomyopathy || id:ebi-a-GCST90018834	|| id:prot-a-1964	MR Egger	11	-0.360192	0.21977303219503	0.135650937608809	-0.790947	0.0705628712953022	0.697542195478325	0.453415019576938	1.07311203525352
prot-a-1964	ebi-a-GCST90018834	Dilated cardiomyopathy || id:ebi-a-GCST90018834	|| id:prot-a-1964	Weighted median	11	-0.149144	0.111303445917198	0.180253633596845	-0.367299	0.069010974096641	0.861445247481892	0.692602848749336	1.07144796725737
prot-a-1964	ebi-a-GCST90018834	Dilated cardiomyopathy || id:ebi-a-GCST90018834	|| id:prot-a-1964	Inverse variance weighted	11	-0.0735669	0.0806597866307389	0.361735069117314	-0.23166	0.0845263004764043	0.929074006017792	0.79321572076141	1.08820146407257
prot-a-1964	ebi-a-GCST90018834	Dilated cardiomyopathy || id:ebi-a-GCST90018834	|| id:prot-a-1964	Simple mode	11	-0.210613	0.197890357271542	0.312220690727196	-0.598478	0.177252233572498	0.810087618093607	0.549647581559237	1.19393220493566
prot-a-1964	ebi-a-GCST90018834	Dilated cardiomyopathy || id:ebi-a-GCST90018834	|| id:prot-a-1964	Weighted mode	11	-0.230231	0.118794969524959	0.081343323651032	-0.463069	0.00260763306018771	0.79435047788696	0.629349427774454	1.00261103589241
prot-a-1368	ebi-a-GCST90018834	Dilated cardiomyopathy || id:ebi-a-GCST90018834	|| id:prot-a-1368	MR Egger	4	-0.187825	0.409748542974719	0.691661106878276	-0.990932	0.615281917752019	0.828759539799168	0.371230405257672	1.85017812409894
prot-a-1368	ebi-a-GCST90018834	Dilated cardiomyopathy || id:ebi-a-GCST90018834	|| id:prot-a-1368	Weighted median	4	-0.237227	0.173547774593118	0.171648843951819	-0.57738	0.102926862453593	0.788812384213669	0.561366991269631	1.10841033969878
prot-a-1368	ebi-a-GCST90018834	Dilated cardiomyopathy || id:ebi-a-GCST90018834	|| id:prot-a-1368	Inverse variance weighted	4	-0.160671	0.184577575057689	0.384037791693067	-0.522443	0.201100840424157	0.851572016265439	0.593069756428691	1.22274806804042
prot-a-1368	ebi-a-GCST90018834	Dilated cardiomyopathy || id:ebi-a-GCST90018834	|| id:prot-a-1368	Simple mode	4	-0.348746	0.275111984277501	0.294373668018641	-0.887965	0.190473611192732	0.7055724089676	0.411492137005535	1.20982244744484
prot-a-1368	ebi-a-GCST90018834	Dilated cardiomyopathy || id:ebi-a-GCST90018834	|| id:prot-a-1368	Weighted mode	4	-0.348746	0.241475557231398	0.24440594388739	-0.822038	0.124546214182371	0.7055724089676	0.439534981940837	1.13263436302176
prot-a-2190	ebi-a-GCST90018834	Dilated cardiomyopathy || id:ebi-a-GCST90018834	|| id:prot-a-2190	MR Egger	13	0.179312611985046	0.245819491586949	0.480971901941341	-0.302494	0.661118815495466	1.19639469303428	0.738973223934925	1.93695822143433
prot-a-2190	ebi-a-GCST90018834	Dilated cardiomyopathy || id:ebi-a-GCST90018834	|| id:prot-a-2190	Weighted median	13	0.126057116175008	0.102101203391655	0.216968576174205	-0.0740612	0.326175474822652	1.13434695599205	0.928614821432011	1.38565849571963
prot-a-2190	ebi-a-GCST90018834	Dilated cardiomyopathy || id:ebi-a-GCST90018834	|| id:prot-a-2190	Inverse variance weighted	13	0.0932990825259666	0.0825626086540507	0.25845920546946	-0.0685236	0.255121795487906	1.09779001598508	0.933771394417664	1.29061880284746
prot-a-2190	ebi-a-GCST90018834	Dilated cardiomyopathy || id:ebi-a-GCST90018834	|| id:prot-a-2190	Simple mode	13	0.136864226993335	0.162350942207004	0.415707664363237	-0.181344	0.455072073719062	1.14667245078456	0.834148679498271	1.5762869878055
prot-a-2190	ebi-a-GCST90018834	Dilated cardiomyopathy || id:ebi-a-GCST90018834	|| id:prot-a-2190	Weighted mode	13	0.136864226993335	0.157931463354473	0.403153812521459	-0.172681	0.446409895168102	1.14667245078456	0.841405609333198	1.56269187512343
prot-a-1055	ebi-a-GCST90018834	Dilated cardiomyopathy || id:ebi-a-GCST90018834	|| id:prot-a-1055	MR Egger	10	-0.121382	0.12111869086234	0.345605797348842	-0.358774	0.116010858500421	0.885695758018061	0.698531915616827	1.12300806625061
prot-a-1055	ebi-a-GCST90018834	Dilated cardiomyopathy || id:ebi-a-GCST90018834	|| id:prot-a-1055	Weighted median	10	-0.0647169	0.0965858168870061	0.502828993352393	-0.254025	0.124591340614873	0.937332821770714	0.775672362226221	1.13268547592316
prot-a-1055	ebi-a-GCST90018834	Dilated cardiomyopathy || id:ebi-a-GCST90018834	|| id:prot-a-1055	Inverse variance weighted	10	-0.0038476	0.0715209665482165	0.957097102605237	-0.144029	0.136333499210312	0.996159797286144	0.865862906391595	1.14606404132109
prot-a-1055	ebi-a-GCST90018834	Dilated cardiomyopathy || id:ebi-a-GCST90018834	|| id:prot-a-1055	Simple mode	10	0.00565060837089448	0.192361131534713	0.977206590787394	-0.371377	0.382678426178932	1.00566660317097	0.689783699557945	1.46620646063625
prot-a-1055	ebi-a-GCST90018834	Dilated cardiomyopathy || id:ebi-a-GCST90018834	|| id:prot-a-1055	Weighted mode	10	-0.0954418	0.0969593447085704	0.350665139509888	-0.285482	0.0945985462778955	0.908971290100861	0.751651806915099	1.09921748158712
prot-a-640	ebi-a-GCST90018834	Dilated cardiomyopathy || id:ebi-a-GCST90018834	|| id:prot-a-640	MR Egger	16	0.0691669730255293	0.191878284685714	0.723873958328315	-0.306914	0.445248411009528	1.0716151250305	0.73571352750313	1.56087788692895
prot-a-640	ebi-a-GCST90018834	Dilated cardiomyopathy || id:ebi-a-GCST90018834	|| id:prot-a-640	Weighted median	16	-0.0817128	0.105751471876153	0.439707786851395	-0.288986	0.125560123181183	0.921536621300015	0.749022956371585	1.13378333357216
prot-a-640	ebi-a-GCST90018834	Dilated cardiomyopathy || id:ebi-a-GCST90018834	|| id:prot-a-640	Inverse variance weighted	16	-0.0185646	0.0775732919722845	0.810859526927319	-0.170608	0.133479019005265	0.98160662810462	0.843151783550684	1.14279728885968
prot-a-640	ebi-a-GCST90018834	Dilated cardiomyopathy || id:ebi-a-GCST90018834	|| id:prot-a-640	Simple mode	16	-0.169813	0.17514920506988	0.34765382416525	-0.513105	0.173479494390492	0.843822640930536	0.598633698584854	1.18943629640331
prot-a-640	ebi-a-GCST90018834	Dilated cardiomyopathy || id:ebi-a-GCST90018834	|| id:prot-a-640	Weighted mode	16	-0.189248	0.184948237227213	0.322410771068636	-0.551746	0.173250670343378	0.82758134485558	0.57594309326187	1.18916415591352
prot-a-818	ebi-a-GCST90018834	Dilated cardiomyopathy || id:ebi-a-GCST90018834	|| id:prot-a-818	MR Egger	18	-0.255045	0.207488710790614	0.236768279287913	-0.661723	0.151632767115462	0.774881545339359	0.515961577138093	1.16373279700013
prot-a-818	ebi-a-GCST90018834	Dilated cardiomyopathy || id:ebi-a-GCST90018834	|| id:prot-a-818	Weighted median	18	-0.0203418	0.0957278722616368	0.831720085893723	-0.207968	0.167284838194489	0.979863707039929	0.812232685745163	1.18209092200369
prot-a-818	ebi-a-GCST90018834	Dilated cardiomyopathy || id:ebi-a-GCST90018834	|| id:prot-a-818	Inverse variance weighted	18	-0.042428	0.0699730042214618	0.54428408080423	-0.179575	0.0947191382105308	0.958459519980752	0.835625244661284	1.09935004634057
prot-a-818	ebi-a-GCST90018834	Dilated cardiomyopathy || id:ebi-a-GCST90018834	|| id:prot-a-818	Simple mode	18	-0.0245676	0.190301894329012	0.89879519864645	-0.397559	0.348424119577469	0.975731733754355	0.671958090190166	1.41683302895549
prot-a-818	ebi-a-GCST90018834	Dilated cardiomyopathy || id:ebi-a-GCST90018834	|| id:prot-a-818	Weighted mode	18	0.0100218418782057	0.180784846894001	0.956438070240504	-0.344316	0.364360141790448	1.01007222871783	0.708704617289011	1.43959257825881
prot-a-612	ebi-a-GCST90018834	Dilated cardiomyopathy || id:ebi-a-GCST90018834	|| id:prot-a-612	MR Egger	12	-0.146369	0.171702236985672	0.413910950697539	-0.482905	0.190167670101578	0.863839134537987	0.616988373481546	1.20945236965905
prot-a-612	ebi-a-GCST90018834	Dilated cardiomyopathy || id:ebi-a-GCST90018834	|| id:prot-a-612	Weighted median	12	-0.0950206	0.110006998446253	0.387715024186437	-0.310634	0.120593126688897	0.909354210430604	0.732981873042569	1.1281657984192
prot-a-612	ebi-a-GCST90018834	Dilated cardiomyopathy || id:ebi-a-GCST90018834	|| id:prot-a-612	Inverse variance weighted	12	-0.125364	0.0820295881193898	0.126443482372368	-0.286142	0.0354139621808648	0.882175705233022	0.751155926767063	1.03604850493939
prot-a-612	ebi-a-GCST90018834	Dilated cardiomyopathy || id:ebi-a-GCST90018834	|| id:prot-a-612	Simple mode	12	-0.281245	0.200515924375216	0.188321360204598	-0.674256	0.111766021308589	0.754843232423839	0.509535168981022	1.11825118308427
prot-a-612	ebi-a-GCST90018834	Dilated cardiomyopathy || id:ebi-a-GCST90018834	|| id:prot-a-612	Weighted mode	12	-0.05584	0.161232050930749	0.735626385598618	-0.371855	0.260174841007566	0.945690454288528	0.68945434496442	1.29715686305319
prot-a-2866	ebi-a-GCST90018834	Dilated cardiomyopathy || id:ebi-a-GCST90018834	|| id:prot-a-2866	MR Egger	15	-0.146361	0.167863167736079	0.399075860914836	-0.475373	0.182650612077937	0.863845628650664	0.621653133208253	1.20039493131433
prot-a-2866	ebi-a-GCST90018834	Dilated cardiomyopathy || id:ebi-a-GCST90018834	|| id:prot-a-2866	Weighted median	15	-0.0207204	0.0995534168459914	0.835124704093579	-0.215845	0.174404292546057	0.979492788090934	0.805860118737733	1.19053679368688
prot-a-2866	ebi-a-GCST90018834	Dilated cardiomyopathy || id:ebi-a-GCST90018834	|| id:prot-a-2866	Inverse variance weighted	15	-0.0390902	0.0689042271596259	0.570502360626991	-0.174142	0.0959621040130174	0.961663981204899	0.840177192067411	1.10071735043321
prot-a-2866	ebi-a-GCST90018834	Dilated cardiomyopathy || id:ebi-a-GCST90018834	|| id:prot-a-2866	Simple mode	15	0.0225071119802762	0.165615573995913	0.893835306656794	-0.302099	0.347113637012265	1.02276230800394	0.739264568689555	1.41497751005137
prot-a-2866	ebi-a-GCST90018834	Dilated cardiomyopathy || id:ebi-a-GCST90018834	|| id:prot-a-2866	Weighted mode	15	-0.0367482	0.156014295726416	0.817197214391219	-0.342536	0.269039785620898	0.96391878677658	0.70996738002665	1.30870720773954
prot-a-992	ebi-a-GCST90018834	Dilated cardiomyopathy || id:ebi-a-GCST90018834	|| id:prot-a-992	MR Egger	13	0.0531454947523973	0.233057531799553	0.823801718527669	-0.403647	0.509938257079522	1.0545830702605	0.667879662538122	1.6651883781782
prot-a-992	ebi-a-GCST90018834	Dilated cardiomyopathy || id:ebi-a-GCST90018834	|| id:prot-a-992	Weighted median	13	0.0171595860911315	0.106603879288679	0.8721202824745	-0.191784	0.226103189496941	1.01730765752422	0.825485139736412	1.25370502779478
prot-a-992	ebi-a-GCST90018834	Dilated cardiomyopathy || id:ebi-a-GCST90018834	|| id:prot-a-992	Inverse variance weighted	13	-0.00154817	0.0740772559521444	0.983325865418537	-0.14674	0.143643247764222	0.998453023901019	0.863518812266724	1.15447217452069
prot-a-992	ebi-a-GCST90018834	Dilated cardiomyopathy || id:ebi-a-GCST90018834	|| id:prot-a-992	Simple mode	13	0.194726320277506	0.20185539471505	0.35374289097747	-0.20091	0.590362893919003	1.21497842602581	0.81798583973716	1.80464319062355
prot-a-992	ebi-a-GCST90018834	Dilated cardiomyopathy || id:ebi-a-GCST90018834	|| id:prot-a-992	Weighted mode	13	0.205923382346603	0.235069116305261	0.398220052985216	-0.254812	0.666658850304915	1.22865906341468	0.775062129603484	1.94771881692031
prot-a-641	ebi-a-GCST90018834	Dilated cardiomyopathy || id:ebi-a-GCST90018834	|| id:prot-a-641	MR Egger	10	-0.0743504	0.0874091732873857	0.41971894683006	-0.245672	0.0969715460564433	0.928346313104124	0.782178414261274	1.10182902179418
prot-a-641	ebi-a-GCST90018834	Dilated cardiomyopathy || id:ebi-a-GCST90018834	|| id:prot-a-641	Weighted median	10	-0.109371	0.0686861179114518	0.111311670823908	-0.243995	0.0252541599558612	0.896398122855011	0.783491220876082	1.0255757476893
prot-a-641	ebi-a-GCST90018834	Dilated cardiomyopathy || id:ebi-a-GCST90018834	|| id:prot-a-641	Inverse variance weighted	10	-0.102684	0.0568316134345388	0.0707924756671156	-0.214074	0.00870624134445316	0.902412342435797	0.80728889910572	1.00874425089031
prot-a-641	ebi-a-GCST90018834	Dilated cardiomyopathy || id:ebi-a-GCST90018834	|| id:prot-a-641	Simple mode	10	-0.0869723	0.122176173535644	0.494589342745615	-0.326438	0.152493044821848	0.916702528909638	0.72148942673331	1.16473436113146
prot-a-641	ebi-a-GCST90018834	Dilated cardiomyopathy || id:ebi-a-GCST90018834	|| id:prot-a-641	Weighted mode	10	-0.105268	0.0657690302294627	0.143936846047169	-0.234175	0.0236395193627065	0.900083466063792	0.791223277079952	1.02392114760742
prot-a-2129	ebi-a-GCST90018834	Dilated cardiomyopathy || id:ebi-a-GCST90018834	|| id:prot-a-2129	MR Egger	17	0.108658155699443	0.0931225915342881	0.261495194010001	-0.0738621	0.291178435106647	1.11478120359792	0.928799744478511	1.33800330941411
prot-a-2129	ebi-a-GCST90018834	Dilated cardiomyopathy || id:ebi-a-GCST90018834	|| id:prot-a-2129	Weighted median	17	0.00167298080099578	0.0809618278401069	0.983513828698595	-0.157012	0.160358163367605	1.00167438101411	0.854693629982715	1.17393125487585
prot-a-2129	ebi-a-GCST90018834	Dilated cardiomyopathy || id:ebi-a-GCST90018834	|| id:prot-a-2129	Inverse variance weighted	17	0.000884529542853158	0.0560288661984877	0.987404293554969	-0.108932	0.110701107291889	1.00088492085448	0.896791354009024	1.11706097557202
prot-a-2129	ebi-a-GCST90018834	Dilated cardiomyopathy || id:ebi-a-GCST90018834	|| id:prot-a-2129	Simple mode	17	-0.0528378	0.144615718492235	0.719622576117985	-0.336285	0.230608994061573	0.948533838743134	0.714419736995621	1.25936672329967
prot-a-2129	ebi-a-GCST90018834	Dilated cardiomyopathy || id:ebi-a-GCST90018834	|| id:prot-a-2129	Weighted mode	17	0.00836159351002985	0.0936392107166447	0.929955003124806	-0.175171	0.191894446514653	1.00839664927227	0.839313268093954	1.21154262766844
prot-a-2575	ebi-a-GCST90018834	Dilated cardiomyopathy || id:ebi-a-GCST90018834	|| id:prot-a-2575	MR Egger	18	-0.103221	0.0780200726714082	0.204431489894536	-0.25614	0.0496985092032295	0.901927775861166	0.774033460529398	1.05095419558929
prot-a-2575	ebi-a-GCST90018834	Dilated cardiomyopathy || id:ebi-a-GCST90018834	|| id:prot-a-2575	Weighted median	18	-0.106839	0.0504318842937173	0.0341341583668857	-0.205686	-0.00799261	0.898670253530424	0.814088987644253	0.99203924489561
prot-a-2575	ebi-a-GCST90018834	Dilated cardiomyopathy || id:ebi-a-GCST90018834	|| id:prot-a-2575	Inverse variance weighted	18	-0.0566023	0.0449502543558216	0.207950655403048	-0.144705	0.031500211345877	0.944969821242426	0.865277697734139	1.0320015937049
prot-a-2575	ebi-a-GCST90018834	Dilated cardiomyopathy || id:ebi-a-GCST90018834	|| id:prot-a-2575	Simple mode	18	-0.129128	0.140250088697982	0.370090249537109	-0.404018	0.145762395266478	0.878861658674391	0.667632135542424	1.15692126542165
prot-a-2575	ebi-a-GCST90018834	Dilated cardiomyopathy || id:ebi-a-GCST90018834	|| id:prot-a-2575	Weighted mode	18	-0.113266	0.0541776304134383	0.0518903544854349	-0.219454	-0.00707799	0.89291298376175	0.80295685113169	0.992947000136562
prot-a-1220	ebi-a-GCST90018834	Dilated cardiomyopathy || id:ebi-a-GCST90018834	|| id:prot-a-1220	MR Egger	16	0.0184416896760669	0.0972783159872943	0.852362013299893	-0.172224	0.209107189011164	1.01861278779623	0.841790751182959	1.23257711017129
prot-a-1220	ebi-a-GCST90018834	Dilated cardiomyopathy || id:ebi-a-GCST90018834	|| id:prot-a-1220	Weighted median	16	0.0010071705288916	0.0713255904599539	0.988733649384141	-0.138791	0.140805327830401	1.00100767789545	0.870409936636983	1.15120051946689
prot-a-1220	ebi-a-GCST90018834	Dilated cardiomyopathy || id:ebi-a-GCST90018834	|| id:prot-a-1220	Inverse variance weighted	16	-0.00186598	0.0559971635355895	0.973417183156046	-0.11162	0.107888459026215	0.998135758357594	0.894383681416608	1.11392
prot-a-1220	ebi-a-GCST90018834	Dilated cardiomyopathy || id:ebi-a-GCST90018834	|| id:prot-a-1220	Simple mode	16	0.00495823334364232	0.11157435491395	0.965140810347946	-0.213728	0.223643968974984	1.00497054572339	0.807568415588181	1.25062567861322
prot-a-1220	ebi-a-GCST90018834	Dilated cardiomyopathy || id:ebi-a-GCST90018834	|| id:prot-a-1220	Weighted mode	16	-0.0143965	0.0822409001181699	0.863379432634401	-0.175589	0.146795691246999	0.985706660718871	0.838963030530143	1.15811732535053
prot-a-1783	ebi-a-GCST90018834	Dilated cardiomyopathy || id:ebi-a-GCST90018834	|| id:prot-a-1783	MR Egger	15	-0.0031265	0.0853543597747753	0.971336850264719	-0.170421	0.164168049912284	0.996878387150398	0.843309674390315	1.1784123305428
prot-a-1783	ebi-a-GCST90018834	Dilated cardiomyopathy || id:ebi-a-GCST90018834	|| id:prot-a-1783	Weighted median	15	0.0646877261321501	0.0495150801807429	0.191408154485348	-0.0323618	0.161737283286406	1.06682583053461	0.9681562097443	1.17555136375818
prot-a-1783	ebi-a-GCST90018834	Dilated cardiomyopathy || id:ebi-a-GCST90018834	|| id:prot-a-1783	Inverse variance weighted	15	0.0895086304708411	0.043241067777358	0.0384531670398638	0.00475613762721945	0.174261123314463	1.09363677187189	1.00476746600243	1.19036635764983
prot-a-1783	ebi-a-GCST90018834	Dilated cardiomyopathy || id:ebi-a-GCST90018834	|| id:prot-a-1783	Simple mode	15	0.153448762571247	0.126073655744096	0.243672264927934	-0.0936556	0.400553127829675	1.16584805053532	0.910596315168281	1.49265009565279
prot-a-1783	ebi-a-GCST90018834	Dilated cardiomyopathy || id:ebi-a-GCST90018834	|| id:prot-a-1783	Weighted mode	15	0.0465480319127148	0.0532890828252846	0.397126364749869	-0.0578986	0.150994634250273	1.04764839841649	0.943745666304344	1.16299041774956
prot-a-1941	ebi-a-GCST90018834	Dilated cardiomyopathy || id:ebi-a-GCST90018834	|| id:prot-a-1941	MR Egger	10	0.319797216206202	0.272731553471343	0.274698461968653	-0.214757	0.854351061010035	1.37684853345607	0.806737753186209	2.34984897705978
prot-a-1941	ebi-a-GCST90018834	Dilated cardiomyopathy || id:ebi-a-GCST90018834	|| id:prot-a-1941	Weighted median	10	-0.049375	0.125638062203284	0.694324080257911	-0.295626	0.196875625766739	0.951824151416125	0.744065970487338	1.21759259414276
prot-a-1941	ebi-a-GCST90018834	Dilated cardiomyopathy || id:ebi-a-GCST90018834	|| id:prot-a-1941	Inverse variance weighted	10	0.0217560208187934	0.0940086841362496	0.816984140249534	-0.162501	0.206013041725843	1.0219944086914	0.850015240134714	1.22876922916222
prot-a-1941	ebi-a-GCST90018834	Dilated cardiomyopathy || id:ebi-a-GCST90018834	|| id:prot-a-1941	Simple mode	10	-0.0970561	0.215427882511594	0.662987731934128	-0.519295	0.325182581741816	0.907505122726927	0.594940000686406	1.38428336777731
prot-a-1941	ebi-a-GCST90018834	Dilated cardiomyopathy || id:ebi-a-GCST90018834	|| id:prot-a-1941	Weighted mode	10	-0.12273	0.205915681152978	0.565846101520335	-0.526325	0.280864246476245	0.884502013830748	0.590771940432175	1.32427381689511
prot-a-64	ebi-a-GCST90018834	Dilated cardiomyopathy || id:ebi-a-GCST90018834	|| id:prot-a-64	MR Egger	6	0.0780085423108236	1.47934263495938	0.960473971915865	-2.8215	2.97752010683121	1.08113189399532	0.0595164209466774	19.6390534515022
prot-a-64	ebi-a-GCST90018834	Dilated cardiomyopathy || id:ebi-a-GCST90018834	|| id:prot-a-64	Weighted median	6	-0.0452313	0.14962357236958	0.762422872878078	-0.338494	0.24803089669854	0.955776380268096	0.712843407873086	1.28149952568689
prot-a-64	ebi-a-GCST90018834	Dilated cardiomyopathy || id:ebi-a-GCST90018834	|| id:prot-a-64	Inverse variance weighted	6	-0.0634114	0.12770461982947	0.619508453335841	-0.313712	0.18688969406504	0.938557308582004	0.730729144198853	1.20549430453944
prot-a-64	ebi-a-GCST90018834	Dilated cardiomyopathy || id:ebi-a-GCST90018834	|| id:prot-a-64	Simple mode	6	-0.0371235	0.215845442394912	0.87018895952698	-0.460181	0.385933521764712	0.963557085017767	0.631169638133779	1.47098687895242
prot-a-64	ebi-a-GCST90018834	Dilated cardiomyopathy || id:ebi-a-GCST90018834	|| id:prot-a-64	Weighted mode	6	-0.0438169	0.223391855940436	0.852220287176719	-0.481665	0.394031093587236	0.957129149617571	0.617753985991697	1.48294665808918
prot-a-534	ebi-a-GCST90018834	Dilated cardiomyopathy || id:ebi-a-GCST90018834	|| id:prot-a-534	MR Egger	9	-0.0313007	0.0882492511123999	0.73327048144018	-0.204269	0.141667816224954	0.969184080133366	0.815242839019794	1.15219384485897
prot-a-534	ebi-a-GCST90018834	Dilated cardiomyopathy || id:ebi-a-GCST90018834	|| id:prot-a-534	Weighted median	9	-0.0197374	0.058753763457156	0.736920306196309	-0.134895	0.0954199638158959	0.980456094963311	0.873807841104512	1.10012076904186
prot-a-534	ebi-a-GCST90018834	Dilated cardiomyopathy || id:ebi-a-GCST90018834	|| id:prot-a-534	Inverse variance weighted	9	-0.0276378	0.0520105335545135	0.595149081802582	-0.129578	0.0743028082834364	0.97274059319702	0.878465640871934	1.07713292088931
prot-a-534	ebi-a-GCST90018834	Dilated cardiomyopathy || id:ebi-a-GCST90018834	|| id:prot-a-534	Simple mode	9	0.00652036534031342	0.139818783164111	0.963947745200553	-0.267524	0.280565180341971	1.00654166920021	0.76527161976215	1.32387783065996
prot-a-534	ebi-a-GCST90018834	Dilated cardiomyopathy || id:ebi-a-GCST90018834	|| id:prot-a-534	Weighted mode	9	-0.0208364	0.0578685237006797	0.728119150108814	-0.134259	0.0925858716255877	0.979379143787589	0.874363801322689	1.0970073393193
prot-a-1943	ebi-a-GCST90018834	Dilated cardiomyopathy || id:ebi-a-GCST90018834	|| id:prot-a-1943	MR Egger	9	0.17723619665306	0.371606380223774	0.64793070767414	-0.551112	0.905584701891657	1.1939130580946	0.576308420930602	2.47337768895877
prot-a-1943	ebi-a-GCST90018834	Dilated cardiomyopathy || id:ebi-a-GCST90018834	|| id:prot-a-1943	Weighted median	9	0.184966682254462	0.130298121495308	0.155734295202345	-0.0704176	0.440351000385266	1.2031783522697	0.932004500098493	1.55325231500218
prot-a-1943	ebi-a-GCST90018834	Dilated cardiomyopathy || id:ebi-a-GCST90018834	|| id:prot-a-1943	Inverse variance weighted	9	0.105103866365188	0.121968045798451	0.388834568361734	-0.133954	0.344161236130153	1.11082598182108	0.874630731013345	1.4108060900846
prot-a-1943	ebi-a-GCST90018834	Dilated cardiomyopathy || id:ebi-a-GCST90018834	|| id:prot-a-1943	Simple mode	9	0.182866845624781	0.184070821440224	0.349580733990059	-0.177912	0.543645655647619	1.20065452503337	0.83701610746217	1.72227424972017
prot-a-1943	ebi-a-GCST90018834	Dilated cardiomyopathy || id:ebi-a-GCST90018834	|| id:prot-a-1943	Weighted mode	9	0.178128957055129	0.171995260699691	0.330648264802261	-0.158982	0.515239668026524	1.19497941232497	0.853011922954112	1.67403966750575
prot-a-2776	ebi-a-GCST90018834	Dilated cardiomyopathy || id:ebi-a-GCST90018834	|| id:prot-a-2776	MR Egger	15	-0.0408056	0.145531288887057	0.783590134892509	-0.326047	0.244435707367064	0.960015720770659	0.721771303031881	1.27690056428594
prot-a-2776	ebi-a-GCST90018834	Dilated cardiomyopathy || id:ebi-a-GCST90018834	|| id:prot-a-2776	Weighted median	15	-0.00555807	0.106829278284052	0.958506714830167	-0.214943	0.203827316255646	0.994457348308367	0.806587047660727	1.22608640998223
prot-a-2776	ebi-a-GCST90018834	Dilated cardiomyopathy || id:ebi-a-GCST90018834	|| id:prot-a-2776	Inverse variance weighted	15	-0.0354913	0.0683261695320184	0.603454035313458	-0.169411	0.0984279557767689	0.965131095601249	0.844162194907067	1.10343490542006
prot-a-2776	ebi-a-GCST90018834	Dilated cardiomyopathy || id:ebi-a-GCST90018834	|| id:prot-a-2776	Simple mode	15	-0.136348	0.164840565716013	0.422026682550788	-0.459436	0.186739478520749	0.872538909676071	0.631640081037947	1.20531323415648
prot-a-2776	ebi-a-GCST90018834	Dilated cardiomyopathy || id:ebi-a-GCST90018834	|| id:prot-a-2776	Weighted mode	15	-0.0621765	0.12605356052724	0.629479973235852	-0.309241	0.184888519992373	0.939717050966183	0.734003532818922	1.20308431280321
prot-a-1907	ebi-a-GCST90018834	Dilated cardiomyopathy || id:ebi-a-GCST90018834	|| id:prot-a-1907	MR Egger	12	0.0400585411100529	0.214124556683074	0.855338612855738	-0.379626	0.459742672208877	1.04087170619396	0.684117501709064	1.58366641117723
prot-a-1907	ebi-a-GCST90018834	Dilated cardiomyopathy || id:ebi-a-GCST90018834	|| id:prot-a-1907	Weighted median	12	-0.041885	0.131369295341797	0.749852247277296	-0.299369	0.21559879546204	0.958980034490329	0.741285941409694	1.24060454296786
prot-a-1907	ebi-a-GCST90018834	Dilated cardiomyopathy || id:ebi-a-GCST90018834	|| id:prot-a-1907	Inverse variance weighted	12	-0.102197	0.101417512922032	0.31360717262251	-0.300975	0.0965817280682176	0.902852035984375	0.740096332216009	1.10139959272656
prot-a-1907	ebi-a-GCST90018834	Dilated cardiomyopathy || id:ebi-a-GCST90018834	|| id:prot-a-1907	Simple mode	12	0.157573898134005	0.234199798856844	0.514948646555998	-0.301458	0.61660550389342	1.17066726491172	0.739739111016666	1.85262861558366
prot-a-1907	ebi-a-GCST90018834	Dilated cardiomyopathy || id:ebi-a-GCST90018834	|| id:prot-a-1907	Weighted mode	12	0.157573898134005	0.239968341850244	0.524908785889621	-0.312764	0.627911848160484	1.17066726491172	0.731422469958376	1.87369393397756
prot-a-63	ebi-a-GCST90018834	Dilated cardiomyopathy || id:ebi-a-GCST90018834	|| id:prot-a-63	MR Egger	14	0.0864646000199255	0.0983951075085154	0.396792325269513	-0.10639	0.279319010736616	1.09031276998427	0.89907411105315	1.32222908186987
prot-a-63	ebi-a-GCST90018834	Dilated cardiomyopathy || id:ebi-a-GCST90018834	|| id:prot-a-63	Weighted median	14	0.0573454799119908	0.0688210016607289	0.404700633190519	-0.0775437	0.192234643167019	1.05902161789764	0.925386599533427	1.21195486053072
prot-a-63	ebi-a-GCST90018834	Dilated cardiomyopathy || id:ebi-a-GCST90018834	|| id:prot-a-63	Inverse variance weighted	14	0.050916217011023	0.0548368336253441	0.353146216158967	-0.056564	0.158396410916697	1.05223473021917	0.945006024010287	1.17163054980415
prot-a-63	ebi-a-GCST90018834	Dilated cardiomyopathy || id:ebi-a-GCST90018834	|| id:prot-a-63	Simple mode	14	0.0550339963281767	0.113886201861022	0.636964575006446	-0.168183	0.27825095197578	1.05657653378752	0.845199183470262	1.32081761741281
prot-a-63	ebi-a-GCST90018834	Dilated cardiomyopathy || id:ebi-a-GCST90018834	|| id:prot-a-63	Weighted mode	14	0.0509016366824089	0.0645680408503589	0.444635711000575	-0.0756517	0.177454996749112	1.05221938840287	0.927139051187538	1.19417431496687
prot-a-2657	ebi-a-GCST90018834	Dilated cardiomyopathy || id:ebi-a-GCST90018834	|| id:prot-a-2657	MR Egger	8	-0.159271	0.131131622254526	0.270149383458444	-0.416289	0.0977465491533157	0.852764861189496	0.659489379985765	1.10268327367946
prot-a-2657	ebi-a-GCST90018834	Dilated cardiomyopathy || id:ebi-a-GCST90018834	|| id:prot-a-2657	Weighted median	8	-0.0556913	0.100029168467566	0.577697955112028	-0.251748	0.140365887495755	0.945831085241423	0.777440276323557	1.15069
prot-a-2657	ebi-a-GCST90018834	Dilated cardiomyopathy || id:ebi-a-GCST90018834	|| id:prot-a-2657	Inverse variance weighted	8	0.0124392097242444	0.0723359847020386	0.863465565432249	-0.129339	0.15421773974024	1.01251689848827	0.878675762439196	1.16674490585514
prot-a-2657	ebi-a-GCST90018834	Dilated cardiomyopathy || id:ebi-a-GCST90018834	|| id:prot-a-2657	Simple mode	8	-0.073775	0.145718056590426	0.628208242177893	-0.359382	0.21183238930996	0.9288806669882	0.69810734927336	1.23594071084129
prot-a-2657	ebi-a-GCST90018834	Dilated cardiomyopathy || id:ebi-a-GCST90018834	|| id:prot-a-2657	Weighted mode	8	-0.0514359	0.105200885916435	0.639836648292412	-0.25763	0.154757796946998	0.949864496856076	0.772881395766472	1.16737518502808
prot-a-1944	ebi-a-GCST90018834	Dilated cardiomyopathy || id:ebi-a-GCST90018834	|| id:prot-a-1944	MR Egger	10	0.28792911564289	0.463020695913152	0.551346734496316	-0.619591	1.19544967963267	1.33366276494506	0.538164260585402	3.30504364720562
prot-a-1944	ebi-a-GCST90018834	Dilated cardiomyopathy || id:ebi-a-GCST90018834	|| id:prot-a-1944	Weighted median	10	0.0100129327728449	0.133286424424552	0.940116509647399	-0.251228	0.271254324644968	1.01006322991801	0.777844645571065	1.31160860236222
prot-a-1944	ebi-a-GCST90018834	Dilated cardiomyopathy || id:ebi-a-GCST90018834	|| id:prot-a-1944	Inverse variance weighted	10	0.158446373569725	0.102008887484052	0.120360917554437	-0.041491	0.358383793038467	1.17168908903716	0.959357925490758	1.43101
prot-a-1944	ebi-a-GCST90018834	Dilated cardiomyopathy || id:ebi-a-GCST90018834	|| id:prot-a-1944	Simple mode	10	-0.0750758	0.232498441650432	0.754139955117391	-0.530773	0.380621097271325	0.92767312117192	0.588150275005663	1.46319309250781
prot-a-1944	ebi-a-GCST90018834	Dilated cardiomyopathy || id:ebi-a-GCST90018834	|| id:prot-a-1944	Weighted mode	10	-0.0579507	0.202087393096933	0.78078795190102	-0.454042	0.338140627890333	0.943696505839439	0.635056090147375	1.40233769733142
prot-a-2737	ebi-a-GCST90018834	Dilated cardiomyopathy || id:ebi-a-GCST90018834	|| id:prot-a-2737	MR Egger	15	0.101562744964572	0.244935699184913	0.685158595773672	-0.378511	0.581636715367002	1.10689936857475	0.684880282930868	1.78896406085451
prot-a-2737	ebi-a-GCST90018834	Dilated cardiomyopathy || id:ebi-a-GCST90018834	|| id:prot-a-2737	Weighted median	15	-0.0356421	0.0970871222105904	0.713533326701192	-0.225933	0.154648632087901	0.964985573549191	0.797771640735054	1.16724775563603
prot-a-2737	ebi-a-GCST90018834	Dilated cardiomyopathy || id:ebi-a-GCST90018834	|| id:prot-a-2737	Inverse variance weighted	15	-0.040713	0.0707695121416346	0.565094945463537	-0.179421	0.0979952262480219	0.960104623592524	0.835753754477195	1.1029575198503
prot-a-2737	ebi-a-GCST90018834	Dilated cardiomyopathy || id:ebi-a-GCST90018834	|| id:prot-a-2737	Simple mode	15	-0.0286186	0.168642293490369	0.867674030150684	-0.359157	0.301920345059561	0.971787081782063	0.698264404162199	1.35245349281635
prot-a-2737	ebi-a-GCST90018834	Dilated cardiomyopathy || id:ebi-a-GCST90018834	|| id:prot-a-2737	Weighted mode	15	-0.0018203	0.142795775102454	0.990009044309352	-0.2817	0.278059416407432	0.998181352952946	0.754499983989544	1.32056465808591
prot-a-2024	ebi-a-GCST90018834	Dilated cardiomyopathy || id:ebi-a-GCST90018834	|| id:prot-a-2024	MR Egger	11	-0.0844589	0.240166105475539	0.733179795096917	-0.555184	0.386266659950282	0.919009419655532	0.573966369836596	1.47147700248717
prot-a-2024	ebi-a-GCST90018834	Dilated cardiomyopathy || id:ebi-a-GCST90018834	|| id:prot-a-2024	Weighted median	11	-0.0660588	0.126293569969719	0.600934474438893	-0.313594	0.181476640739529	0.936075862226934	0.730815566890201	1.19898652894396
prot-a-2024	ebi-a-GCST90018834	Dilated cardiomyopathy || id:ebi-a-GCST90018834	|| id:prot-a-2024	Inverse variance weighted	11	-0.115175	0.0941472439068472	0.221199594685813	-0.299703	0.0693540821726211	0.89121059992839	0.741038191934371	1.07181565278226
prot-a-2024	ebi-a-GCST90018834	Dilated cardiomyopathy || id:ebi-a-GCST90018834	|| id:prot-a-2024	Simple mode	11	-0.0644929	0.21184999407567	0.767043240717961	-0.479719	0.350733060549636	0.93754274469214	0.618957346223321	1.42010819241126
prot-a-2024	ebi-a-GCST90018834	Dilated cardiomyopathy || id:ebi-a-GCST90018834	|| id:prot-a-2024	Weighted mode	11	-0.0872594	0.194906117172884	0.663912351658909	-0.469275	0.294756606710753	0.91643935605976	0.625455326176271	1.34279949052433
prot-a-2025	ebi-a-GCST90018834	Dilated cardiomyopathy || id:ebi-a-GCST90018834	|| id:prot-a-2025	MR Egger	19	0.0286569016106766	0.0510747101905897	0.582065313965462	-0.0714495	0.128763333584232	1.02907146113804	0.931043265824882	1.13742090298085
prot-a-2025	ebi-a-GCST90018834	Dilated cardiomyopathy || id:ebi-a-GCST90018834	|| id:prot-a-2025	Weighted median	19	0.046003544486263	0.0408281900734284	0.259844245997039	-0.0340197	0.126026797030183	1.04707812230438	0.966552455578275	1.13431256408378
prot-a-2025	ebi-a-GCST90018834	Dilated cardiomyopathy || id:ebi-a-GCST90018834	|| id:prot-a-2025	Inverse variance weighted	19	0.0192554119682213	0.0361203163562121	0.593970657790943	-0.0515404	0.090051232026397	1.01944199305438	0.949765270986289	1.09423034190697
prot-a-2025	ebi-a-GCST90018834	Dilated cardiomyopathy || id:ebi-a-GCST90018834	|| id:prot-a-2025	Simple mode	19	-0.150959	0.130411659982966	0.262175435016191	-0.406566	0.104648075521364	0.859883143992689	0.665933387900134	1.11031979287639
prot-a-2025	ebi-a-GCST90018834	Dilated cardiomyopathy || id:ebi-a-GCST90018834	|| id:prot-a-2025	Weighted mode	19	0.0467787334738825	0.0411634888027236	0.270687592274326	-0.0339017	0.127459171527221	1.0478901204193	0.966666518859696	1.1359384886607
prot-a-2653	ebi-a-GCST90018834	Dilated cardiomyopathy || id:ebi-a-GCST90018834	|| id:prot-a-2653	MR Egger	13	0.0951205512513181	0.217866237126657	0.670847146412195	-0.331897	0.522138376019565	1.09979142836789	0.717561031589623	1.68562830569542
prot-a-2653	ebi-a-GCST90018834	Dilated cardiomyopathy || id:ebi-a-GCST90018834	|| id:prot-a-2653	Weighted median	13	0.107522538969504	0.119166246784203	0.36690271971234	-0.126043	0.341088382666543	1.11351595796592	0.88157666951932	1.40647754360472
prot-a-2653	ebi-a-GCST90018834	Dilated cardiomyopathy || id:ebi-a-GCST90018834	|| id:prot-a-2653	Inverse variance weighted	13	-0.0057055	0.0865504178607249	0.947440671159583	-0.175344	0.163933323453445	0.994310749875422	0.839168033248123	1.17813575845006
prot-a-2653	ebi-a-GCST90018834	Dilated cardiomyopathy || id:ebi-a-GCST90018834	|| id:prot-a-2653	Simple mode	13	0.146094738791266	0.210109029190089	0.500093474100364	-0.265719	0.55790843600384	1.15730582461225	0.766654559034575	1.74701468333801
prot-a-2653	ebi-a-GCST90018834	Dilated cardiomyopathy || id:ebi-a-GCST90018834	|| id:prot-a-2653	Weighted mode	13	0.146094738791266	0.194435709853059	0.4669059392121	-0.234999	0.527188730103261	1.15730582461225	0.790571440564279	1.69416285860953
prot-a-2799	ebi-a-GCST90018834	Dilated cardiomyopathy || id:ebi-a-GCST90018834	|| id:prot-a-2799	MR Egger	13	0.0500995880216715	0.0869922862320057	0.576269842900182	-0.120405	0.220604469036403	1.05137579559806	0.886561046912759	1.24683017308139
prot-a-2799	ebi-a-GCST90018834	Dilated cardiomyopathy || id:ebi-a-GCST90018834	|| id:prot-a-2799	Weighted median	13	0.0588214975241097	0.0541563111853632	0.277415737037295	-0.0473249	0.164967867447422	1.06058590663213	0.953777491271198	1.17935522240885
prot-a-2799	ebi-a-GCST90018834	Dilated cardiomyopathy || id:ebi-a-GCST90018834	|| id:prot-a-2799	Inverse variance weighted	13	0.0112990259617534	0.0473396455811524	0.811353736855138	-0.0814867	0.104084731300812	1.01136310105691	0.921744987989317	1.10969447678875
prot-a-2799	ebi-a-GCST90018834	Dilated cardiomyopathy || id:ebi-a-GCST90018834	|| id:prot-a-2799	Simple mode	13	-0.0144475	0.124316031243568	0.909403656391431	-0.258107	0.229211916464205	0.985656359628453	0.772512625997414	1.25760851872376
prot-a-2799	ebi-a-GCST90018834	Dilated cardiomyopathy || id:ebi-a-GCST90018834	|| id:prot-a-2799	Weighted mode	13	0.0521318848947921	0.0576714376674126	0.383812068011014	-0.0609041	0.165167902722921	1.05351467602376	0.940913438063709	1.17959115865267
prot-a-3015	ebi-a-GCST90018834	Dilated cardiomyopathy || id:ebi-a-GCST90018834	|| id:prot-a-3015	MR Egger	9	0.0769301053598908	0.269598574826874	0.783634133192387	-0.451483	0.605343312020564	1.07996658987845	0.63668318539422	1.83188100771269
prot-a-3015	ebi-a-GCST90018834	Dilated cardiomyopathy || id:ebi-a-GCST90018834	|| id:prot-a-3015	Weighted median	9	-0.0787619	0.131815178168186	0.550161856851447	-0.33712	0.179595859689269	0.924259974231728	0.7138234338648	1.19673361708189
prot-a-3015	ebi-a-GCST90018834	Dilated cardiomyopathy || id:ebi-a-GCST90018834	|| id:prot-a-3015	Inverse variance weighted	9	-0.0566765	0.101765143791752	0.577572549813885	-0.256136	0.142783217150447	0.944899728352789	0.774036579236834	1.15347971993969
prot-a-3015	ebi-a-GCST90018834	Dilated cardiomyopathy || id:ebi-a-GCST90018834	|| id:prot-a-3015	Simple mode	9	-0.12863	0.217224119204998	0.570101049010088	-0.554389	0.297129385910402	0.879299344803731	0.574423033829985	1.34598944025129
prot-a-3015	ebi-a-GCST90018834	Dilated cardiomyopathy || id:ebi-a-GCST90018834	|| id:prot-a-3015	Weighted mode	9	-0.155014	0.20377953956091	0.46866540823382	-0.554422	0.244394136738525	0.856403392605988	0.574404367126887	1.2768474838302
prot-a-1965	ebi-a-GCST90018834	Dilated cardiomyopathy || id:ebi-a-GCST90018834	|| id:prot-a-1965	MR Egger	10	-0.324551	0.28796728727487	0.292392913868345	-0.888967	0.239865232206963	0.722852093648355	0.41108037092371	1.27107783842294
prot-a-1965	ebi-a-GCST90018834	Dilated cardiomyopathy || id:ebi-a-GCST90018834	|| id:prot-a-1965	Weighted median	10	0.0690409198916249	0.119840958291333	0.564544524413829	-0.165847	0.303929198142637	1.07148005309895	0.847175538584628	1.35517310392011
prot-a-1965	ebi-a-GCST90018834	Dilated cardiomyopathy || id:ebi-a-GCST90018834	|| id:prot-a-1965	Inverse variance weighted	10	-0.0262957	0.107554612579305	0.806854025207553	-0.237103	0.184511385557751	0.974047065052715	0.788910266123453	1.20263067382791
prot-a-1965	ebi-a-GCST90018834	Dilated cardiomyopathy || id:ebi-a-GCST90018834	|| id:prot-a-1965	Simple mode	10	0.0836194536787263	0.167514192070451	0.629627462154458	-0.244708	0.41194727013681	1.08721507937715	0.78293283730662	1.50975482506444
prot-a-1965	ebi-a-GCST90018834	Dilated cardiomyopathy || id:ebi-a-GCST90018834	|| id:prot-a-1965	Weighted mode	10	0.119532044419887	0.142974870655665	0.424774297418679	-0.160699	0.39976279090499	1.12696935656786	0.851548602294291	1.49147086522262
prot-a-385	ebi-a-GCST90018834	Dilated cardiomyopathy || id:ebi-a-GCST90018834	|| id:prot-a-385	MR Egger	9	0.17107619126358	0.200915456172743	0.422670641309989	-0.222718	0.564870485362157	1.18658115269505	0.800340431196203	1.75921992323532
prot-a-385	ebi-a-GCST90018834	Dilated cardiomyopathy || id:ebi-a-GCST90018834	|| id:prot-a-385	Weighted median	9	-0.00123187	0.12357822519848	0.992046525357361	-0.243445	0.240981448250212	0.998768885305438	0.783922438094348	1.27249742803536
prot-a-385	ebi-a-GCST90018834	Dilated cardiomyopathy || id:ebi-a-GCST90018834	|| id:prot-a-385	Inverse variance weighted	9	-0.0133574	0.0959291891842108	0.88925878774965	-0.201379	0.174663822518791	0.986731425747659	0.81760282926831	1.19084581376674
prot-a-385	ebi-a-GCST90018834	Dilated cardiomyopathy || id:ebi-a-GCST90018834	|| id:prot-a-385	Simple mode	9	0.0357668890725884	0.17266744897373	0.841073428702158	-0.302661	0.374195089061099	1.03641421884926	0.738849294189176	1.45382074731723
prot-a-385	ebi-a-GCST90018834	Dilated cardiomyopathy || id:ebi-a-GCST90018834	|| id:prot-a-385	Weighted mode	9	0.0194856919356844	0.166080783604172	0.909493385841402	-0.306033	0.345004027799861	1.01967677715537	0.736362581296304	1.41199560689191
prot-a-896	ebi-a-GCST90018834	Dilated cardiomyopathy || id:ebi-a-GCST90018834	|| id:prot-a-896	MR Egger	18	-0.0591865	0.164993371284345	0.724493772972984	-0.382574	0.264200507812915	0.942530970828468	0.6821037493092	1.3023893093544
prot-a-896	ebi-a-GCST90018834	Dilated cardiomyopathy || id:ebi-a-GCST90018834	|| id:prot-a-896	Weighted median	18	-0.0208533	0.0945925239779014	0.825517276179226	-0.206255	0.164548008139051	0.979362588473193	0.813625830902965	1.17886016307575
prot-a-896	ebi-a-GCST90018834	Dilated cardiomyopathy || id:ebi-a-GCST90018834	|| id:prot-a-896	Inverse variance weighted	18	0.0235727381600169	0.0700931352169361	0.736640166408163	-0.11381	0.160955283185212	1.02385277120488	0.892427673359146	1.17463244181812
prot-a-896	ebi-a-GCST90018834	Dilated cardiomyopathy || id:ebi-a-GCST90018834	|| id:prot-a-896	Simple mode	18	-0.0690769	0.179064623993366	0.704455406570525	-0.420044	0.281889766814382	0.933254913550694	0.65701819997853	1.32563258322977
prot-a-896	ebi-a-GCST90018834	Dilated cardiomyopathy || id:ebi-a-GCST90018834	|| id:prot-a-896	Weighted mode	18	-0.0199469	0.179009338568334	0.912580783543412	-0.370805	0.330911371162403	0.98025069144719	0.690178350348021	1.39223639454667
prot-a-2454	ebi-a-GCST90018834	Dilated cardiomyopathy || id:ebi-a-GCST90018834	|| id:prot-a-2454	MR Egger	12	-0.0890943	0.283839417013483	0.760054833636219	-0.64542	0.467230981967227	0.91475933022647	0.524442475166138	1.59556990873269
prot-a-2454	ebi-a-GCST90018834	Dilated cardiomyopathy || id:ebi-a-GCST90018834	|| id:prot-a-2454	Weighted median	12	-0.10926	0.122213985402116	0.371319464733443	-0.348799	0.130279554195483	0.896497425922947	0.705534739046269	1.13914679208129
prot-a-2454	ebi-a-GCST90018834	Dilated cardiomyopathy || id:ebi-a-GCST90018834	|| id:prot-a-2454	Inverse variance weighted	12	-0.0502141	0.105061087636305	0.632685057363512	-0.256134	0.155705676377013	0.951025830506109	0.774038405466771	1.16848224054777
prot-a-2454	ebi-a-GCST90018834	Dilated cardiomyopathy || id:ebi-a-GCST90018834	|| id:prot-a-2454	Simple mode	12	-0.203481	0.215938596749179	0.366269151096995	-0.626721	0.21975853903366	0.815885615771166	0.534341163948234	1.24577588801821
prot-a-2454	ebi-a-GCST90018834	Dilated cardiomyopathy || id:ebi-a-GCST90018834	|| id:prot-a-2454	Weighted mode	12	-0.198444	0.1872621764432	0.311989843454975	-0.565478	0.168589648939457	0.820005511922916	0.568088488536564	1.18363433365132
prot-a-2026	ebi-a-GCST90018834	Dilated cardiomyopathy || id:ebi-a-GCST90018834	|| id:prot-a-2026	MR Egger	7	-0.416335	0.397285868661012	0.342652764815427	-1.19502	0.362344918195057	0.659459061122683	0.302699205715744	1.43669439854824
prot-a-2026	ebi-a-GCST90018834	Dilated cardiomyopathy || id:ebi-a-GCST90018834	|| id:prot-a-2026	Weighted median	7	-0.13469	0.154804881046313	0.384265585062839	-0.438108	0.168727456785504	0.873986709411457	0.645256299908075	1.18379745898907
prot-a-2026	ebi-a-GCST90018834	Dilated cardiomyopathy || id:ebi-a-GCST90018834	|| id:prot-a-2026	Inverse variance weighted	7	-0.194062	0.137420639198702	0.157897521827698	-0.463407	0.0752820331863847	0.823606493440719	0.629136602060987	1.07818819285921
prot-a-2026	ebi-a-GCST90018834	Dilated cardiomyopathy || id:ebi-a-GCST90018834	|| id:prot-a-2026	Simple mode	7	-0.105019	0.263101311210661	0.703595203339419	-0.620698	0.410659219871048	0.90030710138361	0.537569126356439	1.50781143682034
prot-a-2026	ebi-a-GCST90018834	Dilated cardiomyopathy || id:ebi-a-GCST90018834	|| id:prot-a-2026	Weighted mode	7	-0.101497	0.225070921204994	0.667862163461979	-0.542636	0.339642486551844	0.903484324356695	0.581214427140597	1.40444539268261
prot-a-1572	ebi-a-GCST90018834	Dilated cardiomyopathy || id:ebi-a-GCST90018834	|| id:prot-a-1572	MR Egger	12	-0.184014	0.25035272374001	0.479210411647902	-0.674705	0.306677225971536	0.831924063166499	0.509306414165749	1.3589022789142
prot-a-1572	ebi-a-GCST90018834	Dilated cardiomyopathy || id:ebi-a-GCST90018834	|| id:prot-a-1572	Weighted median	12	-0.108585	0.122631640622572	0.375909311993983	-0.348943	0.131772768671335	0.897102416313392	0.705433153599308	1.1408490531655
prot-a-1572	ebi-a-GCST90018834	Dilated cardiomyopathy || id:ebi-a-GCST90018834	|| id:prot-a-1572	Inverse variance weighted	12	-0.097357	0.0941796040256292	0.301258771101314	-0.281949	0.0872350101194686	0.907232053972475	0.754312125063802	1.09115308160465
prot-a-1572	ebi-a-GCST90018834	Dilated cardiomyopathy || id:ebi-a-GCST90018834	|| id:prot-a-1572	Simple mode	12	-0.140545	0.186159449837748	0.466123702559963	-0.505418	0.224327520202073	0.868884562961752	0.603253650466876	1.25148083756965
prot-a-1572	ebi-a-GCST90018834	Dilated cardiomyopathy || id:ebi-a-GCST90018834	|| id:prot-a-1572	Weighted mode	12	-0.13279	0.188253511952168	0.495242436379184	-0.501766	0.236187359590655	0.875649376036435	0.605460225240728	1.26641156229237
prot-a-300	ebi-a-GCST90018834	Dilated cardiomyopathy || id:ebi-a-GCST90018834	|| id:prot-a-300	MR Egger	23	0.0801450815074916	0.114870192591812	0.493017363849811	-0.145	0.305290658987443	1.0834442439972	0.865021864083613	1.35701937556713
prot-a-300	ebi-a-GCST90018834	Dilated cardiomyopathy || id:ebi-a-GCST90018834	|| id:prot-a-300	Weighted median	23	0.0223164021282441	0.0791591313864308	0.778006211530206	-0.132835	0.177468299645648	1.0225672757534	0.875609121999518	1.19419020104989
prot-a-300	ebi-a-GCST90018834	Dilated cardiomyopathy || id:ebi-a-GCST90018834	|| id:prot-a-300	Inverse variance weighted	23	-0.0259934	0.0542401518583539	0.631777038220154	-0.132304	0.0803173439976872	0.97434156540747	0.87607458297544	1.08363089687684
prot-a-300	ebi-a-GCST90018834	Dilated cardiomyopathy || id:ebi-a-GCST90018834	|| id:prot-a-300	Simple mode	23	0.0144823691056768	0.141305470574365	0.91929637406668	-0.262476	0.291441091431432	1.01458774670436	0.769144551945478	1.33835479060327
prot-a-300	ebi-a-GCST90018834	Dilated cardiomyopathy || id:ebi-a-GCST90018834	|| id:prot-a-300	Weighted mode	23	0.0403910581894062	0.10164635693865	0.694924848752125	-0.158836	0.23961791778916	1.04121787136341	0.853136431267775	1.27076352141651
prot-a-1392	ebi-a-GCST90018834	Dilated cardiomyopathy || id:ebi-a-GCST90018834	|| id:prot-a-1392	MR Egger	9	0.0426496225703236	0.322961980962855	0.89865432034079	-0.590356	0.67565510525752	1.04357218664596	0.554130056857025	1.96532004583544
prot-a-1392	ebi-a-GCST90018834	Dilated cardiomyopathy || id:ebi-a-GCST90018834	|| id:prot-a-1392	Weighted median	9	0.167994348902558	0.131497800496917	0.201409927098143	-0.0897413	0.425730037876516	1.18292992577664	0.914167613222256	1.53070748630616
prot-a-1392	ebi-a-GCST90018834	Dilated cardiomyopathy || id:ebi-a-GCST90018834	|| id:prot-a-1392	Inverse variance weighted	9	0.231839923504416	0.0976121373050096	0.0175435457242418	0.0405201343865971	0.423159712622235	1.26091786935854	1.04135227648076	1.52677812223234
prot-a-1392	ebi-a-GCST90018834	Dilated cardiomyopathy || id:ebi-a-GCST90018834	|| id:prot-a-1392	Simple mode	9	0.126406496830439	0.206601464395156	0.557628952124442	-0.278532	0.531345367044944	1.13474334411616	0.756893764140752	1.70121953439225
prot-a-1392	ebi-a-GCST90018834	Dilated cardiomyopathy || id:ebi-a-GCST90018834	|| id:prot-a-1392	Weighted mode	9	0.119737385369678	0.176585797415163	0.51685636653502	-0.226371	0.465845548303397	1.12720079328683	0.797422380517919	1.59336088305075
prot-a-638	ebi-a-GCST90018834	Dilated cardiomyopathy || id:ebi-a-GCST90018834	|| id:prot-a-638	MR Egger	16	0.189309535694736	0.224634847538465	0.413538402467336	-0.250975	0.629593836870127	1.20841494215699	0.77804200482726	1.87684811792711
prot-a-638	ebi-a-GCST90018834	Dilated cardiomyopathy || id:ebi-a-GCST90018834	|| id:prot-a-638	Weighted median	16	0.00215594468336645	0.102615546673786	0.983237740409738	-0.198971	0.203282416163987	1.00215827040318	0.819574048449055	1.2254184973744
prot-a-638	ebi-a-GCST90018834	Dilated cardiomyopathy || id:ebi-a-GCST90018834	|| id:prot-a-638	Inverse variance weighted	16	0.106618443137486	0.0783485013367384	0.173569629586731	-0.0469446	0.260181505757493	1.11250968778032	0.95414023690729	1.29716550830811
prot-a-638	ebi-a-GCST90018834	Dilated cardiomyopathy || id:ebi-a-GCST90018834	|| id:prot-a-638	Simple mode	16	0.198809388996394	0.208209185297582	0.354787613140855	-0.209281	0.606899392179655	1.21994940795553	0.81116757857253	1.83473378039846
prot-a-638	ebi-a-GCST90018834	Dilated cardiomyopathy || id:ebi-a-GCST90018834	|| id:prot-a-638	Weighted mode	16	0.0200536502512334	0.155862342046243	0.899333907063102	-0.285437	0.325543840661869	1.02025607555323	0.75168604154117	1.38478354283271
prot-a-2236	ebi-a-GCST90018834	Dilated cardiomyopathy || id:ebi-a-GCST90018834	|| id:prot-a-2236	MR Egger	5	-0.33752	0.348879258113969	0.404685366992058	-1.02132	0.346283066889873	0.713537504723088	0.360117963464128	1.41380275993138
prot-a-2236	ebi-a-GCST90018834	Dilated cardiomyopathy || id:ebi-a-GCST90018834	|| id:prot-a-2236	Weighted median	5	-0.123794	0.177312380537199	0.485071749936998	-0.471326	0.223738326249961	0.883561889239345	0.624173936255215	1.2507436898118
prot-a-2236	ebi-a-GCST90018834	Dilated cardiomyopathy || id:ebi-a-GCST90018834	|| id:prot-a-2236	Inverse variance weighted	5	-0.0735825	0.140445541484704	0.600332792734565	-0.348856	0.201690752390106	0.929059486934241	0.705494876296167	1.22346959455474
prot-a-2236	ebi-a-GCST90018834	Dilated cardiomyopathy || id:ebi-a-GCST90018834	|| id:prot-a-2236	Simple mode	5	-0.241979	0.257006123340006	0.39974339577321	-0.745711	0.261753343707281	0.785072932368841	0.474397045215007	1.29920604555805
prot-a-2236	ebi-a-GCST90018834	Dilated cardiomyopathy || id:ebi-a-GCST90018834	|| id:prot-a-2236	Weighted mode	5	-0.231027	0.242470016431077	0.394643392752803	-0.706268	0.244214287963756	0.793718079615778	0.493482354562932	1.27661786502362
prot-a-1761	ebi-a-GCST90018834	Dilated cardiomyopathy || id:ebi-a-GCST90018834	|| id:prot-a-1761	MR Egger	12	-0.170534	0.182817477724184	0.372893662965442	-0.528856	0.187788678539253	0.843214775856033	0.589278816812884	1.20658
prot-a-1761	ebi-a-GCST90018834	Dilated cardiomyopathy || id:ebi-a-GCST90018834	|| id:prot-a-1761	Weighted median	12	-0.0363743	0.0930569968670941	0.695884304636409	-0.218766	0.146017389309902	0.964279272513459	0.803509686568643	1.15721631106889
prot-a-1761	ebi-a-GCST90018834	Dilated cardiomyopathy || id:ebi-a-GCST90018834	|| id:prot-a-1761	Inverse variance weighted	12	0.00224621954664115	0.0709335937931358	0.974738000503538	-0.136784	0.141276063381187	1.00224874418771	0.872158919724333	1.15174255804589
prot-a-1761	ebi-a-GCST90018834	Dilated cardiomyopathy || id:ebi-a-GCST90018834	|| id:prot-a-1761	Simple mode	12	-0.047358	0.136513570055034	0.735204317427578	-0.314925	0.220208597500165	0.953745895617971	0.729843904529897	1.2463366861905
prot-a-1761	ebi-a-GCST90018834	Dilated cardiomyopathy || id:ebi-a-GCST90018834	|| id:prot-a-1761	Weighted mode	12	-0.0420714	0.112675937842809	0.715958222461086	-0.262916	0.178773399926033	0.958801283044041	0.768806261830984	1.19574975648286
prot-a-1339	ebi-a-GCST90018834	Dilated cardiomyopathy || id:ebi-a-GCST90018834	|| id:prot-a-1339	MR Egger	12	-0.11708	0.237630801168757	0.632864816649308	-0.582836	0.348676364719962	0.889514024239248	0.558312534424719	1.41719046328341
prot-a-1339	ebi-a-GCST90018834	Dilated cardiomyopathy || id:ebi-a-GCST90018834	|| id:prot-a-1339	Weighted median	12	-0.132786	0.119157860437278	0.265120487187742	-0.366335	0.100763461313997	0.875652509721922	0.693270272927219	1.10601499548618
prot-a-1339	ebi-a-GCST90018834	Dilated cardiomyopathy || id:ebi-a-GCST90018834	|| id:prot-a-1339	Inverse variance weighted	12	-0.0825546	0.0912053842150258	0.365385435185319	-0.261317	0.0962079149586467	0.920761127841234	0.770036632058359	1.10098795206305
prot-a-1339	ebi-a-GCST90018834	Dilated cardiomyopathy || id:ebi-a-GCST90018834	|| id:prot-a-1339	Simple mode	12	-0.169515	0.203051374942154	0.421569128296918	-0.567496	0.228465205873456	0.844073680510762	0.566943184544805	1.25666979964317
prot-a-1339	ebi-a-GCST90018834	Dilated cardiomyopathy || id:ebi-a-GCST90018834	|| id:prot-a-1339	Weighted mode	12	-0.166094	0.208994047235078	0.443579003330273	-0.575722	0.24353420096349	0.846966504110098	0.562298481503008	1.27574994897197
prot-a-2022	ebi-a-GCST90018834	Dilated cardiomyopathy || id:ebi-a-GCST90018834	|| id:prot-a-2022	MR Egger	13	-0.0996942	0.222800269359471	0.663226457952074	-0.536383	0.336994373688813	0.905114201033797	0.584860055228323	1.40073118276684
prot-a-2022	ebi-a-GCST90018834	Dilated cardiomyopathy || id:ebi-a-GCST90018834	|| id:prot-a-2022	Weighted median	13	-0.0381907	0.106775613103971	0.720588198525684	-0.247471	0.171089470284686	0.96252933881495	0.780772915142709	1.18659690943583
prot-a-2022	ebi-a-GCST90018834	Dilated cardiomyopathy || id:ebi-a-GCST90018834	|| id:prot-a-2022	Inverse variance weighted	13	0.0045064126485176	0.0841108319327355	0.957272118951559	-0.160351	0.169363643236679	1.00451658179572	0.851844894069797	1.18455081450529
prot-a-2022	ebi-a-GCST90018834	Dilated cardiomyopathy || id:ebi-a-GCST90018834	|| id:prot-a-2022	Simple mode	13	-0.0863524	0.171029217143222	0.622774213070561	-0.42157	0.248864914188105	0.917270972550247	0.656016316907143	1.28256876452415
prot-a-2022	ebi-a-GCST90018834	Dilated cardiomyopathy || id:ebi-a-GCST90018834	|| id:prot-a-2022	Weighted mode	13	-0.0863524	0.175456148651265	0.631487271804676	-0.430246	0.25754169994387	0.917270972550247	0.650348827227048	1.29374575898102
prot-a-2627	ebi-a-GCST90018834	Dilated cardiomyopathy || id:ebi-a-GCST90018834	|| id:prot-a-2627	MR Egger	10	-0.130418	0.219305237967404	0.568486918541352	-0.560256	0.29942042668914	0.877728604408132	0.571062792429882	1.34907669210622
prot-a-2627	ebi-a-GCST90018834	Dilated cardiomyopathy || id:ebi-a-GCST90018834	|| id:prot-a-2627	Weighted median	10	-0.0756794	0.110805061738238	0.49460939645568	-0.292857	0.141498511679547	0.927113382823844	0.746128583019469	1.15199878971617
prot-a-2627	ebi-a-GCST90018834	Dilated cardiomyopathy || id:ebi-a-GCST90018834	|| id:prot-a-2627	Inverse variance weighted	10	-0.0600247	0.0835932120473475	0.472722021798303	-0.223867	0.103817988254425	0.941741265357861	0.799421128208354	1.10939851297835
prot-a-2627	ebi-a-GCST90018834	Dilated cardiomyopathy || id:ebi-a-GCST90018834	|| id:prot-a-2627	Simple mode	10	-0.150661	0.193447548619466	0.456074129165046	-0.529818	0.2284963944918	0.860139407779641	0.588712107829937	1.25670899404915
prot-a-2627	ebi-a-GCST90018834	Dilated cardiomyopathy || id:ebi-a-GCST90018834	|| id:prot-a-2627	Weighted mode	10	0.0276273908796557	0.151528429884442	0.85936852131784	-0.269368	0.324623113453162	1.02801256619119	0.763861849297122	1.38350912173378
prot-a-1940	ebi-a-GCST90018834	Dilated cardiomyopathy || id:ebi-a-GCST90018834	|| id:prot-a-1940	MR Egger	6	0.0431328027510617	0.290423434764593	0.889121197556536	-0.526097	0.612362734889663	1.04407654188114	0.590906707487539	1.84478499142686
prot-a-1940	ebi-a-GCST90018834	Dilated cardiomyopathy || id:ebi-a-GCST90018834	|| id:prot-a-1940	Weighted median	6	-0.0885334	0.145460831713529	0.54276273172419	-0.373637	0.196569872030257	0.915272578446686	0.688226976132561	1.21722036756532
prot-a-1940	ebi-a-GCST90018834	Dilated cardiomyopathy || id:ebi-a-GCST90018834	|| id:prot-a-1940	Inverse variance weighted	6	-0.162654	0.117339140543081	0.165689982282089	-0.392639	0.0673307904637719	0.849885261567303	0.675272719738579	1.06964924943059
prot-a-1940	ebi-a-GCST90018834	Dilated cardiomyopathy || id:ebi-a-GCST90018834	|| id:prot-a-1940	Simple mode	6	-0.083559	0.227748220708611	0.728715151762041	-0.529945	0.362827550381335	0.919836849461057	0.588637064359133	1.43738796086111
prot-a-1940	ebi-a-GCST90018834	Dilated cardiomyopathy || id:ebi-a-GCST90018834	|| id:prot-a-1940	Weighted mode	6	-0.0793444	0.238083495299558	0.752456616663937	-0.545988	0.387299247639641	0.923721736982226	0.579269151326599	1.47299721626706
prot-a-2526	ebi-a-GCST90018834	Dilated cardiomyopathy || id:ebi-a-GCST90018834	|| id:prot-a-2526	MR Egger	13	0.193524241158384	0.132115401107752	0.170960478178308	-0.0654219	0.452470427329578	1.21351880329646	0.936672155839452	1.57219137643128
prot-a-2526	ebi-a-GCST90018834	Dilated cardiomyopathy || id:ebi-a-GCST90018834	|| id:prot-a-2526	Weighted median	13	0.17031365468944	0.107626133694575	0.11354543797232	-0.0406336	0.381260876730807	1.1856766860562	0.960180907124969	1.46412951291298
prot-a-2526	ebi-a-GCST90018834	Dilated cardiomyopathy || id:ebi-a-GCST90018834	|| id:prot-a-2526	Inverse variance weighted	13	0.0698203240331077	0.0723156691297072	0.334297582515866	-0.0719184	0.211559035527334	1.07231549462085	0.930606841899155	1.23560290794483
prot-a-2526	ebi-a-GCST90018834	Dilated cardiomyopathy || id:ebi-a-GCST90018834	|| id:prot-a-2526	Simple mode	13	0.161063300548579	0.177994767014106	0.383338518368843	-0.187806	0.509933043896227	1.17475932937031	0.828775107098836	1.66517969726859
prot-a-2526	ebi-a-GCST90018834	Dilated cardiomyopathy || id:ebi-a-GCST90018834	|| id:prot-a-2526	Weighted mode	13	0.164583799363748	0.136975968329229	0.252714514699707	-0.103889	0.433056697289037	1.17890235667981	0.901325250145412	1.54196364338067
prot-a-2128	ebi-a-GCST90018834	Dilated cardiomyopathy || id:ebi-a-GCST90018834	|| id:prot-a-2128	MR Egger	12	-0.0721341	0.230563340692468	0.760814201739495	-0.524038	0.379770087319638	0.930406156793584	0.592124591163518	1.46194843030992
prot-a-2128	ebi-a-GCST90018834	Dilated cardiomyopathy || id:ebi-a-GCST90018834	|| id:prot-a-2128	Weighted median	12	-0.065031	0.117372380105929	0.579539926906107	-0.295081	0.165018891626543	0.937038439679247	0.744471403164676	1.1794153995762
prot-a-2128	ebi-a-GCST90018834	Dilated cardiomyopathy || id:ebi-a-GCST90018834	|| id:prot-a-2128	Inverse variance weighted	12	0.0592502308694396	0.0874084955648885	0.497864032657833	-0.11207	0.230570882176621	1.06104071266418	0.893981300729131	1.25931872737461
prot-a-2128	ebi-a-GCST90018834	Dilated cardiomyopathy || id:ebi-a-GCST90018834	|| id:prot-a-2128	Simple mode	12	-0.0928985	0.168525585141605	0.592487809276792	-0.423209	0.237411656390179	0.911285999798981	0.654941973488631	1.26796297541624
prot-a-2128	ebi-a-GCST90018834	Dilated cardiomyopathy || id:ebi-a-GCST90018834	|| id:prot-a-2128	Weighted mode	12	-0.0928985	0.158744444431533	0.570217902927037	-0.404038	0.218240620598438	0.911285999798981	0.667619017271628	1.24388633628714
prot-a-1864	ebi-a-GCST90018834	Dilated cardiomyopathy || id:ebi-a-GCST90018834	|| id:prot-a-1864	MR Egger	13	0.0537593012494882	0.237991142287527	0.825430894755074	-0.412703	0.520221940133041	1.05523057890292	0.661858602244974	1.68240100056848
prot-a-1864	ebi-a-GCST90018834	Dilated cardiomyopathy || id:ebi-a-GCST90018834	|| id:prot-a-1864	Weighted median	13	-0.0525916	0.118225835445299	0.656435165026535	-0.284314	0.179131020800738	0.948767394162685	0.752530121834097	1.19617745802965
prot-a-1864	ebi-a-GCST90018834	Dilated cardiomyopathy || id:ebi-a-GCST90018834	|| id:prot-a-1864	Inverse variance weighted	13	-0.119141	0.0878435670055	0.175009359543032	-0.291314	0.0530327147406824	0.88768291577228	0.747280944186385	1.05446414107602
prot-a-1864	ebi-a-GCST90018834	Dilated cardiomyopathy || id:ebi-a-GCST90018834	|| id:prot-a-1864	Simple mode	13	0.106890200284152	0.222294530762533	0.639271510722089	-0.328807	0.542587480578717	1.11281206132294	0.719781863663115	1.7204527459522
prot-a-1864	ebi-a-GCST90018834	Dilated cardiomyopathy || id:ebi-a-GCST90018834	|| id:prot-a-1864	Weighted mode	13	0.118403250833616	0.21230616037711	0.58730227141788	-0.297717	0.534523325172752	1.12569795849424	0.742511571803996	1.70663453860973
prot-a-203	ebi-a-GCST90018834	Dilated cardiomyopathy || id:ebi-a-GCST90018834	|| id:prot-a-203	MR Egger	14	-0.00860881	0.156320800718814	0.95698783126284	-0.314998	0.297779957577001	0.991428137881638	0.729790639454783	1.34686538774708
prot-a-203	ebi-a-GCST90018834	Dilated cardiomyopathy || id:ebi-a-GCST90018834	|| id:prot-a-203	Weighted median	14	-0.0300567	0.102222576438993	0.768733247980984	-0.230413	0.170299514048167	0.970390476133605	0.794205539319943	1.18565991994606
prot-a-203	ebi-a-GCST90018834	Dilated cardiomyopathy || id:ebi-a-GCST90018834	|| id:prot-a-203	Inverse variance weighted	14	-0.031595	0.0725606447551876	0.663251019930377	-0.173814	0.110623850294192	0.968898893676896	0.840453310670677	1.11697467812838
prot-a-203	ebi-a-GCST90018834	Dilated cardiomyopathy || id:ebi-a-GCST90018834	|| id:prot-a-203	Simple mode	14	-0.087603	0.153420399606411	0.577737713514973	-0.388307	0.213100967524676	0.916124491580296	0.678204103365306	1.23750959321634
prot-a-203	ebi-a-GCST90018834	Dilated cardiomyopathy || id:ebi-a-GCST90018834	|| id:prot-a-203	Weighted mode	14	-0.00891778	0.132884976772391	0.947516037167575	-0.269372	0.251536769642602	0.991121860674307	0.763858788041863	1.28600018496176
prot-a-2041	ebi-a-GCST90018834	Dilated cardiomyopathy || id:ebi-a-GCST90018834	|| id:prot-a-2041	MR Egger	13	0.285913966097296	0.217926049252151	0.216247415277937	-0.141221	0.713049022631512	1.33097794109963	0.868297318241024	2.04020240818256
prot-a-2041	ebi-a-GCST90018834	Dilated cardiomyopathy || id:ebi-a-GCST90018834	|| id:prot-a-2041	Weighted median	13	0.116622361268916	0.111268490625973	0.294584851024529	-0.101464	0.334708602895823	1.12369499880134	0.903513813348341	1.39753308878778
prot-a-2041	ebi-a-GCST90018834	Dilated cardiomyopathy || id:ebi-a-GCST90018834	|| id:prot-a-2041	Inverse variance weighted	13	0.160618083201816	0.088494180823956	0.0695219211206053	-0.0128305	0.334066677616769	1.17423642255084	0.987251448891375	1.39663626484755
prot-a-2041	ebi-a-GCST90018834	Dilated cardiomyopathy || id:ebi-a-GCST90018834	|| id:prot-a-2041	Simple mode	13	0.261384473944868	0.216898412490374	0.251392134270672	-0.163736	0.686505	1.29873	0.848965767426377	1.98676037997702
prot-a-2041	ebi-a-GCST90018834	Dilated cardiomyopathy || id:ebi-a-GCST90018834	|| id:prot-a-2041	Weighted mode	13	0.0327890991869648	0.196247795421083	0.870089493098307	-0.351857	0.417434778212288	1.03333258557638	0.703380993758465	1.51806238992665
prot-a-1970	ebi-a-GCST90018834	Dilated cardiomyopathy || id:ebi-a-GCST90018834	|| id:prot-a-1970	MR Egger	12	-0.0438634	0.169349011132188	0.800879890060087	-0.375787	0.288060698037356	0.957084720976163	0.686748302634871	1.33383826303105
prot-a-1970	ebi-a-GCST90018834	Dilated cardiomyopathy || id:ebi-a-GCST90018834	|| id:prot-a-1970	Weighted median	12	-0.0861732	0.105247421965171	0.412918918324312	-0.292458	0.120111749262094	0.917435319689477	0.746426486181056	1.12762285556085
prot-a-1970	ebi-a-GCST90018834	Dilated cardiomyopathy || id:ebi-a-GCST90018834	|| id:prot-a-1970	Inverse variance weighted	12	-0.028762	0.0811702464250089	0.723082707477641	-0.187856	0.130331667665458	0.9716476742068	0.828734286354055	1.13920615852032
prot-a-1970	ebi-a-GCST90018834	Dilated cardiomyopathy || id:ebi-a-GCST90018834	|| id:prot-a-1970	Simple mode	12	-0.033089	0.185351504516843	0.861559914977012	-0.396378	0.330199976848093	0.967452479572961	0.672752400724222	1.39124631770069
prot-a-1970	ebi-a-GCST90018834	Dilated cardiomyopathy || id:ebi-a-GCST90018834	|| id:prot-a-1970	Weighted mode	12	-0.0892566	0.125032020947442	0.490177953454593	-0.334319	0.155806194678161	0.914610885066334	0.715825163113148	1.16859970030084
prot-a-1961	ebi-a-GCST90018834	Dilated cardiomyopathy || id:ebi-a-GCST90018834	|| id:prot-a-1961	MR Egger	9	-0.132921	0.262279381893478	0.627871185318219	-0.646989	0.381146634528983	0.87553429687314	0.52362026499651	1.46396225708769
prot-a-1961	ebi-a-GCST90018834	Dilated cardiomyopathy || id:ebi-a-GCST90018834	|| id:prot-a-1961	Weighted median	9	-0.0230755	0.12732360951199	0.856183326187319	-0.27263	0.226478813163174	0.977188740881994	0.761374644972187	1.25417603752935
prot-a-1961	ebi-a-GCST90018834	Dilated cardiomyopathy || id:ebi-a-GCST90018834	|| id:prot-a-1961	Inverse variance weighted	9	0.0634883665339816	0.0989852775896261	0.521268020334811	-0.130523	0.257499510609649	1.0655470897235	0.877636502319054	1.29369117786018
prot-a-1961	ebi-a-GCST90018834	Dilated cardiomyopathy || id:ebi-a-GCST90018834	|| id:prot-a-1961	Simple mode	9	-0.036113	0.233419851384911	0.880879778587798	-0.493616	0.421389864790232	0.964531252922216	0.61041516641466	1.52407834708308
prot-a-1961	ebi-a-GCST90018834	Dilated cardiomyopathy || id:ebi-a-GCST90018834	|| id:prot-a-1961	Weighted mode	9	-0.0391906	0.207442432795884	0.854858086335881	-0.445778	0.367396547156045	0.961567396617464	0.640326043485824	1.44397040795695
prot-a-2749	ebi-a-GCST90018834	Dilated cardiomyopathy || id:ebi-a-GCST90018834	|| id:prot-a-2749	MR Egger	11	0.00114353395442461	0.169850464606728	0.994775082068069	-0.331763	0.334050444583612	1.00114418803868	0.717657117178449	1.39661359338877
prot-a-2749	ebi-a-GCST90018834	Dilated cardiomyopathy || id:ebi-a-GCST90018834	|| id:prot-a-2749	Weighted median	11	0.0692190405182377	0.112993980832886	0.540147133719555	-0.152249	0.290687242950695	1.07167092279582	0.858774280238297	1.33734625406731
prot-a-2749	ebi-a-GCST90018834	Dilated cardiomyopathy || id:ebi-a-GCST90018834	|| id:prot-a-2749	Inverse variance weighted	11	0.12317224149039	0.0816080234056647	0.131218216709726	-0.0367795	0.283123967365493	1.13107922294162	0.963888664417105	1.32726968974564
prot-a-2749	ebi-a-GCST90018834	Dilated cardiomyopathy || id:ebi-a-GCST90018834	|| id:prot-a-2749	Simple mode	11	0.142547436453084	0.171004752903983	0.423976913963956	-0.192622	0.477716752144891	1.15320778374684	0.824793786838541	1.61238871305249
prot-a-2749	ebi-a-GCST90018834	Dilated cardiomyopathy || id:ebi-a-GCST90018834	|| id:prot-a-2749	Weighted mode	11	0.0791050299002518	0.132215928579438	0.562943715879599	-0.180038	0.33824824991595	1.08231799185157	0.835238312954576	1.40248862787659
prot-a-1953	ebi-a-GCST90018834	Dilated cardiomyopathy || id:ebi-a-GCST90018834	|| id:prot-a-1953	MR Egger	11	-0.502355	0.278199061957918	0.104437589786474	-1.04762	0.0429155608800728	0.605104202310902	0.350769922465886	1.04384974937503
prot-a-1953	ebi-a-GCST90018834	Dilated cardiomyopathy || id:ebi-a-GCST90018834	|| id:prot-a-1953	Weighted median	11	-0.191881	0.143200094568435	0.180261117184028	-0.472553	0.0887910055557747	0.825404937446384	0.62340844494306	1.09285223241256
prot-a-1953	ebi-a-GCST90018834	Dilated cardiomyopathy || id:ebi-a-GCST90018834	|| id:prot-a-1953	Inverse variance weighted	11	-0.261232	0.11987489669183	0.0293164979641976	-0.496187	-0.0262771	0.770102323749514	0.608847969206302	0.974065150972771
prot-a-1953	ebi-a-GCST90018834	Dilated cardiomyopathy || id:ebi-a-GCST90018834	|| id:prot-a-1953	Simple mode	11	-0.14446	0.230591148967729	0.54503605545792	-0.596419	0.307498315194305	0.865489239810345	0.55078045981795	1.36001851713309
prot-a-1953	ebi-a-GCST90018834	Dilated cardiomyopathy || id:ebi-a-GCST90018834	|| id:prot-a-1953	Weighted mode	11	-0.217759	0.232112025786207	0.370266321343702	-0.672699	0.237180557879196	0.804319249067977	0.510329551159757	1.26766998491678
prot-a-2764	ebi-a-GCST90018834	Dilated cardiomyopathy || id:ebi-a-GCST90018834	|| id:prot-a-2764	MR Egger	9	-0.167249	0.288160205814102	0.579839311275285	-0.732043	0.397545245707914	0.845989138857927	0.480925569947695	1.48816712561866
prot-a-2764	ebi-a-GCST90018834	Dilated cardiomyopathy || id:ebi-a-GCST90018834	|| id:prot-a-2764	Weighted median	9	-0.0358915	0.121507576484473	0.767700070670478	-0.274046	0.20226337897633	0.964744990675179	0.760296856854026	1.22417038639889
prot-a-2764	ebi-a-GCST90018834	Dilated cardiomyopathy || id:ebi-a-GCST90018834	|| id:prot-a-2764	Inverse variance weighted	9	-0.0879229	0.0977263336013961	0.368288024545244	-0.279467	0.103620718778712	0.915831489114689	0.756187052897981	1.10917968410018
prot-a-2764	ebi-a-GCST90018834	Dilated cardiomyopathy || id:ebi-a-GCST90018834	|| id:prot-a-2764	Simple mode	9	-0.348108	0.20743354468423	0.131832992924723	-0.754678	0.058461576947173	0.706022501182178	0.470162020969582	1.06020424862813
prot-a-2764	ebi-a-GCST90018834	Dilated cardiomyopathy || id:ebi-a-GCST90018834	|| id:prot-a-2764	Weighted mode	9	0.0267848576807509	0.170871195101861	0.879321983167146	-0.308123	0.361692400080398	1.02714679624646	0.734825160660443	1.43575723521923
prot-a-847	ebi-a-GCST90018834	Dilated cardiomyopathy || id:ebi-a-GCST90018834	|| id:prot-a-847	MR Egger	9	-0.0578723	0.257401467941915	0.828531555098829	-0.562379	0.446634574655899	0.943770456860496	0.569851670235068	1.5630430193795
prot-a-847	ebi-a-GCST90018834	Dilated cardiomyopathy || id:ebi-a-GCST90018834	|| id:prot-a-847	Weighted median	9	0.124749703484324	0.125533314548864	0.320340822705661	-0.121296	0.370795000000098	1.13286486544926	0.885772092833694	1.44888602130562
prot-a-847	ebi-a-GCST90018834	Dilated cardiomyopathy || id:ebi-a-GCST90018834	|| id:prot-a-847	Inverse variance weighted	9	0.185678705103103	0.0929849153174076	0.0458394035869593	0.00342827108098398	0.367929139125222	1.20403534781151	1.00343415432348	1.44473965983046
prot-a-847	ebi-a-GCST90018834	Dilated cardiomyopathy || id:ebi-a-GCST90018834	|| id:prot-a-847	Simple mode	9	0.101742316614695	0.182875919142446	0.593190389281614	-0.256694	0.460179118133889	1.10709815416848	0.773604525525703	1.5843577467833
prot-a-847	ebi-a-GCST90018834	Dilated cardiomyopathy || id:ebi-a-GCST90018834	|| id:prot-a-847	Weighted mode	9	0.101742316614695	0.177663071993936	0.582600643752568	-0.246477	0.449961937722809	1.10709815416848	0.781549098988443	1.56825249309306
prot-a-1969	ebi-a-GCST90018834	Dilated cardiomyopathy || id:ebi-a-GCST90018834	|| id:prot-a-1969	MR Egger	14	-0.243666	0.284566067480541	0.408621235360288	-0.801415	0.314083730511596	0.783749549567046	0.448693499276141	1.36900435918397
prot-a-1969	ebi-a-GCST90018834	Dilated cardiomyopathy || id:ebi-a-GCST90018834	|| id:prot-a-1969	Weighted median	14	0.0402133159985606	0.115903748856357	0.728625574449892	-0.186958	0.267384663757021	1.04103281946406	0.829478547409756	1.30654292939288
prot-a-1969	ebi-a-GCST90018834	Dilated cardiomyopathy || id:ebi-a-GCST90018834	|| id:prot-a-1969	Inverse variance weighted	14	-0.0556898	0.0996583234977877	0.576293558846282	-0.25102	0.139640561952433	0.945832532929173	0.778006759795061	1.14986042098512
prot-a-1969	ebi-a-GCST90018834	Dilated cardiomyopathy || id:ebi-a-GCST90018834	|| id:prot-a-1969	Simple mode	14	0.122142436244395	0.232141397407253	0.607640274828542	-0.332855	0.577139575162611	1.12991503117248	0.71687434651474	1.78093690181067
prot-a-1969	ebi-a-GCST90018834	Dilated cardiomyopathy || id:ebi-a-GCST90018834	|| id:prot-a-1969	Weighted mode	14	0.131262008172273	0.217186797154257	0.555996681090734	-0.294424	0.556948130594617	1.14026650131865	0.74496047608107	1.74533782096648

## Sheet: TableS4
Results of MR analysis between mitochondria-associated proteins and alcoholic cardiomyopathy
id.exposure	id.outcome	outcome	exposure	method	nsnp	b	se	pval	lo_ci	up_ci	or	or_lci95	or_uci95
prot-a-1942	6kt5I7	outcome	|| id:prot-a-1942	MR Egger	11	0.0959624943740836	0.22029264969365	0.673377705850731	-0.335811	0.527736087773637	1.10071778011049	0.714758111568125	1.69509042547731
prot-a-1942	6kt5I7	outcome	|| id:prot-a-1942	Weighted median	11	-0.0392777	0.179805494809715	0.827081958850633	-0.391696	0.313141055064996	0.961483653861343	0.675909231699053	1.36771444047116
prot-a-1942	6kt5I7	outcome	|| id:prot-a-1942	Inverse variance weighted	11	-0.0789886	0.154778122982942	0.60981733624429	-0.382354	0.224376549175092	0.924050484552448	0.682253702223057	1.25154219789407
prot-a-1942	6kt5I7	outcome	|| id:prot-a-1942	Simple mode	11	-0.264532	0.354524699820437	0.472747096893244	-0.9594	0.430336350336251	0.767565039331011	0.383122509439591	1.53777466759914
prot-a-1942	6kt5I7	outcome	|| id:prot-a-1942	Weighted mode	11	-0.0414988	0.19033995230033	0.83179475744373	-0.414565	0.331567544857663	0.959350523351515	0.660627546184465	1.3931502432353
prot-a-637	hkpG7w	outcome	|| id:prot-a-637	MR Egger	9	0.459224114015433	0.573567675440513	0.449652779609097	-0.664969	1.58341675787884	1.58284540087324	0.514289712227395	4.87157239100633
prot-a-637	hkpG7w	outcome	|| id:prot-a-637	Weighted median	9	0.298553503795791	0.333061099829659	0.370043120454088	-0.354246	0.951353259461922	1.34790765344336	0.701702150611034	2.58921116406595
prot-a-637	hkpG7w	outcome	|| id:prot-a-637	Inverse variance weighted	9	-0.0811811	0.33515368063158	0.808609291045312	-0.738082	0.57572011320532	0.922026696521207	0.478029747640071	1.77841072296176
prot-a-637	hkpG7w	outcome	|| id:prot-a-637	Simple mode	9	-0.683697	0.738914939494437	0.381887985738636	-2.13197	0.76457637132587	0.504747532639616	0.118603392118355	2.14808419182096
prot-a-637	hkpG7w	outcome	|| id:prot-a-637	Weighted mode	9	0.451240241366943	0.365883788484596	0.25247400669192	-0.265892	1.16837246679675	1.57025847782555	0.766521919612986	3.21675300352523
prot-a-332	pr2zHZ	outcome	|| id:prot-a-332	MR Egger	9	-0.421262	0.610819361862235	0.51261081566467	-1.61847	0.775944080466737	0.656218235836079	0.198202148311953	2.17264230842773
prot-a-332	pr2zHZ	outcome	|| id:prot-a-332	Weighted median	9	-0.406513	0.34015885917155	0.232060599805733	-1.07322	0.260198515326396	0.665968538764532	0.341904365991999	1.29718757272186
prot-a-332	pr2zHZ	outcome	|| id:prot-a-332	Inverse variance weighted	9	-0.3908	0.264730265008917	0.139884802821561	-0.909671	0.12807116880499	0.676515343707336	0.402656487029886	1.13663389269446
prot-a-332	pr2zHZ	outcome	|| id:prot-a-332	Simple mode	9	-0.436169	0.505517640708086	0.413354532854884	-1.42698	0.55464518863342	0.646508206474697	0.24003177635092	1.74132303394724
prot-a-332	pr2zHZ	outcome	|| id:prot-a-332	Weighted mode	9	-0.448064	0.423512707889118	0.3209656545323	-1.27815	0.382020942829077	0.638863818034904	0.278552459724086	1.46524277114055
prot-a-2235	ZjXQAc	outcome	|| id:prot-a-2235	MR Egger	9	-0.0861244	0.415156151169357	0.841563928737941	-0.89983	0.727581626649123	0.917480062400849	0.406638584858149	2.07006835122817
prot-a-2235	ZjXQAc	outcome	|| id:prot-a-2235	Weighted median	9	-0.264378	0.245092159842504	0.280727431829745	-0.744758	0.216002988548722	0.767683573242602	0.474849067518636	1.24110608810114
prot-a-2235	ZjXQAc	outcome	|| id:prot-a-2235	Inverse variance weighted	9	-0.335334	0.213562371167431	0.11636986317317	-0.753917	0.083247781778735	0.71509887029904	0.470520046907224	1.08681106716754
prot-a-2235	ZjXQAc	outcome	|| id:prot-a-2235	Simple mode	9	-0.943938	0.447591230578476	0.0679864809083067	-1.82122	-0.0666594	0.389092470921788	0.161828675646656	0.935513748246825
prot-a-2235	ZjXQAc	outcome	|| id:prot-a-2235	Weighted mode	9	-0.25621	0.249302824444753	0.334155989493416	-0.744843	0.232423716947065	0.773979556165084	0.474808670577766	1.26165419985393
prot-a-1945	N7thh8	outcome	|| id:prot-a-1945	MR Egger	12	-0.719749	0.778798195673725	0.377155089237632	-2.24619	0.80669594920592	0.486874682578317	0.105801246513621	2.24049304093235
prot-a-1945	N7thh8	outcome	|| id:prot-a-1945	Weighted median	12	-0.181692	0.414340242417183	0.661017238711411	-0.993799	0.630414887613699	0.833858139575252	0.370167799990696	1.87838973825756
prot-a-1945	N7thh8	outcome	|| id:prot-a-1945	Inverse variance weighted	12	-0.0498471	0.37986932998137	0.895599899007818	-0.794391	0.694696772494891	0.95137486502462	0.45185633118676	2.00310158634585
prot-a-1945	N7thh8	outcome	|| id:prot-a-1945	Simple mode	12	0.794744687536308	0.722853801485627	0.295050080721997	-0.622049	2.21153813844814	2.2138756945849	0.536843444954676	9.12974841573705
prot-a-1945	N7thh8	outcome	|| id:prot-a-1945	Weighted mode	12	0.026941047793783	0.638134669353931	0.967081152590254	-1.2238	1.27768499972749	1.02730723895012	0.294109567017518	3.58832313379478
prot-a-308	qdgIzq	outcome	|| id:prot-a-308	MR Egger	13	-1.33387	0.692734314788412	0.080396165691844	-2.69163	0.0238867025868468	0.263455039300933	0.0677702608099846	1.02417427502109
prot-a-308	qdgIzq	outcome	|| id:prot-a-308	Weighted median	13	-0.024705	0.367047034506186	0.946337018226612	-0.744117	0.69470722096551	0.975597703414701	0.475153602138193	2.00312251580326
prot-a-308	qdgIzq	outcome	|| id:prot-a-308	Inverse variance weighted	13	0.157468237455105	0.320825288069917	0.623552066470991	-0.471349	0.786285802072142	1.17054357794828	0.624159504455767	2.19522775523652
prot-a-308	qdgIzq	outcome	|| id:prot-a-308	Simple mode	13	0.0359110666635409	0.507645570041748	0.944769606158997	-0.959074	1.03089638394537	1.03656365732714	0.383247512950091	2.80357779081359
prot-a-308	qdgIzq	outcome	|| id:prot-a-308	Weighted mode	13	-0.00115575	0.441492894484195	0.997954299558206	-0.866482	0.86417032386431	0.998844918296312	0.420428091001015	2.37303641731199
prot-a-825	uatU7E	outcome	|| id:prot-a-825	MR Egger	21	-0.0341018	0.342378945975192	0.921703271251951	-0.705165	0.636960910003654	0.966473089367105	0.494027271318837	1.89072605238419
prot-a-825	uatU7E	outcome	|| id:prot-a-825	Weighted median	21	0.168688169495308	0.259616549630537	0.51584795668869	-0.34016	0.677536606771161	1.18375095170834	0.711656258053415	1.96902127932279
prot-a-825	uatU7E	outcome	|| id:prot-a-825	Inverse variance weighted	21	0.108031306720781	0.194656775538809	0.578905917842873	-0.273496	0.489558586776846	1.11408262311412	0.760715399495555	1.63159585299297
prot-a-825	uatU7E	outcome	|| id:prot-a-825	Simple mode	21	0.162341510643464	0.44148262202462	0.716945579312843	-0.702964	1.02764744981172	1.17626187868645	0.495115391952595	2.79448393190623
prot-a-825	uatU7E	outcome	|| id:prot-a-825	Weighted mode	21	0.170103743932547	0.40898438639312	0.681899339960416	-0.631506	0.971713141263063	1.18542782588573	0.531790505739829	2.64246750405819
prot-a-1281	7KcBU9	outcome	|| id:prot-a-1281	MR Egger	7	-0.202501	0.89318507544371	0.829620311666621	-1.95314	1.54814126274623	0.816685269718773	0.141827431295102	4.70272093124104
prot-a-1281	7KcBU9	outcome	|| id:prot-a-1281	Weighted median	7	-0.389523	0.483562431114059	0.420514701553587	-1.33731	0.558258990428691	0.677379653948694	0.262552100240329	1.74763
prot-a-1281	7KcBU9	outcome	|| id:prot-a-1281	Inverse variance weighted	7	-0.443672	0.387509721909998	0.252237532178783	-1.20319	0.315846965978996	0.641675798908399	0.300234589798158	1.37142036559326
prot-a-1281	7KcBU9	outcome	|| id:prot-a-1281	Simple mode	7	-0.262381	0.654295921914266	0.702301047864018	-1.5448	1.02003868330361	0.769217646895879	0.213354253974255	2.77330204237424
prot-a-1281	7KcBU9	outcome	|| id:prot-a-1281	Weighted mode	7	-0.35265	0.641606206475378	0.60241083430466	-1.6102	0.904898103587547	0.702823095487357	0.199847995120626	2.47168005489513
prot-a-1356	YrrKr3	outcome	|| id:prot-a-1356	MR Egger	11	-0.452704	0.510054419845417	0.397875355297908	-1.45241	0.547002359155142	0.635906140894903	0.234005428157575	1.7280651274275
prot-a-1356	YrrKr3	outcome	|| id:prot-a-1356	Weighted median	11	0.19445470550202	0.357728812121007	0.586729606361775	-0.506694	0.895603177259195	1.21464846474661	0.602484243241751	2.44881241204394
prot-a-1356	YrrKr3	outcome	|| id:prot-a-1356	Inverse variance weighted	11	-0.200698	0.262617316664892	0.444735196263843	-0.715428	0.314032114562717	0.818159620687946	0.488982896420743	1.36893369854858
prot-a-1356	YrrKr3	outcome	|| id:prot-a-1356	Simple mode	11	0.34514068598117	0.657117809239919	0.61086717718334	-0.94281	1.63309159209141	1.41219	0.389531626168614	5.1196782336759
prot-a-1356	YrrKr3	outcome	|| id:prot-a-1356	Weighted mode	11	0.404439047424582	0.692822415872546	0.572315685885904	-0.953493	1.76237098253477	1.49846169830503	0.385392536923148	5.82623493234628
prot-a-1997	Qga8RA	outcome	|| id:prot-a-1997	MR Egger	8	1.74448002442848	0.868188016649834	0.0912386171495852	0.042831511794801	3.44612853706215	5.72292492046413	1.04376201844534	31.3786754705375
prot-a-1997	Qga8RA	outcome	|| id:prot-a-1997	Weighted median	8	-0.173794	0.461423262448762	0.70643523313511	-1.07818	0.730595458899403	0.840469902766171	0.340212883318778	2.07631660084399
prot-a-1997	Qga8RA	outcome	|| id:prot-a-1997	Inverse variance weighted	8	-0.480176	0.433336223381728	0.267822432934898	-1.32952	0.369162943941394	0.618674462173955	0.264605550198345	1.44652328667831
prot-a-1997	Qga8RA	outcome	|| id:prot-a-1997	Simple mode	8	-0.0864097	0.805248120921979	0.917555365841126	-1.6647	1.49187665920907	0.917218408572521	0.189248185453109	4.44543025345287
prot-a-1997	Qga8RA	outcome	|| id:prot-a-1997	Weighted mode	8	0.129673679039551	0.560587678300405	0.823684267738271	-0.969078	1.22842552850834	1.13845682038047	0.379432649173849	3.41584714624012
prot-a-1964	zZs0r2	outcome	|| id:prot-a-1964	MR Egger	11	-0.112562	0.787954424419303	0.889552590188747	-1.65695	1.43182823075014	0.893541551638736	0.190719195569839	4.18634580603916
prot-a-1964	zZs0r2	outcome	|| id:prot-a-1964	Weighted median	11	-0.386455	0.334540432550482	0.248016350832623	-1.04215	0.269244526776888	0.679461489999954	0.352694170946745	1.30897518139779
prot-a-1964	zZs0r2	outcome	|| id:prot-a-1964	Inverse variance weighted	11	-0.18935	0.25915782432028	0.465002027495372	-0.697299	0.318599516163381	0.827496981472978	0.497928316458776	1.3752
prot-a-1964	zZs0r2	outcome	|| id:prot-a-1964	Simple mode	11	-0.308035	0.515879144523262	0.563710312178196	-1.31916	0.703088089847894	0.734889571864749	0.267360282720452	2.01998096852791
prot-a-1964	zZs0r2	outcome	|| id:prot-a-1964	Weighted mode	11	-0.433234	0.402719312698659	0.307299042689905	-1.22256	0.356096212704704	0.648408979712249	0.294474315659521	1.42774490885513
prot-a-1368	lsdg0G	outcome	|| id:prot-a-1368	MR Egger	4	-0.909223	1.18850903448468	0.524207895380455	-3.2387	1.42025484832827	0.402837163589575	0.0392148190414604	4.13817491283904
prot-a-1368	lsdg0G	outcome	|| id:prot-a-1368	Weighted median	4	-0.00286506	0.612948146891657	0.996270515268678	-1.20424	1.19851330547704	0.99713903794388	0.299918823181079	3.31518459043612
prot-a-1368	lsdg0G	outcome	|| id:prot-a-1368	Inverse variance weighted	4	-0.333002	0.634184194190512	0.599522165749485	-1.576	0.909998645526205	0.716768491766008	0.206799946365861	2.48431916843733
prot-a-1368	lsdg0G	outcome	|| id:prot-a-1368	Simple mode	4	0.242127883496019	0.793678646379626	0.780253432066496	-1.31348	1.79773803040009	1.27395710048716	0.268882105918685	6.03597881062589
prot-a-1368	lsdg0G	outcome	|| id:prot-a-1368	Weighted mode	4	0.14285727867648	0.611325375559664	0.830268343582474	-1.05534	1.34105501477342	1.15356515157155	0.348073902787993	3.82307477883745
prot-a-2190	kz3djG	outcome	|| id:prot-a-2190	MR Egger	11	0.26208334227836	0.843515688457919	0.763101246831444	-1.39121	1.91537409165588	1.29963485244556	0.248774750822545	6.78947820912907
prot-a-2190	kz3djG	outcome	|| id:prot-a-2190	Weighted median	11	-0.126579	0.381096552183233	0.739779892376251	-0.873528	0.620369988734552	0.881104316136076	0.417475885423632	1.85961595153174
prot-a-2190	kz3djG	outcome	|| id:prot-a-2190	Inverse variance weighted	11	-0.191868	0.296453823904962	0.517495976078135	-0.772917	0.389181586128318	0.825415891528208	0.461664240822306	1.47577250681961
prot-a-2190	kz3djG	outcome	|| id:prot-a-2190	Simple mode	11	-0.317554	0.529016239406179	0.561680402445138	-1.35443	0.719317749306944	0.72792731345228	0.258095422144719	2.05303205018778
prot-a-2190	kz3djG	outcome	|| id:prot-a-2190	Weighted mode	11	-0.236617	0.461672943472763	0.619415732281036	-1.1415	0.668261913928168	0.789293485925561	0.319340922442232	1.95084363807842
prot-a-1055	hk8fzb	outcome	|| id:prot-a-1055	MR Egger	10	-0.0306917	0.582889070626056	0.959298318415285	-1.17315	1.1117708822429	0.969774512174225	0.309389501070296	3.03973664655504
prot-a-1055	hk8fzb	outcome	|| id:prot-a-1055	Weighted median	10	-0.076954	0.38727471946414	0.842492260883077	-0.836012	0.682104407358018	0.925932405897149	0.433435408899512	1.9780359488102
prot-a-1055	hk8fzb	outcome	|| id:prot-a-1055	Inverse variance weighted	10	-0.0545011	0.286663804443288	0.849213527591774	-0.616362	0.507359959640341	0.94695746998004	0.539904960613486	1.66090055726115
prot-a-1055	hk8fzb	outcome	|| id:prot-a-1055	Simple mode	10	0.433453966443031	0.561044647723118	0.459575898824798	-0.666194	1.53310147598034	1.54257633966737	0.513660086246299	4.63252222124303
prot-a-1055	hk8fzb	outcome	|| id:prot-a-1055	Weighted mode	10	-0.0937356	0.485000460496789	0.851039522231808	-1.04434	0.856865312966101	0.91052348228616	0.351925247081983	2.35576452291694
prot-a-640	nqVjBm	outcome	|| id:prot-a-640	MR Egger	15	1.00218174903674	0.651936429791574	0.148211388901156	-0.275614	2.27997715142822	2.72421891147739	0.759106152230335	9.77645702889681
prot-a-640	nqVjBm	outcome	|| id:prot-a-640	Weighted median	15	0.654252566891059	0.364585856886279	0.0727319785232096	-0.0603357	1.36884084638817	1.92370413973195	0.941448424422279	3.93079166231834
prot-a-640	nqVjBm	outcome	|| id:prot-a-640	Inverse variance weighted	15	0.552009942280624	0.301493688731792	0.0671129215346041	-0.0389177	1.14293757219494	1.73674025979452	0.961829876381214	3.13596697717432
prot-a-640	nqVjBm	outcome	|| id:prot-a-640	Simple mode	15	0.809320830291465	0.603405492681934	0.20119210657199	-0.373354	1.99199559594806	2.24638179399493	0.688421532992863	7.33014718824057
prot-a-640	nqVjBm	outcome	|| id:prot-a-640	Weighted mode	15	0.695891147736198	0.486913300429576	0.174882793736966	-0.258459	1.65024121657817	2.00549547059987	0.772240753193845	5.20823598853373
prot-a-818	SyI3Bx	outcome	|| id:prot-a-818	MR Egger	18	0.503710831227452	0.651639577281806	0.450797657909458	-0.773503	1.78092440269979	1.65485076279842	0.461394090886929	5.93534052824623
prot-a-818	SyI3Bx	outcome	|| id:prot-a-818	Weighted median	18	-0.209796	0.322841429594706	0.515794894529665	-0.842565	0.422973585766193	0.810749933157945	0.430604683147883	1.52649397426518
prot-a-818	SyI3Bx	outcome	|| id:prot-a-818	Inverse variance weighted	18	-0.189637	0.227559832082744	0.404647186435577	-0.635654	0.256380212774473	0.827259326529224	0.529588849585048	1.29224396220918
prot-a-818	SyI3Bx	outcome	|| id:prot-a-818	Simple mode	18	-0.893374	0.571006554585569	0.136109592007218	-2.01255	0.22579887753869	0.409272547546708	0.133647864284781	1.25332356840697
prot-a-818	SyI3Bx	outcome	|| id:prot-a-818	Weighted mode	18	-0.174026	0.550921533441555	0.75593754921076	-1.25383	0.905780229272183	0.840275070160095	0.285408959451872	2.47386134930222
prot-a-612	nOTJri	outcome	|| id:prot-a-612	MR Egger	12	1.13602429479799	0.487324327660523	0.0419681491826532	0.180868612583367	2.09117997701262	3.11436193442843	1.1982577329622	8.09446080906101
prot-a-612	nOTJri	outcome	|| id:prot-a-612	Weighted median	12	0.463701372962834	0.364846070575098	0.203746183848413	-0.251397	1.17879967129003	1.58994809804893	0.777713616026153	3.25047022759649
prot-a-612	nOTJri	outcome	|| id:prot-a-612	Inverse variance weighted	12	0.237845120365385	0.279445266516783	0.394695411571629	-0.309868	0.785557842738279	1.26851271082462	0.733544069557555	2.19363030021383
prot-a-612	nOTJri	outcome	|| id:prot-a-612	Simple mode	12	0.187873269126352	0.624697573816083	0.769218734124013	-1.03653	1.41228051380588	1.20668058197475	0.354681890065374	4.10530694602576
prot-a-612	nOTJri	outcome	|| id:prot-a-612	Weighted mode	12	0.430750287481655	0.378150698209347	0.278861581812118	-0.310425	1.17192565597198	1.5384113414177	0.733135248107629	3.22820306554838
prot-a-2866	IIqPgu	outcome	|| id:prot-a-2866	MR Egger	14	-0.181132	0.621594216160462	0.77572147130015	-1.39946	1.03719236077931	0.834324967784661	0.24673091070233	2.82128473439912
prot-a-2866	IIqPgu	outcome	|| id:prot-a-2866	Weighted median	14	-0.160237	0.365530096909913	0.661118384814729	-0.876676	0.556201710061714	0.851941616375453	0.416163831792799	1.74403555106102
prot-a-2866	IIqPgu	outcome	|| id:prot-a-2866	Inverse variance weighted	14	-0.231979	0.246214772619234	0.346100245000013	-0.71456	0.250602201226881	0.792962971127246	0.489407546867062	1.2847988912393
prot-a-2866	IIqPgu	outcome	|| id:prot-a-2866	Simple mode	14	-0.924841	0.658109789775944	0.183377480104184	-2.21474	0.365054107049129	0.396594440494107	0.109182305224211	1.44059195222007
prot-a-2866	IIqPgu	outcome	|| id:prot-a-2866	Weighted mode	14	-0.93689	0.624072672728285	0.15718416458986	-2.16007	0.286292486124849	0.391844597625066	0.115316772842852	1.33148183826813
prot-a-992	6cze5k	outcome	|| id:prot-a-992	MR Egger	14	-0.168034	0.741640693209423	0.824570967108443	-1.62165	1.28558154261968	0.845324910492846	0.197572440458107	3.61677065203461
prot-a-992	6cze5k	outcome	|| id:prot-a-992	Weighted median	14	0.188234772475201	0.346767474372312	0.587248872423241	-0.491429	0.867899022244932	1.20711687990296	0.61175128428778	2.38190127127087
prot-a-992	6cze5k	outcome	|| id:prot-a-992	Inverse variance weighted	14	-0.164349	0.259636087034721	0.526735447493956	-0.673236	0.344537804945842	0.848445925685932	0.51005554051113	1.41133745570469
prot-a-992	6cze5k	outcome	|| id:prot-a-992	Simple mode	14	0.368428930152215	0.527414106482297	0.497135931084032	-0.665303	1.40216057885752	1.44546190822038	0.514117871129689	4.0639710180179
prot-a-992	6cze5k	outcome	|| id:prot-a-992	Weighted mode	14	0.396402836845616	0.499611849201713	0.441773865833479	-0.582836	1.37564206128097	1.48646800103806	0.558312527876732	3.95761693994788
prot-a-641	l5dXgg	outcome	|| id:prot-a-641	MR Egger	10	-0.205769	0.234840680710748	0.406457999650988	-0.666056	0.254519116516996	0.81402140465849	0.513730560736968	1.28984120837898
prot-a-641	l5dXgg	outcome	|| id:prot-a-641	Weighted median	10	-0.184715	0.166741866673272	0.267951238970663	-0.51153	0.142098591791202	0.831340794185981	0.599577807527235	1.15269028873519
prot-a-641	l5dXgg	outcome	|| id:prot-a-641	Inverse variance weighted	10	-0.210155	0.150817132259547	0.163486182166727	-0.505757	0.0854466576310933	0.810458678690589	0.603049195608154	1.08920345910169
prot-a-641	l5dXgg	outcome	|| id:prot-a-641	Simple mode	10	-0.185055	0.342943025987508	0.602559369201738	-0.857223	0.487113225581505	0.831058486818186	0.424338651452864	1.62761088613501
prot-a-641	l5dXgg	outcome	|| id:prot-a-641	Weighted mode	10	-0.193942	0.175482769007582	0.297744596471165	-0.537888	0.150004206219328	0.823705660485356	0.583980172288892	1.16183912966821
prot-a-2129	p3eRAY	outcome	|| id:prot-a-2129	MR Egger	15	0.376816413205962	0.491395549582849	0.456883783075741	-0.586319	1.33995169038835	1.45763668196024	0.556371599262621	3.81885901331411
prot-a-2129	p3eRAY	outcome	|| id:prot-a-2129	Weighted median	15	0.322845344724357	0.318124835831214	0.31018279784121	-0.300679	0.946370022953537	1.38105174744993	0.740315128946309	2.57634060761282
prot-a-2129	p3eRAY	outcome	|| id:prot-a-2129	Inverse variance weighted	15	0.216356379667818	0.260655944265762	0.406512872231084	-0.294529	0.727242030428711	1.24154476147761	0.744882142507971	2.06936548319252
prot-a-2129	p3eRAY	outcome	|| id:prot-a-2129	Simple mode	15	0.250233163540198	0.408172942625781	0.549669178570653	-0.549786	1.05025213108673	1.28432483950549	0.577073403954569	2.85837171158325
prot-a-2129	p3eRAY	outcome	|| id:prot-a-2129	Weighted mode	15	0.26492778929612	0.332235253413804	0.438528773367437	-0.386253	0.916108885987176	1.30333685750836	0.679598356586079	2.49954542661496
prot-a-2575	vK8MWv	outcome	|| id:prot-a-2575	MR Egger	16	-0.0123234	0.259672523104474	0.962819055996802	-0.521282	0.496634769846303	0.987752246395136	0.593759145548276	1.64318226939935
prot-a-2575	vK8MWv	outcome	|| id:prot-a-2575	Weighted median	16	-0.171087	0.175906960977549	0.330753025264489	-0.515864	0.173690845533447	0.842748421434164	0.59698431348841	1.18968771169155
prot-a-2575	vK8MWv	outcome	|| id:prot-a-2575	Inverse variance weighted	16	-0.134174	0.142320514883389	0.345805620691352	-0.413122	0.14477466158687	0.874438294780156	0.661581725878991	1.15577909949388
prot-a-2575	vK8MWv	outcome	|| id:prot-a-2575	Simple mode	16	0.0596993299000985	0.452379431004191	0.896763972477727	-0.826964	0.946363014668313	1.06151733203636	0.437374988377271	2.57632255194627
prot-a-2575	vK8MWv	outcome	|| id:prot-a-2575	Weighted mode	16	-0.123528	0.181193101814429	0.505790353056167	-0.478666	0.231610786869009	0.883797166186655	0.619609292951851	1.26062897997926
prot-a-1220	8JmvU6	outcome	|| id:prot-a-1220	MR Egger	15	-0.329936	0.470832287338827	0.495810266085549	-1.25277	0.592895051983376	0.718969579796945	0.285712986891678	1.80921862284606
prot-a-1220	8JmvU6	outcome	|| id:prot-a-1220	Weighted median	15	-0.0740076	0.280017663821039	0.791551817669549	-0.622842	0.474827063671503	0.92866467550788	0.536417674171057	1.60773613745833
prot-a-1220	8JmvU6	outcome	|| id:prot-a-1220	Inverse variance weighted	15	-0.162612	0.242400832293213	0.50232288894902	-0.637718	0.312493619202301	0.849920883476814	0.528497267812553	1.36682921968523
prot-a-1220	8JmvU6	outcome	|| id:prot-a-1220	Simple mode	15	0.0255607941060623	0.40274058399224	0.950291800435194	-0.763811	0.814932338730853	1.02589027245671	0.465887658305051	2.25902281882767
prot-a-1220	8JmvU6	outcome	|| id:prot-a-1220	Weighted mode	15	-0.0777096	0.291497824834238	0.793673436115442	-0.649045	0.493626166930413	0.925233103212119	0.522544408495046	1.63824601576928
prot-a-1783	KL6am4	outcome	|| id:prot-a-1783	MR Egger	14	-0.30242	0.328962502421507	0.376040543087304	-0.947187	0.342346361129201	0.739027501965881	0.38783059389963	1.40824797541185
prot-a-1783	KL6am4	outcome	|| id:prot-a-1783	Weighted median	14	-0.23367	0.201683340509636	0.246620584443597	-0.628969	0.161629679700552	0.791623271446909	0.533141178264246	1.17542487702142
prot-a-1783	KL6am4	outcome	|| id:prot-a-1783	Inverse variance weighted	14	-0.21026	0.173801025606325	0.226366080298008	-0.55091	0.130390254158689	0.810373719168697	0.576425159624414	1.13927290256935
prot-a-1783	KL6am4	outcome	|| id:prot-a-1783	Simple mode	14	-0.44198	0.429739671553961	0.322479525102681	-1.28427	0.400309903895205	0.642762585480321	0.276852720650665	1.49228709157117
prot-a-1783	KL6am4	outcome	|| id:prot-a-1783	Weighted mode	14	-0.237637	0.198066146143665	0.251632057566656	-0.625847	0.150572635912405	0.788488852305122	0.53480843749042	1.16249974126593
prot-a-1941	cMhpPk	outcome	|| id:prot-a-1941	MR Egger	9	0.703402062544975	1.16746376053727	0.565836931055666	-1.58483	2.99163103319802	2.02061528697478	0.204983270988431	19.9181431648956
prot-a-1941	cMhpPk	outcome	|| id:prot-a-1941	Weighted median	9	-0.173335	0.46543227188307	0.709582954127727	-1.08558	0.738912709821578	0.84085626514972	0.337705253177298	2.09365786285337
prot-a-1941	cMhpPk	outcome	|| id:prot-a-1941	Inverse variance weighted	9	-0.373475	0.353693027322018	0.291000838068916	-1.06671	0.319763751585101	0.688338482284894	0.34413787051642	1.37680245851252
prot-a-1941	cMhpPk	outcome	|| id:prot-a-1941	Simple mode	9	-0.0706234	0.556612287223098	0.902165909332941	-1.16158	1.02033670500308	0.931812767280507	0.312990180571083	2.77412866973238
prot-a-1941	cMhpPk	outcome	|| id:prot-a-1941	Weighted mode	9	-0.0847352	0.535493363141235	0.878190955081624	-1.1343	0.964831807578004	0.918755553195609	0.321646495703289	2.62434622420523
prot-a-64	sEmVLB	outcome	|| id:prot-a-64	MR Egger	6	-2.5152	4.66393426587237	0.618305417691214	-11.6565	6.6261114139463	0.0808467616824196	8.66246782038714e-06	754.542355603444
prot-a-64	sEmVLB	outcome	|| id:prot-a-64	Weighted median	6	-0.310271	0.491813063615878	0.528124802143661	-1.27422	0.6536829506494	0.733248472705528	0.279647818455978	1.92260867863564
prot-a-64	sEmVLB	outcome	|| id:prot-a-64	Inverse variance weighted	6	-0.244397	0.430533968955148	0.570266031013284	-1.08824	0.599449776433054	0.783176805912101	0.336807616731513	1.82111650345374
prot-a-64	sEmVLB	outcome	|| id:prot-a-64	Simple mode	6	-0.794224	0.790953691407136	0.361404587685292	-2.34449	0.75604516275307	0.451931765239677	0.0958957794887858	2.12983638614184
prot-a-64	sEmVLB	outcome	|| id:prot-a-64	Weighted mode	6	-0.794224	0.764252692427884	0.346323592122951	-2.29216	0.703711204753735	0.451931765239677	0.101048028085982	2.02124004101159
prot-a-534	jpeNIl	outcome	|| id:prot-a-534	MR Egger	9	0.205949766089766	0.301409734041851	0.51639539026648	-0.384813	0.796712844811793	1.22869148046748	0.680577679601066	2.21823724083679
prot-a-534	jpeNIl	outcome	|| id:prot-a-534	Weighted median	9	-0.0041927	0.193893260696416	0.982748103593908	-0.384223	0.375838095310927	0.995816081423552	0.680979220428495	1.45621134723873
prot-a-534	jpeNIl	outcome	|| id:prot-a-534	Inverse variance weighted	9	-0.0719253	0.181844265255944	0.692450156885035	-0.42834	0.284489496177919	0.930600442824122	0.651589821194073	1.32908335277158
prot-a-534	jpeNIl	outcome	|| id:prot-a-534	Simple mode	9	0.105154180697709	0.520078672595352	0.844816012537303	-0.9142	1.1245083789846	1.11088187369497	0.400837160540799	3.0787029217528
prot-a-534	jpeNIl	outcome	|| id:prot-a-534	Weighted mode	9	0.00301911948731437	0.211495978433173	0.988960112124956	-0.411513	0.417551237216333	1.0030236816186	0.662646907693833	1.51823919225558
prot-a-1943	k6RZFp	outcome	|| id:prot-a-1943	MR Egger	8	1.08386552946015	0.590367362279878	0.116032829329424	-0.0732545	2.24098555952871	2.95608432516485	0.929364276151798	9.40259353809941
prot-a-1943	k6RZFp	outcome	|| id:prot-a-1943	Weighted median	8	0.254389946847864	0.400770411997111	0.525589967803992	-0.53112	1.0398999543622	1.28967461077677	0.587946065478951	2.82893397768942
prot-a-1943	k6RZFp	outcome	|| id:prot-a-1943	Inverse variance weighted	8	0.160790754432542	0.287508024114393	0.575986623397788	-0.402725	0.724306481696751	1.17443919690523	0.668495928585661	2.06329966757703
prot-a-1943	k6RZFp	outcome	|| id:prot-a-1943	Simple mode	8	-0.38977	0.657659547514488	0.572047183616105	-1.67878	0.899242349501756	0.677212369236324	0.186600916919919	2.45774029740429
prot-a-1943	k6RZFp	outcome	|| id:prot-a-1943	Weighted mode	8	0.461079407625267	0.376106272998552	0.259863797826829	-0.276089	1.19824770270243	1.58578476968379	0.758745484810955	3.31430418513477
prot-a-2776	F5Xqns	outcome	|| id:prot-a-2776	MR Egger	14	-0.276064	0.627609125345758	0.667851549783925	-1.50618	0.954049701864418	0.758764228816743	0.221755896034239	2.59620224412421
prot-a-2776	F5Xqns	outcome	|| id:prot-a-2776	Weighted median	14	0.0502962464868022	0.357324435873432	0.888061182279362	-0.65006	0.750652140798729	1.05158257788037	0.522014638794482	2.11838104895924
prot-a-2776	F5Xqns	outcome	|| id:prot-a-2776	Inverse variance weighted	14	0.26635785987119	0.260198987535175	0.305991238293866	-0.243632	0.776347875440132	1.30520205456152	0.78377588873814	2.17351978761978
prot-a-2776	F5Xqns	outcome	|| id:prot-a-2776	Simple mode	14	-0.108695	0.534386855712163	0.841970492580527	-1.15609	0.938703156714879	0.897003889797249	0.314713267161498	2.55666367537819
prot-a-2776	F5Xqns	outcome	|| id:prot-a-2776	Weighted mode	14	-0.0856561	0.546383870254611	0.877835343935158	-1.15657	0.985256282133074	0.91790984286991	0.314563759882132	2.67849824771033
prot-a-1907	uItomV	outcome	|| id:prot-a-1907	MR Egger	11	0.0441911631349338	0.620137842145102	0.944749041610026	-1.17128	1.25966133373933	1.04518213608615	0.309970233379586	3.52422774820398
prot-a-1907	uItomV	outcome	|| id:prot-a-1907	Weighted median	11	0.609684898409518	0.46061623440906	0.185626366402316	-0.293123	1.51249271785128	1.83985156727842	0.745930444521423	4.53802873240904
prot-a-1907	uItomV	outcome	|| id:prot-a-1907	Inverse variance weighted	11	0.442451516704536	0.32092409968318	0.167993554928864	-0.18656	1.07146275208357	1.55651837584397	0.829809005377748	2.91964709787291
prot-a-1907	uItomV	outcome	|| id:prot-a-1907	Simple mode	11	0.698320485199122	0.669986838677998	0.321819995827415	-0.614854	2.01149	2.01037341857018	0.540719986795772	7.47448102675751
prot-a-1907	uItomV	outcome	|| id:prot-a-1907	Weighted mode	11	0.775854987240714	0.606602756521278	0.229773284731329	-0.413086	1.96479639002242	2.17244874933801	0.661605107394183	7.13346
prot-a-63	oXZryb	outcome	|| id:prot-a-63	MR Egger	13	0.163790528573235	0.32935280437039	0.628760836883763	-0.481741	0.8093220251392	1.17796753870631	0.617707046939418	2.24638447808073
prot-a-63	oXZryb	outcome	|| id:prot-a-63	Weighted median	13	0.113740305187823	0.255501300029419	0.656200323068214	-0.387042	0.614522853245483	1.12046110916086	0.679062408775803	1.84877425243615
prot-a-63	oXZryb	outcome	|| id:prot-a-63	Inverse variance weighted	13	0.0763639431854183	0.198923122419375	0.701062416310801	-0.313525	0.466253263127393	1.07935532669894	0.730865831763983	1.59401065235403
prot-a-63	oXZryb	outcome	|| id:prot-a-63	Simple mode	13	0.614282760022276	0.441581277345862	0.18945022408362	-0.251217	1.47978206362017	1.84833042754871	0.777853914052567	4.39198840255693
prot-a-63	oXZryb	outcome	|| id:prot-a-63	Weighted mode	13	0.0858027451015801	0.259887361113857	0.746976352522409	-0.423576	0.59518197288474	1.08959137986905	0.654701100455719	1.81336089745163
prot-a-2657	ylwkys	outcome	|| id:prot-a-2657	MR Egger	8	-0.0677792	0.75147693539517	0.931068147419149	-1.54067	1.40511562731359	0.93446681278021	0.214236665938181	4.07599801072137
prot-a-2657	ylwkys	outcome	|| id:prot-a-2657	Weighted median	8	-0.00216898	0.462190016119796	0.996255676107611	-0.908061	0.903723451823499	0.997833370765594	0.403305309776571	2.46877839611144
prot-a-2657	ylwkys	outcome	|| id:prot-a-2657	Inverse variance weighted	8	0.136268380302932	0.369883782785449	0.712568558189606	-0.588704	0.861240594562413	1.1459894133128	0.555046250786972	2.36609423730539
prot-a-2657	ylwkys	outcome	|| id:prot-a-2657	Simple mode	8	0.579852734919339	0.692397724347759	0.429997627023166	-0.777247	1.93695227464095	1.78577542902247	0.459669831507695	6.93757489465999
prot-a-2657	ylwkys	outcome	|| id:prot-a-2657	Weighted mode	8	-0.379864	0.660809490532669	0.583389825564929	-1.67505	0.915322379781689	0.683954269081724	0.18729866014033	2.4975802915228
prot-a-1944	qafcTV	outcome	|| id:prot-a-1944	MR Egger	10	-0.109366	1.26040988818569	0.932986686901497	-2.57977	2.36103736331998	0.896402258510788	0.0757914796467187	10.6019438175466
prot-a-1944	qafcTV	outcome	|| id:prot-a-1944	Weighted median	10	0.244062	0.387444384235239	0.528742558440946	-0.515329	1.00345254637207	1.27642289607588	0.597303786543869	2.72768304224884
prot-a-1944	qafcTV	outcome	|| id:prot-a-1944	Inverse variance weighted	10	-0.0103622	0.295967836499785	0.972070913109952	-0.590459	0.569734808678236	0.989691351265392	0.554072845724838	1.7677981845296
prot-a-1944	qafcTV	outcome	|| id:prot-a-1944	Simple mode	10	0.294513857530183	0.550270501521337	0.605470166446852	-0.784016	1.37304	1.34247356660882	0.456568595873941	3.94734831377016
prot-a-1944	qafcTV	outcome	|| id:prot-a-1944	Weighted mode	10	0.315152097849799	0.552641291728799	0.582452204447035	-0.768025	1.39832902963825	1.37046774030229	0.463928499776687	4.04842950608406
prot-a-2737	mYBtLU	outcome	|| id:prot-a-2737	MR Egger	14	0.264931983671742	1.25301916973573	0.836096204874513	-2.19099	2.72084955635378	1.30334232420417	0.111806499039135	15.1932242638896
prot-a-2737	mYBtLU	outcome	|| id:prot-a-2737	Weighted median	14	0.000547814120160001	0.365062545391272	0.998802692113606	-0.714975	0.716070403087053	1.00054796419772	0.489204451897969	2.04637595748821
prot-a-2737	mYBtLU	outcome	|| id:prot-a-2737	Inverse variance weighted	14	0.174661120816395	0.264845333994136	0.509585355116468	-0.344436	0.693757975444902	1.1908425964601	0.708620091035427	2.00122196291627
prot-a-2737	mYBtLU	outcome	|| id:prot-a-2737	Simple mode	14	0.236951064461829	0.51858411610258	0.655270453550123	-0.779474	1.25337593202289	1.26737909637962	0.458647286601257	3.50214602999818
prot-a-2737	mYBtLU	outcome	|| id:prot-a-2737	Weighted mode	14	0.117303080604115	0.515582960003898	0.823562030077203	-0.89324	1.12784568221176	1.1244601801212	0.409327577303761	3.08899465070707
prot-a-2024	TcpIZZ	outcome	|| id:prot-a-2024	MR Egger	12	-0.130432	0.600602470211298	0.8324438734072	-1.30761	1.04674897629002	0.877716293826649	0.270464965420356	2.84837591165073
prot-a-2024	TcpIZZ	outcome	|| id:prot-a-2024	Weighted median	12	-0.333178	0.343640179881121	0.332268262735894	-1.00671	0.340356636028929	0.716642536899397	0.36541818492447	1.40544873485089
prot-a-2024	TcpIZZ	outcome	|| id:prot-a-2024	Inverse variance weighted	12	-0.219277	0.250390336549936	0.38117001035486	-0.710043	0.271487588854877	0.803098850768514	0.491623288070972	1.31191458939309
prot-a-2024	TcpIZZ	outcome	|| id:prot-a-2024	Simple mode	12	-0.528944	0.609621163921631	0.404111767016965	-1.7238	0.665913453624876	0.589226848530273	0.178386718594482	1.94626753473819
prot-a-2024	TcpIZZ	outcome	|| id:prot-a-2024	Weighted mode	12	-0.415704	0.511122222895903	0.433288274680462	-1.4175	0.586095292807476	0.659875390494254	0.242318132039545	1.79695810344429
prot-a-2025	mqUN11	outcome	|| id:prot-a-2025	MR Egger	18	0.231117782724291	0.175167477030553	0.205602044122723	-0.11221	0.574446037704174	1.26000763784189	0.893856105789934	1.7761463362348
prot-a-2025	mqUN11	outcome	|| id:prot-a-2025	Weighted median	18	0.158146194209402	0.134389036494806	0.239283731787842	-0.105256	0.421548705739221	1.17133742493971	0.90009378338962	1.52432045236167
prot-a-2025	mqUN11	outcome	|| id:prot-a-2025	Inverse variance weighted	18	0.108403360440502	0.124981021135349	0.385745571555925	-0.136559	0.353366161865787	1.11449719881556	0.872354465109991	1.42385240844858
prot-a-2025	mqUN11	outcome	|| id:prot-a-2025	Simple mode	18	0.401103928193314	0.436272010995578	0.370753860278616	-0.453989	1.25619706974465	1.49347247433071	0.635089583692947	3.51204001585685
prot-a-2025	mqUN11	outcome	|| id:prot-a-2025	Weighted mode	18	0.190975168548099	0.135212949046911	0.175876327162474	-0.0740422	0.455992548680044	1.21042939498882	0.928632493965567	1.57773858848765
prot-a-2653	Fe0Thf	outcome	|| id:prot-a-2653	MR Egger	11	-1.10737	0.968862345138725	0.28254929108401	-3.00634	0.791604567361652	0.330428286168309	0.0494726233726493	2.20693476223634
prot-a-2653	Fe0Thf	outcome	|| id:prot-a-2653	Weighted median	11	0.179334097335156	0.476522217857342	0.706664573273462	-0.754649	1.11331764433555	1.19642039826927	0.470175405991003	3.04444203409097
prot-a-2653	Fe0Thf	outcome	|| id:prot-a-2653	Inverse variance weighted	11	0.13285834213451	0.340485765404608	0.69638693200446	-0.534494	0.800210442327542	1.14208820109447	0.585965855563893	2.22600932578908
prot-a-2653	Fe0Thf	outcome	|| id:prot-a-2653	Simple mode	11	0.0212914980479404	0.712408134663828	0.976745509870345	-1.37503	1.41761144198904	1.0215197792635	0.252832403658911	4.12725048026006
prot-a-2653	Fe0Thf	outcome	|| id:prot-a-2653	Weighted mode	11	0.134777515921212	0.657808860062406	0.841769452673826	-1.15453	1.42408288164353	1.14428217146392	0.315206326504882	4.15404634307013
prot-a-2799	cGU6yB	outcome	|| id:prot-a-2799	MR Egger	12	0.322461928200312	0.328398437447388	0.349297067762597	-0.321199	0.966122865597192	1.38052233088941	0.725278899455908	2.62773659555524
prot-a-2799	cGU6yB	outcome	|| id:prot-a-2799	Weighted median	12	0.251709779062089	0.200570522523654	0.209490030055743	-0.141408	0.644828003208452	1.28622269435478	0.8681346539416	1.90565923380885
prot-a-2799	cGU6yB	outcome	|| id:prot-a-2799	Inverse variance weighted	12	0.183204949177486	0.177376844668672	0.301670735871449	-0.164454	0.530863564728082	1.20106053922741	0.848357063493373	1.70040008030239
prot-a-2799	cGU6yB	outcome	|| id:prot-a-2799	Simple mode	12	-0.134944	0.44943706059701	0.769583623823859	-1.01584	0.74595252535577	0.873764742051618	0.362097867246707	2.10844882975342
prot-a-2799	cGU6yB	outcome	|| id:prot-a-2799	Weighted mode	12	0.272285503125399	0.201882690617385	0.204534749531516	-0.123405	0.667975576735474	1.31296180250325	0.883905987939454	1.95028511895393
prot-a-3015	6v4XNf	outcome	|| id:prot-a-3015	MR Egger	9	0.174126744240419	1.00196000346168	0.866952486322012	-1.78971	2.13796835102531	1.1902064080681	0.167007783052851	8.48218728439784
prot-a-3015	6v4XNf	outcome	|| id:prot-a-3015	Weighted median	9	-0.284328	0.451336957983109	0.528715967176288	-1.16895	0.600292904715372	0.752520129213479	0.310693628231203	1.82265258574942
prot-a-3015	6v4XNf	outcome	|| id:prot-a-3015	Inverse variance weighted	9	-0.198575	0.3518331444212	0.572480719041454	-0.888168	0.491017705588953	0.819898064959086	0.41140867290579	1.63397828289729
prot-a-3015	6v4XNf	outcome	|| id:prot-a-3015	Simple mode	9	-0.116359	0.684213824105757	0.869183237130955	-1.45742	1.22470019911644	0.890155692527828	0.232836685592869	3.40314566376033
prot-a-3015	6v4XNf	outcome	|| id:prot-a-3015	Weighted mode	9	-0.275194	0.623224373594267	0.670495673207911	-1.49671	0.946325682836197	0.759424712626689	0.223864602803159	2.57622637490053
prot-a-1965	eW9AIB	outcome	|| id:prot-a-1965	MR Egger	10	-0.809982	0.757611383313883	0.31620769207315	-2.2949	0.674936561498517	0.444866185047177	0.100771463755133	1.96390838461297
prot-a-1965	eW9AIB	outcome	|| id:prot-a-1965	Weighted median	10	0.130452433988872	0.410090575350035	0.750404233929798	-0.673325	0.934229961674941	1.13934374456741	0.510009924475512	2.54525276075724
prot-a-1965	eW9AIB	outcome	|| id:prot-a-1965	Inverse variance weighted	10	0.0148789438480423	0.299347444840987	0.960357793807591	-0.571842	0.601599935736377	1.01499018637205	0.564484672538368	1.82503640674414
prot-a-1965	eW9AIB	outcome	|| id:prot-a-1965	Simple mode	10	0.428209820298727	0.692025437073723	0.551400854048301	-0.92816	1.78457967696322	1.53450801812269	0.395280343134366	5.95707552521119
prot-a-1965	eW9AIB	outcome	|| id:prot-a-1965	Weighted mode	10	0.487121679996287	0.680505907740807	0.492253816618047	-0.84667	1.82091325916827	1.62762464669072	0.428840639323041	6.1774975307774
prot-a-385	r6CtCv	outcome	|| id:prot-a-385	MR Egger	9	0.309441932212342	0.53402334626505	0.58044436420722	-0.737244	1.35612769089184	1.36266444276793	0.478430738129353	3.88113521059343
prot-a-385	r6CtCv	outcome	|| id:prot-a-385	Weighted median	9	0.367987561624334	0.375272226456093	0.32679579705763	-0.367546	1.10352112547828	1.44482406759759	0.692431472684375	3.01476271466473
prot-a-385	r6CtCv	outcome	|| id:prot-a-385	Inverse variance weighted	9	0.253069486266526	0.281429267450427	0.368530455181866	-0.298532	0.804670850469362	1.2879727701445	0.741906631020806	2.23596041236512
prot-a-385	r6CtCv	outcome	|| id:prot-a-385	Simple mode	9	0.553646415158399	0.586327578078219	0.372676324906391	-0.595556	1.70284846819171	1.73958471492746	0.55125618194299	5.48956198503403
prot-a-385	r6CtCv	outcome	|| id:prot-a-385	Weighted mode	9	0.516204672156891	0.534572014279258	0.362503562119528	-0.531556	1.56396582014424	1.67565590241054	0.587689532881802	4.77773134654077
prot-a-896	FmZwyU	outcome	|| id:prot-a-896	MR Egger	16	-2.25729	0.650961594968832	0.0037701739854087	-3.53318	-0.981407	0.104633486953117	0.029211980528878	0.374783441374166
prot-a-896	FmZwyU	outcome	|| id:prot-a-896	Weighted median	16	-0.259642	0.373006129629555	0.486379520314717	-0.990734	0.471450377617006	0.771327952098595	0.37130418356027	1.60231647266651
prot-a-896	FmZwyU	outcome	|| id:prot-a-896	Inverse variance weighted	16	-0.0918099	0.307926272914258	0.765584454965259	-0.695345	0.511725571409264	0.912278535774904	0.498902088250359	1.66816725452943
prot-a-896	FmZwyU	outcome	|| id:prot-a-896	Simple mode	16	-0.497061	0.702996748960651	0.490368658335167	-1.87493	0.880812676836404	0.608315905141525	0.153364999794691	2.41285978511091
prot-a-896	FmZwyU	outcome	|| id:prot-a-896	Weighted mode	16	-0.497061	0.610353378125259	0.42816633489007	-1.69335	0.699231669999035	0.608315905141525	0.183901760872977	2.01220607508892
prot-a-2454	vZaVpq	outcome	|| id:prot-a-2454	MR Egger	9	-0.992581	1.09287104109496	0.393948243644599	-3.13461	1.14944609555689	0.370618834423077	0.0435167922981492	3.15644405699824
prot-a-2454	vZaVpq	outcome	|| id:prot-a-2454	Weighted median	9	0.202208328419136	0.448299579178771	0.651949006299185	-0.676459	1.08087550360953	1.22410299699194	0.508414180945888	2.94725875752892
prot-a-2454	vZaVpq	outcome	|| id:prot-a-2454	Inverse variance weighted	9	-0.00366257	0.33738543896773	0.991338531199538	-0.664938	0.657612886874656	0.996344125539162	0.514305396229731	1.9301792743644
prot-a-2454	vZaVpq	outcome	|| id:prot-a-2454	Simple mode	9	0.303848066466028	0.689094786401068	0.67093089194846	-1.04678	1.65447384781212	1.35506316091408	0.35106716698899	5.23032724995343
prot-a-2454	vZaVpq	outcome	|| id:prot-a-2454	Weighted mode	9	0.35242367926138	0.754907662913147	0.653062167501298	-1.1272	1.83204269857115	1.4225110845089	0.32394052655696	6.2466336245671
prot-a-2026	D7PVXM	outcome	|| id:prot-a-2026	MR Egger	6	-0.486419	0.685858829136067	0.517343778211375	-1.8307	0.857864578474486	0.614824310094056	0.160300991879794	2.35811973369504
prot-a-2026	D7PVXM	outcome	|| id:prot-a-2026	Weighted median	6	-0.671785	0.440309008974923	0.127081277842935	-1.53479	0.191220341317659	0.51079583114864	0.215500731747503	1.21072619569818
prot-a-2026	D7PVXM	outcome	|| id:prot-a-2026	Inverse variance weighted	6	-0.684888	0.347729045647641	0.0488839639042482	-1.36644	-0.00333901	0.504146721063485	0.255013990780175	0.996666557711163
prot-a-2026	D7PVXM	outcome	|| id:prot-a-2026	Simple mode	6	-0.633502	0.577999569506863	0.323029348795199	-1.76638	0.499377172899362	0.530729935409853	0.170950516838923	1.64769472212566
prot-a-2026	D7PVXM	outcome	|| id:prot-a-2026	Weighted mode	6	-0.654244	0.523478109807631	0.26668279786921	-1.68026	0.371773233274404	0.519834981027664	0.186325346759135	1.45030406329719
prot-a-1572	PwUIRl	outcome	|| id:prot-a-1572	MR Egger	11	-0.437936	0.818906462967842	0.605759242728136	-2.04299	1.16712112942085	0.645367383191217	0.12964021977832	3.21273027768138
prot-a-1572	PwUIRl	outcome	|| id:prot-a-1572	Weighted median	11	-0.672706	0.433471675491929	0.120685312817233	-1.52231	0.176898269051397	0.510325656487455	0.218207093078579	1.1935096700801
prot-a-1572	PwUIRl	outcome	|| id:prot-a-1572	Inverse variance weighted	11	-0.513963	0.328518413708984	0.117703164562668	-1.15786	0.129933192749819	0.598120585049392	0.314158077259656	1.13875230387326
prot-a-1572	PwUIRl	outcome	|| id:prot-a-1572	Simple mode	11	-0.859792	0.679802380007458	0.234634203161691	-2.1922	0.472620502274168	0.42325004039009	0.111670263337084	1.60419248004695
prot-a-1572	PwUIRl	outcome	|| id:prot-a-1572	Weighted mode	11	-0.859792	0.62023652383685	0.195804351914264	-2.07546	0.355871424179776	0.42325004039009	0.125499218281712	1.42742400425228
prot-a-300	dBNoTO	outcome	|| id:prot-a-300	MR Egger	21	0.119415752207978	0.443601402660903	0.790680420962618	-0.750043	0.988874501423347	1.12683830642884	0.472346242829491	2.68820719569854
prot-a-300	dBNoTO	outcome	|| id:prot-a-300	Weighted median	21	0.306896633488626	0.300627159469504	0.307323308040788	-0.282333	0.896125866048853	1.35920046500012	0.75402285552094	2.45009271341013
prot-a-300	dBNoTO	outcome	|| id:prot-a-300	Inverse variance weighted	21	-0.0059904	0.20469445947045	0.976653175485418	-0.407192	0.395210740418425	0.994027506529397	0.665516704553286	1.48469704363061
prot-a-300	dBNoTO	outcome	|| id:prot-a-300	Simple mode	21	0.489190653734794	0.588022805219034	0.415274672674693	-0.663334	1.6417153519641	1.63099564539225	0.515130998577281	5.16402003109005
prot-a-300	dBNoTO	outcome	|| id:prot-a-300	Weighted mode	21	0.22849098201564	0.453861188047695	0.620156165008394	-0.661077	1.11805891058912	1.25670219216008	0.516295012844213	3.05891081744091
prot-a-1392	E4HAS4	outcome	|| id:prot-a-1392	MR Egger	8	-0.657959	1.10837229160088	0.574443605303412	-2.83037	1.51445114671753	0.517907541058053	0.0589911269916636	4.54692484723514
prot-a-1392	E4HAS4	outcome	|| id:prot-a-1392	Weighted median	8	0.375173692856819	0.467091547838877	0.421852017097746	-0.540326	1.29067312662102	1.45524415818289	0.582558458343006	3.63523270428345
prot-a-1392	E4HAS4	outcome	|| id:prot-a-1392	Inverse variance weighted	8	-0.0256007	0.34260415970839	0.940434375605985	-0.697105	0.645903427266087	0.974724194183408	0.498025061567591	1.90770972797229
prot-a-1392	E4HAS4	outcome	|| id:prot-a-1392	Simple mode	8	0.442922918627076	0.717552244420128	0.556594911754878	-0.963479	1.84932531769053	1.55725229457057	0.381562932783977	6.35553011203592
prot-a-1392	E4HAS4	outcome	|| id:prot-a-1392	Weighted mode	8	0.484394306846728	0.667624629443388	0.491653639934902	-0.82415	1.79293858055577	1.62319155502735	0.438607665100244	6.00707884051665
prot-a-638	BakO2o	outcome	|| id:prot-a-638	MR Egger	16	1.23027824614751	0.788017059314241	0.140784175709235	-0.314235	2.77479168240343	3.42218161267756	0.730347237512527	16.0352862154113
prot-a-638	BakO2o	outcome	|| id:prot-a-638	Weighted median	16	-0.0114258	0.37726398875809	0.975839097436738	-0.750863	0.728011664948989	0.988639273006414	0.47195899556055	2.07095875134189
prot-a-638	BakO2o	outcome	|| id:prot-a-638	Inverse variance weighted	16	0.295451026482682	0.282807749075445	0.296158749647537	-0.258852	0.849754214670554	1.34373228087684	0.771937136478286	2.33907187171745
prot-a-638	BakO2o	outcome	|| id:prot-a-638	Simple mode	16	-0.218614	0.641834229746307	0.738122433436167	-1.47661	1.03938139801842	0.803632107480541	0.228410967714575	2.82746739631454
prot-a-638	BakO2o	outcome	|| id:prot-a-638	Weighted mode	16	-0.111087	0.62215623608049	0.860678523224833	-1.33051	1.10833884905939	0.894860558272473	0.264341461612951	3.02932205135575
prot-a-2236	oNtKVo	outcome	|| id:prot-a-2236	MR Egger	4	0.190598976751839	1.09571505397944	0.877919224627695	-1.957	2.33820048255154	1.20997412701988	0.141281273373487	10.3625721449101
prot-a-2236	oNtKVo	outcome	|| id:prot-a-2236	Weighted median	4	0.136748260150872	0.532318801866864	0.797262409681924	-0.906597	1.18009311180993	1.14653948251121	0.403896512300022	3.25467723766972
prot-a-2236	oNtKVo	outcome	|| id:prot-a-2236	Inverse variance weighted	4	0.100621176427456	0.467264172223745	0.829501395376379	-0.815217	1.01646	1.10585763746313	0.442543461565077	2.76339211974937
prot-a-2236	oNtKVo	outcome	|| id:prot-a-2236	Simple mode	4	0.147282201052203	0.705639845861019	0.848033982367812	-1.23577	1.5303362989398	1.15868089786555	0.290610354556139	4.61973017144913
prot-a-2236	oNtKVo	outcome	|| id:prot-a-2236	Weighted mode	4	0.153766554934493	0.653083301886435	0.829018930196454	-1.12628	1.43380982663191	1.16621860701938	0.324238242591268	4.19464967638847
prot-a-1761	2eJO1P	outcome	|| id:prot-a-1761	MR Egger	12	-0.430496	0.606499683858789	0.494044097083874	-1.61924	0.7582434692126	0.650186579985596	0.198050091776462	2.13452356927213
prot-a-1761	2eJO1P	outcome	|| id:prot-a-1761	Weighted median	12	-0.289572	0.325707991701327	0.373974210115235	-0.92796	0.348815762383625	0.748583966777299	0.395359593434228	1.41738803009281
prot-a-1761	2eJO1P	outcome	|| id:prot-a-1761	Inverse variance weighted	12	-0.452065	0.241483735239177	0.0612023382125852	-0.925373	0.0212431234873873	0.636312809587311	0.396383493405781	1.02147036488829
prot-a-1761	2eJO1P	outcome	|| id:prot-a-1761	Simple mode	12	-0.403765	0.551105520924326	0.479095927492297	-1.48393	0.676401859088067	0.667801061501646	0.22674442361752	1.96678820421614
prot-a-1761	2eJO1P	outcome	|| id:prot-a-1761	Weighted mode	12	-0.1946	0.385637342303081	0.623781011748215	-0.95045	0.561248794486925	0.823163531430384	0.38656718866594	1.75286009610738
prot-a-1339	xkatNd	outcome	|| id:prot-a-1339	MR Egger	13	-0.467916	0.734576187985329	0.537163727810384	-1.90769	0.971852904266748	0.626305865493733	0.148423478086002	2.64283684906348
prot-a-1339	xkatNd	outcome	|| id:prot-a-1339	Weighted median	13	-0.318567	0.389551814488091	0.413483500143659	-1.08209	0.444954337347749	0.727190195279372	0.338886927158741	1.56041894133836
prot-a-1339	xkatNd	outcome	|| id:prot-a-1339	Inverse variance weighted	13	-0.0893356	0.324730031314318	0.78323369688194	-0.725807	0.547135214245702	0.914538559809985	0.483934114544197	1.72829472492776
prot-a-1339	xkatNd	outcome	|| id:prot-a-1339	Simple mode	13	-0.615334	0.650545414265668	0.362870606794438	-1.8904	0.659735343377469	0.540460530520442	0.151010987404839	1.93428034655099
prot-a-1339	xkatNd	outcome	|| id:prot-a-1339	Weighted mode	13	-0.508299	0.583004619488875	0.400391869857642	-1.65099	0.634389757798244	0.601517712732017	0.191860189748519	1.88587095220023
prot-a-2022	7RZu0V	outcome	|| id:prot-a-2022	MR Egger	15	0.697748093699866	0.589839	0.258013504332836	-0.458337	1.85383290826175	2.0092230271836	0.632334520131299	6.38424290378228
prot-a-2022	7RZu0V	outcome	|| id:prot-a-2022	Weighted median	15	-0.108975	0.351297813190639	0.756403823306853	-0.797519	0.579568800445909	0.896752913690758	0.450445301210869	1.78526845779307
prot-a-2022	7RZu0V	outcome	|| id:prot-a-2022	Inverse variance weighted	15	0.00619067131744674	0.247963276949124	0.980082018418045	-0.479817	0.492198694137729	1.00620987312671	0.618896421984806	1.63590913246953
prot-a-2022	7RZu0V	outcome	|| id:prot-a-2022	Simple mode	15	-0.494483	0.538406226619894	0.373951146040333	-1.54976	0.560792845487144	0.609885918176515	0.212299012257459	1.75206106347271
prot-a-2022	7RZu0V	outcome	|| id:prot-a-2022	Weighted mode	15	-0.206352	0.490749695783841	0.68051481349059	-1.16822	0.755517113034869	0.813546420953574	0.310919359562149	2.12871202352413
prot-a-2627	ApjOjx	outcome	|| id:prot-a-2627	MR Egger	11	1.44041015962023	1.0839111379444	0.216584909191856	-0.684056	3.56487598999125	4.22242733106426	0.504566481556803	35.335071230076
prot-a-2627	ApjOjx	outcome	|| id:prot-a-2627	Weighted median	11	-0.212144	0.413923904659471	0.60828730308791	-1.02344	0.599146677925019	0.808848073320697	0.359358411305996	1.82056460940195
prot-a-2627	ApjOjx	outcome	|| id:prot-a-2627	Inverse variance weighted	11	-0.135748	0.312615209216407	0.664118911769711	-0.748474	0.476977823567404	0.873062628338114	0.473088030619284	1.61119771304057
prot-a-2627	ApjOjx	outcome	|| id:prot-a-2627	Simple mode	11	-0.30606	0.638187300697057	0.641844107460765	-1.55691	0.944787161055685	0.73634247564554	0.2107870160976	2.57226584197553
prot-a-2627	ApjOjx	outcome	|| id:prot-a-2627	Weighted mode	11	-0.357325	0.607581467487027	0.569501218729557	-1.54818	0.833534887530107	0.69954525640837	0.212633667462065	2.30143970898098
prot-a-1940	VhGxAU	outcome	|| id:prot-a-1940	MR Egger	6	-0.10026	1.12204934114151	0.933095273891882	-2.29948	2.09895641414449	0.904601924489266	0.100311292498314	8.15765225837794
prot-a-1940	VhGxAU	outcome	|| id:prot-a-1940	Weighted median	6	0.236596398328461	0.505766444402389	0.639929238831229	-0.754706	1.22789862935714	1.26692967963716	0.470148896821978	3.41404781335324
prot-a-1940	VhGxAU	outcome	|| id:prot-a-1940	Inverse variance weighted	6	-0.166045	0.404754937105813	0.681632344762559	-0.959365	0.627274359839271	0.847007849559713	0.383136102616167	1.87249985662274
prot-a-1940	VhGxAU	outcome	|| id:prot-a-1940	Simple mode	6	0.212428831514734	0.649838561214749	0.75698862960911	-1.06125	1.48611241149564	1.23667809792636	0.346021368048341	4.41987940373989
prot-a-1940	VhGxAU	outcome	|| id:prot-a-1940	Weighted mode	6	0.240986824623245	0.588743669325428	0.699246655345934	-0.912951	1.39492441650108	1.27250426947461	0.401338219406533	4.03466960666131
prot-a-2526	NByft8	outcome	|| id:prot-a-2526	MR Egger	11	0.876953883284976	0.624735711897797	0.193953260924258	-0.347528	2.10143587860466	2.40356699833548	0.706432154405177	8.17790396354743
prot-a-2526	NByft8	outcome	|| id:prot-a-2526	Weighted median	11	-0.0308808	0.350014815652624	0.929696220163237	-0.71691	0.655148264835247	0.969591166812802	0.488258738143094	1.92542796947526
prot-a-2526	NByft8	outcome	|| id:prot-a-2526	Inverse variance weighted	11	0.199178961890631	0.327972631391919	0.543649445346262	-0.443647	0.842005319418792	1.22040035151217	0.64169164421441	2.32101669298562
prot-a-2526	NByft8	outcome	|| id:prot-a-2526	Simple mode	11	0.134570165004736	0.569486971843998	0.817969053621069	-0.981624	1.25076462981897	1.14404492810412	0.374701975938071	3.49301279835546
prot-a-2526	NByft8	outcome	|| id:prot-a-2526	Weighted mode	11	0.102286107459433	0.493737899241418	0.840037311456473	-0.86544	1.07001238997261	1.10770034772778	0.420866257021757	2.91541562167293
prot-a-2128	ZSKD9d	outcome	|| id:prot-a-2128	MR Egger	11	0.756932662408487	0.534521239316044	0.190412513871687	-0.290729	1.80459429146793	2.13172745423765	0.74771830715415	6.07750525254116
prot-a-2128	ZSKD9d	outcome	|| id:prot-a-2128	Weighted median	11	0.334988157068742	0.330540014819582	0.310841830873111	-0.31287	0.982846586115123	1.39792382960862	0.731344782327391	2.67205165143683
prot-a-2128	ZSKD9d	outcome	|| id:prot-a-2128	Inverse variance weighted	11	0.328630446458558	0.248874348078625	0.186679036001044	-0.159163	0.816424168692664	1.38906442704548	0.852857096696469	2.26239541179534
prot-a-2128	ZSKD9d	outcome	|| id:prot-a-2128	Simple mode	11	0.118298105724733	0.500282478928117	0.817846841145803	-0.862256	1.09885176442384	1.12557960308218	0.422208693438094	3.00071851329702
prot-a-2128	ZSKD9d	outcome	|| id:prot-a-2128	Weighted mode	11	0.438678667366931	0.346282734617037	0.233928190260237	-0.240035	1.11739282721632	1.55065693064835	0.786599942186449	3.05687400622489
prot-a-1864	REFnMQ	outcome	|| id:prot-a-1864	MR Egger	13	0.20628235618305	0.785411188561216	0.797680100738847	-1.33312	1.74568828576303	1.2291001990457	0.263652436034094	5.72984388848512
prot-a-1864	REFnMQ	outcome	|| id:prot-a-1864	Weighted median	13	0.0942790966176028	0.385028630304666	0.806562851032624	-0.660377	0.848935212014748	1.09886639301659	0.516656508561189	2.33715694991245
prot-a-1864	REFnMQ	outcome	|| id:prot-a-1864	Inverse variance weighted	13	0.0524649999329332	0.289180662638155	0.856032916526862	-0.514329	0.619259098703717	1.05386567606369	0.597901592961638	1.85755126973954
prot-a-1864	REFnMQ	outcome	|| id:prot-a-1864	Simple mode	13	0.533577422298648	0.5674960746175	0.365641045499229	-0.578715	1.64586972854895	1.70502099134442	0.560618363482424	5.18552
prot-a-1864	REFnMQ	outcome	|| id:prot-a-1864	Weighted mode	13	0.384598037019436	0.5510136608401	0.498490342285044	-0.695389	1.46458481226603	1.46902370959822	0.498880476373539	4.32574687037036
prot-a-203	oNBFuh	outcome	|| id:prot-a-203	MR Egger	12	-0.000609227	0.594797605318113	0.99920290414441	-1.16641	1.16519407925591	0.999390958373594	0.311482371830259	3.20654514671274
prot-a-203	oNBFuh	outcome	|| id:prot-a-203	Weighted median	12	0.633785156744974	0.345340081127682	0.0664687531919221	-0.0430814	1.31065171575523	1.88473109724967	0.957833417083571	3.70858987124901
prot-a-203	oNBFuh	outcome	|| id:prot-a-203	Inverse variance weighted	12	0.418596899360057	0.253121860565142	0.0981810312366279	-0.0775219	0.914715746067736	1.51982758782186	0.925406713950916	2.49606563458209
prot-a-203	oNBFuh	outcome	|| id:prot-a-203	Simple mode	12	0.437675352588295	0.571710487618148	0.460052841821574	-0.682877	1.55822790831987	1.54910191384935	0.505161447316233	4.75039564527472
prot-a-203	oNBFuh	outcome	|| id:prot-a-203	Weighted mode	12	0.591299452500233	0.414919752418364	0.181881114526331	-0.221943	1.40454216724023	1.80633413640107	0.800960807767741	4.07366125868414
prot-a-2041	mEw8OC	outcome	|| id:prot-a-2041	MR Egger	12	0.700826506677094	0.759961105823511	0.378143268807442	-0.788697	2.19035027409118	2.01541777552936	0.454436422000489	8.93834343655528
prot-a-2041	mEw8OC	outcome	|| id:prot-a-2041	Weighted median	12	-0.0990338	0.41967881444116	0.813451884280704	-0.921604	0.723536667881127	0.905712086808082	0.397880215638965	2.06171192219973
prot-a-2041	mEw8OC	outcome	|| id:prot-a-2041	Inverse variance weighted	12	0.14201241113747	0.318713122622631	0.655900166077104	-0.482665	0.766690131477828	1.15259	0.617136338665351	2.15262952877237
prot-a-2041	mEw8OC	outcome	|| id:prot-a-2041	Simple mode	12	-0.416818	0.733124937774275	0.581083261073748	-1.85374	1.02010698982426	0.659140946350092	0.156649764294098	2.77349148345744
prot-a-2041	mEw8OC	outcome	|| id:prot-a-2041	Weighted mode	12	-0.426458	0.631690912894186	0.513549440762566	-1.66457	0.811656438322828	0.652817445909986	0.18927166022863	2.25163459320664
prot-a-1970	4z1bpa	outcome	|| id:prot-a-1970	MR Egger	13	0.193520528607982	0.645599453686573	0.769953648611529	-1.07185	1.45889545783367	1.21351429805511	0.342373031616869	4.30120604017696
prot-a-1970	4z1bpa	outcome	|| id:prot-a-1970	Weighted median	13	0.202535181556934	0.371178996594564	0.585304024770907	-0.524976	0.93004601488228	1.2245031642919	0.591569767869173	2.53462580544259
prot-a-1970	4z1bpa	outcome	|| id:prot-a-1970	Inverse variance weighted	13	0.179935880228304	0.301345964914714	0.550435733862673	-0.410702	0.770573971461144	1.19714060027885	0.663184391212285	2.1610062538056
prot-a-1970	4z1bpa	outcome	|| id:prot-a-1970	Simple mode	13	-0.535245	0.710810478436013	0.465962615296898	-1.92843	0.857943468031079	0.585525777931471	0.145375735701882	2.35830577205337
prot-a-1970	4z1bpa	outcome	|| id:prot-a-1970	Weighted mode	13	-0.139443	0.525558037688652	0.79526245626412	-1.16954	0.890650304120307	0.869842211608583	0.31051061120502	2.43671374114985
prot-a-1961	2vnDGG	outcome	|| id:prot-a-1961	MR Egger	8	-0.0286294	0.931071960206639	0.976467116951951	-1.85353	1.79627162060147	0.971776517326401	0.156683025014857	6.02713407873944
prot-a-1961	2vnDGG	outcome	|| id:prot-a-1961	Weighted median	8	0.0474835452553171	0.450871024711953	0.916125749508635	-0.836224	0.931190753690745	1.04862894605775	0.433343889904138	2.53752895132186
prot-a-1961	2vnDGG	outcome	|| id:prot-a-1961	Inverse variance weighted	8	0.0213995593292648	0.327746385169402	0.947940680170863	-0.620983	0.663782474261292	1.02163017196422	0.53741570692573	1.94212449471986
prot-a-1961	2vnDGG	outcome	|| id:prot-a-1961	Simple mode	8	0.115831224754223	0.629987240258752	0.859333819255464	-1.11894	1.35060621566138	1.12280635422234	0.326624604453585	3.85976467140651
prot-a-1961	2vnDGG	outcome	|| id:prot-a-1961	Weighted mode	8	0.123327807942766	0.546579039226207	0.82793087824463	-0.947967	1.19462272482613	1.13125519461098	0.38752802549706	3.30231165524838
prot-a-2749	0riP2j	outcome	|| id:prot-a-2749	MR Egger	11	0.159655097896939	0.526165751975928	0.768458542656901	-0.87163	1.19093997176976	1.17310619441535	0.418269308178682	3.29017242352331
prot-a-2749	0riP2j	outcome	|| id:prot-a-2749	Weighted median	11	-0.477296	0.366706742569343	0.193062236026081	-1.19604	0.241449450318164	0.62045899202598	0.302389009206561	1.27309309883986
prot-a-2749	0riP2j	outcome	|| id:prot-a-2749	Inverse variance weighted	11	-0.266362	0.27999116822026	0.341441242565382	-0.815144	0.282421097240363	0.76616203898235	0.44257546699996	1.32633711930907
prot-a-2749	0riP2j	outcome	|| id:prot-a-2749	Simple mode	11	-0.666456	0.519930192291011	0.228827303124097	-1.68552	0.352607172859993	0.513525288229601	0.185348177733876	1.42277213013623
prot-a-2749	0riP2j	outcome	|| id:prot-a-2749	Weighted mode	11	-0.430209	0.474370556863208	0.385788888840222	-1.35998	0.499557077373503	0.650373013298155	0.256667063800184	1.64799117644412
prot-a-1953	eZZlYE	outcome	|| id:prot-a-1953	MR Egger	11	-0.113955	0.759496352842037	0.88404140337764	-1.60257	1.37465768542536	0.89229796014296	0.20137870931526	3.95372307421455
prot-a-1953	eZZlYE	outcome	|| id:prot-a-1953	Weighted median	11	-0.0353038	0.471055876299264	0.940257534142728	-0.958573	0.887965679418534	0.96531207308216	0.383439527777129	2.43018085235019
prot-a-1953	eZZlYE	outcome	|| id:prot-a-1953	Inverse variance weighted	11	-0.303874	0.350505965244963	0.385965477984124	-0.990865	0.383118032612607	0.737954094222035	0.37125528579028	1.4668511561252
prot-a-1953	eZZlYE	outcome	|| id:prot-a-1953	Simple mode	11	0.0315047095024674	0.713543824701488	0.965652097036332	-1.36704	1.43005060591738	1.03200623582012	0.254859927947407	4.17891066418015
prot-a-1953	eZZlYE	outcome	|| id:prot-a-1953	Weighted mode	11	0.0315047095024674	0.660874534937756	0.962916890241875	-1.26381	1.32681879798047	1.03200623582012	0.282575536308024	3.76903423660373
prot-a-2764	DzC1Kh	outcome	|| id:prot-a-2764	MR Egger	10	-0.868409	0.715978016623837	0.259765333727037	-2.27173	0.534908321977772	0.419618803475684	0.103134068297461	1.70729171395152
prot-a-2764	DzC1Kh	outcome	|| id:prot-a-2764	Weighted median	10	-0.0302883	0.368905498583601	0.934564794060016	-0.753343	0.692766522826679	0.970165838669816	0.4707900530309	1.99923882941539
prot-a-2764	DzC1Kh	outcome	|| id:prot-a-2764	Inverse variance weighted	10	0.0847792485548226	0.294525290230442	0.773461188211612	-0.49249	0.662048817406488	1.08847675735783	0.611102656325735	1.93876043418259
prot-a-2764	DzC1Kh	outcome	|| id:prot-a-2764	Simple mode	10	0.495405479586777	0.644198918441494	0.461581760914965	-0.767224	1.7580353597321	1.64116356248354	0.464299992291557	5.80102925595645
prot-a-2764	DzC1Kh	outcome	|| id:prot-a-2764	Weighted mode	10	-0.179848	0.417311248096631	0.676629357559734	-0.997778	0.638082182433246	0.835397295883841	0.368697811269271	1.89284726038242
prot-a-847	o6TmkW	outcome	|| id:prot-a-847	MR Egger	8	1.8472684318754	1.30124812275297	0.205526314295212	-0.703178	4.39771475247123	6.3424709475102	0.495009715803394	81.2649457894442
prot-a-847	o6TmkW	outcome	|| id:prot-a-847	Weighted median	8	0.173308752818059	0.515928954098428	0.736934266336703	-0.837912	1.18452950285098	1.1892332275164	0.432612877935899	3.26914833459633
prot-a-847	o6TmkW	outcome	|| id:prot-a-847	Inverse variance weighted	8	0.798512790394219	0.397523956960979	0.0445672455206497	0.0193658347506999	1.57765974603774	2.22223354264316	1.01955456889119	4.84360726608192
prot-a-847	o6TmkW	outcome	|| id:prot-a-847	Simple mode	8	2.21296093745233	0.832526132784534	0.0325554281683635	0.581209717194643	3.84471215771002	9.14274745801083	1.78820033953551	46.7452271609992
prot-a-847	o6TmkW	outcome	|| id:prot-a-847	Weighted mode	8	0.0982199016051499	0.555209575198729	0.864591986495793	-0.989991	1.18643066899466	1.10320535506516	0.37158008509917	3.27536944053291
prot-a-1969	KA7ykT	outcome	|| id:prot-a-1969	MR Egger	12	-0.586038	0.75147180763588	0.453539129853926	-2.05892	0.886846785703672	0.556527909733507	0.127591350013903	2.42746325890115
prot-a-1969	KA7ykT	outcome	|| id:prot-a-1969	Weighted median	12	-0.146858	0.380912472764267	0.699835955926963	-0.893446	0.599730721188479	0.863416810934022	0.4092429980721	1.82162820846146
prot-a-1969	KA7ykT	outcome	|| id:prot-a-1969	Inverse variance weighted	12	0.0407069181786105	0.2959963272547	0.890615771195171	-0.539446	0.620859719597823	1.04154680237436	0.583071252428747	1.86052688589516
prot-a-1969	KA7ykT	outcome	|| id:prot-a-1969	Simple mode	12	0.98950843795795	0.688447833867641	0.178462694558833	-0.359849	2.33886619233853	2.68991188872898	0.697781462356649	10.369472907303
prot-a-1969	KA7ykT	outcome	|| id:prot-a-1969	Weighted mode	12	-0.173996	0.456471039561646	0.710331187603184	-1.06868	0.720686829320523	0.840299915825188	0.343461709289714	2.0558447402945

## Sheet: TableS5
Results of MR analysis between mitochondria-associated proteins and drug-Induced cardiomyopathy
id.exposure	id.outcome	outcome	exposure	method	nsnp	b	se	pval	lo_ci	up_ci	or	or_lci95	or_uci95
prot-a-1942	cokQ54	outcome	|| id:prot-a-1942	MR Egger	22	-0.00660897	0.318329864627215	0.983641740726452	-0.630536	0.617317567501942	0.993412824023927	0.532306673469198	1.85394827478581
prot-a-1942	cokQ54	outcome	|| id:prot-a-1942	Weighted median	22	-0.00771331	0.261907768261809	0.976505323384316	-0.521053	0.505625919703612	0.992316365119166	0.593895125334918	1.65802298499758
prot-a-1942	cokQ54	outcome	|| id:prot-a-1942	Inverse variance weighted	22	0.127738708602403	0.212784193898134	0.548292674947731	-0.289318	0.544795728642747	1.13625606996922	0.748773824192279	1.72425613026017
prot-a-1942	cokQ54	outcome	|| id:prot-a-1942	Simple mode	22	0.0538011778501755	0.50478336673388	0.916131669485006	-0.935574	1.04317657664858	1.05527476929777	0.392360499214774	2.83821852848366
prot-a-1942	cokQ54	outcome	|| id:prot-a-1942	Weighted mode	22	0.0366559006800697	0.252162667811571	0.88580806886705	-0.457583	0.530894729590749	1.03733601280202	0.632811348925594	1.70045307386313
prot-a-637	LXkvlc	outcome	|| id:prot-a-637	MR Egger	21	-0.501627	0.51456416752919	0.341879793186506	-1.51017	0.506918653204827	0.605544566946627	0.22087178956825	1.66016775286402
prot-a-637	LXkvlc	outcome	|| id:prot-a-637	Weighted median	21	-0.314927	0.400988925717533	0.432233675082998	-1.10087	0.471011576495922	0.729842356682327	0.332583270609651	1.60161352863957
prot-a-637	LXkvlc	outcome	|| id:prot-a-637	Inverse variance weighted	21	-0.245633	0.275660282115005	0.372890674239071	-0.785927	0.294661060380735	0.782209170641688	0.455696962861771	1.34267119709015
prot-a-637	LXkvlc	outcome	|| id:prot-a-637	Simple mode	21	-0.281709	0.610183418384991	0.649293920699087	-1.47767	0.914250816130982	0.754493448607337	0.228169116957906	2.49490540867725
prot-a-637	LXkvlc	outcome	|| id:prot-a-637	Weighted mode	21	-0.336785	0.454535144308949	0.467338035001556	-1.22767	0.554103478593456	0.714062058143567	0.292973157409802	1.74037999722622
prot-a-332	uYEG1H	outcome	|| id:prot-a-332	MR Egger	15	-0.322293	0.683276399511825	0.644967895363579	-1.66152	1.01692828776615	0.7244855550227	0.189851099991072	2.76468937741859
prot-a-332	uYEG1H	outcome	|| id:prot-a-332	Weighted median	15	0.241179159187336	0.434184293933802	0.578568799764871	-0.609822	1.09218037529759	1.2727490395667	0.543447563202849	2.98076618132395
prot-a-332	uYEG1H	outcome	|| id:prot-a-332	Inverse variance weighted	15	0.00301990692091009	0.323931226709022	0.992561685919872	-0.631885	0.637925111270594	1.00302447143346	0.531588652967211	1.89254997201083
prot-a-332	uYEG1H	outcome	|| id:prot-a-332	Simple mode	15	0.406925934379561	0.650333303785534	0.541566151781888	-0.867727	1.68157920979921	1.50219284069678	0.419904765997822	5.37403600380276
prot-a-332	uYEG1H	outcome	|| id:prot-a-332	Weighted mode	15	0.212816003527574	0.559009310798338	0.70913859676931	-0.882842	1.30847425269232	1.2371569977771	0.413605670557222	3.70052333926377
prot-a-2235	U2JONa	outcome	|| id:prot-a-2235	MR Egger	17	0.216429419493095	0.535549285145057	0.691823275930906	-0.833247	1.26610601837741	1.24163544700184	0.434635652468927	3.54701362967845
prot-a-2235	U2JONa	outcome	|| id:prot-a-2235	Weighted median	17	0.363667430968742	0.37979725169075	0.338299587831326	-0.380735	1.10807004428261	1.43859570221427	0.683358831143687	3.0285078645515
prot-a-2235	U2JONa	outcome	|| id:prot-a-2235	Inverse variance weighted	17	0.144226365002591	0.291971075762639	0.621323949475377	-0.428037	0.716489673497363	1.15514556346014	0.651787335053624	2.04723412226453
prot-a-2235	U2JONa	outcome	|| id:prot-a-2235	Simple mode	17	0.740149552626457	0.76841426941375	0.349771638437263	-0.765942	2.24624152067741	2.09624899059544	0.464895599677753	9.4521433061925
prot-a-2235	U2JONa	outcome	|| id:prot-a-2235	Weighted mode	17	0.474865721938453	0.379261051910604	0.228534702531082	-0.268486	1.21821738368324	1.60779829095248	0.764536172260931	3.38115505607167
prot-a-1945	v6NBtu	outcome	|| id:prot-a-1945	MR Egger	27	0.339321727078015	0.568796006751847	0.55616437362931	-0.775518	1.45416190031164	1.40399497575904	0.460464992799594	4.28089414565885
prot-a-1945	v6NBtu	outcome	|| id:prot-a-1945	Weighted median	27	0.25366454941865	0.4179360278531	0.543886830167579	-0.56549	1.07281916401073	1.28873942336187	0.568081681482292	2.92361002909554
prot-a-1945	v6NBtu	outcome	|| id:prot-a-1945	Inverse variance weighted	27	0.0320368460619059	0.284853467804881	0.910452490654471	-0.526276	0.590349642959472	1.03255555020994	0.590801050141584	1.80461927752809
prot-a-1945	v6NBtu	outcome	|| id:prot-a-1945	Simple mode	27	1.08437029599153	0.811996947757721	0.193307923513829	-0.507144	2.67588431359667	2.95757683424878	0.602213213208405	14.5251889839519
prot-a-1945	v6NBtu	outcome	|| id:prot-a-1945	Weighted mode	27	0.742207330086789	0.713402207685261	0.307743213496503	-0.656061	2.1404756571499	2.10056704579415	0.518891228397646	8.50348140881461
prot-a-308	suiAkE	outcome	|| id:prot-a-308	MR Egger	24	-0.580808	0.701897895093662	0.416849660638777	-1.95653	0.794911745377306	0.559446079232688	0.141348330871693	2.21424557077317
prot-a-308	suiAkE	outcome	|| id:prot-a-308	Weighted median	24	-0.264466	0.3924025114431	0.500333126730045	-1.03357	0.504643092902215	0.767615878217644	0.355733027592813	1.65639423609074
prot-a-308	suiAkE	outcome	|| id:prot-a-308	Inverse variance weighted	24	-0.0143641	0.290786445060781	0.960602551708036	-0.584306	0.555577320307722	0.985738559661844	0.557492881504855	1.74294693302868
prot-a-308	suiAkE	outcome	|| id:prot-a-308	Simple mode	24	-0.36379	0.672341915383992	0.593656057023525	-1.68158	0.954000461176973	0.695037350610588	0.186079766113126	2.59607440848835
prot-a-308	suiAkE	outcome	|| id:prot-a-308	Weighted mode	24	-0.316134	0.595616567055749	0.60066762981787	-1.48354	0.851274205343254	0.728962	0.22683265465887	2.34262994257745
prot-a-825	6nHIbC	outcome	|| id:prot-a-825	MR Egger	32	-0.157024	0.481281632909375	0.74649073612875	-1.10034	0.78628772512434	0.854683310805383	0.332759166000012	2.19523197677814
prot-a-825	6nHIbC	outcome	|| id:prot-a-825	Weighted median	32	-0.0376702	0.382957833100611	0.921641228812227	-0.788268	0.71292710902367	0.963030453748777	0.454631718927182	2.03995369490733
prot-a-825	6nHIbC	outcome	|| id:prot-a-825	Inverse variance weighted	32	-0.0766418	0.253123250948596	0.762054049093178	-0.572763	0.419479759139455	0.92622155497699	0.56396483169495	1.52116997495338
prot-a-825	6nHIbC	outcome	|| id:prot-a-825	Simple mode	32	-0.442029	0.7202303090212	0.543869209956531	-1.85368	0.969622012380116	0.642730743199403	0.156659471752779	2.63694753743052
prot-a-825	6nHIbC	outcome	|| id:prot-a-825	Weighted mode	32	-0.218738	0.584039803709614	0.710562832855663	-1.36346	0.925979869188029	0.803532098635559	0.255775247043849	2.52434057243614
prot-a-1281	pvAOvR	outcome	|| id:prot-a-1281	MR Egger	15	-0.562999	1.14322413181811	0.630602293962178	-2.80372	1.67772020040847	0.569498518242586	0.0605843665859324	5.35333751192193
prot-a-1281	pvAOvR	outcome	|| id:prot-a-1281	Weighted median	15	0.103169005559535	0.646248685087219	0.873162393574504	-1.16348	1.36981642833048	1.10867876611858	0.31239763945366	3.93462834287694
prot-a-1281	pvAOvR	outcome	|| id:prot-a-1281	Inverse variance weighted	15	0.259215917947411	0.469925442592655	0.581215081154705	-0.661838	1.18026978542902	1.29591358562354	0.515902260264659	3.2552523040743
prot-a-1281	pvAOvR	outcome	|| id:prot-a-1281	Simple mode	15	0.162982441021558	1.14998098536582	0.889315534760539	-2.09098	2.41694517233856	1.17701602230806	0.123565945928883	11.2115575724012
prot-a-1281	pvAOvR	outcome	|| id:prot-a-1281	Weighted mode	15	-0.0300035	0.99098512196184	0.976273955402069	-1.97233	1.91232731948364	0.970442118011714	0.139131693573235	6.76882369663207
prot-a-1356	3gFJ3w	outcome	|| id:prot-a-1356	MR Egger	19	0.797041184231199	0.664251998108403	0.246630877415283	-0.504893	2.09897510052367	2.21896569514814	0.603570315698344	8.15780469678551
prot-a-1356	3gFJ3w	outcome	|| id:prot-a-1356	Weighted median	19	0.491466084236349	0.470963371983196	0.296701246018594	-0.431622	1.41455429332341	1.63471108814448	0.649454743131301	4.11465212928972
prot-a-1356	3gFJ3w	outcome	|| id:prot-a-1356	Inverse variance weighted	19	0.327726669114253	0.331350092024566	0.322631502394582	-0.32172	0.977172849482402	1.38780958921895	0.724901488526708	2.65693406126467
prot-a-1356	3gFJ3w	outcome	|| id:prot-a-1356	Simple mode	19	0.497412208634827	0.767194097571567	0.524942506543828	-1.00629	2.0011126398751	1.64446023973969	0.365573391429213	7.39728203278804
prot-a-1356	3gFJ3w	outcome	|| id:prot-a-1356	Weighted mode	19	0.462783809002188	0.704779628979641	0.51972233914588	-0.918584	1.84415188180228	1.58848988807763	0.399083638484387	6.32273508908485
prot-a-1997	5dTfDL	outcome	|| id:prot-a-1997	MR Egger	21	0.425821	0.666057174812097	0.53025016722544	-0.879651	1.73129348845171	1.53084738090765	0.414927846878092	5.64795474987809
prot-a-1997	5dTfDL	outcome	|| id:prot-a-1997	Weighted median	21	0.542871467946016	0.412807255160927	0.188485538693046	-0.266231	1.35197368806143	1.7209414021809	0.76626229041319	3.86504640355377
prot-a-1997	5dTfDL	outcome	|| id:prot-a-1997	Inverse variance weighted	21	0.283869942601661	0.302219487042875	0.347584927494297	-0.30848	0.876220137205695	1.32826016945664	0.734562458193618	2.40180403733612
prot-a-1997	5dTfDL	outcome	|| id:prot-a-1997	Simple mode	21	0.874464287863495	0.748965437627672	0.256714670160311	-0.593508	2.34243654561373	2.3975905315203	0.552386128062467	10.4065617596135
prot-a-1997	5dTfDL	outcome	|| id:prot-a-1997	Weighted mode	21	0.874464287863495	0.621303123184054	0.174641132742389	-0.34329	2.09221840930424	2.3975905315203	0.709432564381966	8.10287072435652
prot-a-1964	VFQupU	outcome	|| id:prot-a-1964	MR Egger	23	0.804848500856339	0.74080781036893	0.289595243558844	-0.647135	2.25683180917944	2.23635766688281	0.523543683293172	9.55277615569075
prot-a-1964	VFQupU	outcome	|| id:prot-a-1964	Weighted median	23	0.739758848073032	0.424513846764884	0.0814030905780189	-0.0922883	1.5718059877322	2.09543013654512	0.911842235204617	4.81533678482903
prot-a-1964	VFQupU	outcome	|| id:prot-a-1964	Inverse variance weighted	23	0.27125000457319	0.297275874958168	0.361530759421656	-0.311411	0.8539107194912	1.31160293613115	0.732413004490443	2.34881446877738
prot-a-1964	VFQupU	outcome	|| id:prot-a-1964	Simple mode	23	0.995148617258397	0.754024209693264	0.200476898379688	-0.482739	2.47303606825719	2.70513	0.617090965669503	11.8583951503859
prot-a-1964	VFQupU	outcome	|| id:prot-a-1964	Weighted mode	23	0.842999071362011	0.539394371128087	0.132356364306468	-0.214214	1.90021203877306	2.32332435426605	0.807175714860318	6.68731226144463
prot-a-1368	TKGeLz	outcome	|| id:prot-a-1368	MR Egger	9	0.00130087437369493	0.863719999469512	0.99884030635764	-1.69159	1.69419207333394	1.00130172087779	0.184226311270784	5.44224725185508
prot-a-1368	TKGeLz	outcome	|| id:prot-a-1368	Weighted median	9	0.582000118176888	0.6069023292333	0.337574695700836	-0.607528	1.77152868347416	1.78961429356205	0.544695450397069	5.87983490111195
prot-a-1368	TKGeLz	outcome	|| id:prot-a-1368	Inverse variance weighted	9	0.262597769449694	0.475844751257177	0.581047032942608	-0.670058	1.19525348191376	1.3003035919206	0.511678928708052	3.30439526878841
prot-a-1368	TKGeLz	outcome	|| id:prot-a-1368	Simple mode	9	0.6991066332011	0.883533774351995	0.451610550309299	-1.03262	2.43083283093101	2.01195449101347	0.356072981641826	11.3683460487353
prot-a-1368	TKGeLz	outcome	|| id:prot-a-1368	Weighted mode	9	0.755074942417192	0.854503657894218	0.402662912314009	-0.919752	2.42990211188986	2.12777097768058	0.398617795554611	11.3577702349204
prot-a-2190	qkCjL2	outcome	|| id:prot-a-2190	MR Egger	20	-0.133029	0.845485689355388	0.876728560342563	-1.79018	1.52412341562006	0.875440110616625	0.16693003830406	4.59111730316909
prot-a-2190	qkCjL2	outcome	|| id:prot-a-2190	Weighted median	20	-0.247255	0.454053088321518	0.586061780600603	-1.1372	0.642688605299643	0.780941178335441	0.320715930001525	1.9015866284442
prot-a-2190	qkCjL2	outcome	|| id:prot-a-2190	Inverse variance weighted	20	-0.105093	0.343666518268203	0.759758307730677	-0.778679	0.568493777034374	0.90024115750151	0.459011977460446	1.76560565182527
prot-a-2190	qkCjL2	outcome	|| id:prot-a-2190	Simple mode	20	-0.48333	0.77603437527967	0.540806623020045	-2.00436	1.03769724669993	0.616726190655889	0.134746842143352	2.82270952098665
prot-a-2190	qkCjL2	outcome	|| id:prot-a-2190	Weighted mode	20	-0.160216	0.715388100615243	0.825181297506324	-1.56238	1.24194447301567	0.851959571823355	0.209637195801179	3.46233934892842
prot-a-1055	K2Yvaa	outcome	|| id:prot-a-1055	MR Egger	17	-0.346626	0.995210348686002	0.732459574325634	-2.29724	1.60398672904503	0.707070037974039	0.100536157727555	4.97281823675249
prot-a-1055	K2Yvaa	outcome	|| id:prot-a-1055	Weighted median	17	-0.128857	0.535346099697215	0.809789507646995	-1.17813	0.920421839863161	0.879100093695911	0.307852387901659	2.51034913194511
prot-a-1055	K2Yvaa	outcome	|| id:prot-a-1055	Inverse variance weighted	17	-0.307225	0.422228667621459	0.466842079940894	-1.13479	0.520343300782601	0.735485180696001	0.321488638072791	1.68260519023677
prot-a-1055	K2Yvaa	outcome	|| id:prot-a-1055	Simple mode	17	-0.249562	0.87435041767035	0.778980150260799	-1.96329	1.4641650102181	0.779142121800742	0.140395950970228	4.32393129409333
prot-a-1055	K2Yvaa	outcome	|| id:prot-a-1055	Weighted mode	17	-0.0633227	0.7136014852547	0.930392	-1.46198	1.33533623788962	0.938640550660057	0.231776534629142	3.80127386386696
prot-a-640	uVzd2D	outcome	|| id:prot-a-640	MR Egger	30	-0.0700252	0.64920963721218	0.914874196136622	-1.34248	1.20242569643645	0.93237033087105	0.26119811940453	3.3281802942166
prot-a-640	uVzd2D	outcome	|| id:prot-a-640	Weighted median	30	0.195091450265999	0.432710550445446	0.652091168026204	-0.653021	1.04320412913907	1.21542213208479	0.520470937298984	2.8383
prot-a-640	uVzd2D	outcome	|| id:prot-a-640	Inverse variance weighted	30	-0.0947772	0.313412046144662	0.76234364887332	-0.709065	0.519510366141556	0.909575525034272	0.49210417123674	1.68120427360361
prot-a-640	uVzd2D	outcome	|| id:prot-a-640	Simple mode	30	0.699396457025184	0.850596827748399	0.417648750621234	-0.967773	2.36656623941205	2.01253768786602	0.379928073150069	10.6607229929052
prot-a-640	uVzd2D	outcome	|| id:prot-a-640	Weighted mode	30	0.735709567946415	0.784361028026695	0.356004968802561	-0.801638	2.27305718287874	2.08696230881013	0.448593544652127	9.70903779226605
prot-a-818	OzIbCn	outcome	|| id:prot-a-818	MR Egger	26	1.36369200064197	0.674909507441413	0.054619564040732	0.0408693660567969	2.68651463522713	3.91060463692603	1.04171601318603	14.6804200307674
prot-a-818	OzIbCn	outcome	|| id:prot-a-818	Weighted median	26	0.128181328723153	0.426227888568168	0.763617141606141	-0.707225	0.963587990316762	1.13675911108796	0.493010240736373	2.62108404626927
prot-a-818	OzIbCn	outcome	|| id:prot-a-818	Inverse variance weighted	26	0.388674664663371	0.292770784051032	0.184319122628271	-0.185156	0.962505401403393	1.47502459564066	0.830974581802329	2.61824802513927
prot-a-818	OzIbCn	outcome	|| id:prot-a-818	Simple mode	26	-0.20537	0.814818255572819	0.803067974730702	-1.80241	1.39167411395222	0.814346223861336	0.164900428991758	4.02157699874973
prot-a-818	OzIbCn	outcome	|| id:prot-a-818	Weighted mode	26	-0.0115372	0.774833034841763	0.988238150839191	-1.53021	1.5071355023376	0.988529052856329	0.216490200846675	4.51378253851362
prot-a-612	dPEjcX	outcome	|| id:prot-a-612	MR Egger	23	-0.17574	0.616345532904396	0.778335822731457	-1.38378	1.03229711597231	0.838835944553024	0.250630039595205	2.80750760368003
prot-a-612	dPEjcX	outcome	|| id:prot-a-612	Weighted median	23	-0.323548	0.473774289406529	0.494659417813956	-1.25215	0.605049185832328	0.723576920463378	0.285890608628753	1.83134228276503
prot-a-612	dPEjcX	outcome	|| id:prot-a-612	Inverse variance weighted	23	-0.195553	0.314402753921866	0.533953374437918	-0.811782	0.420676386425871	0.82237974702124	0.444065853458483	1.5229913379817
prot-a-612	dPEjcX	outcome	|| id:prot-a-612	Simple mode	23	0.16902013846412	0.733327042741235	0.819845489952585	-1.2683	1.60634114223694	1.18414398552502	0.281309198147746	4.98454009924917
prot-a-612	dPEjcX	outcome	|| id:prot-a-612	Weighted mode	23	-0.485434	0.530230771824995	0.369847672684597	-1.52469	0.553817860378502	0.615429763738075	0.217689234035967	1.73988298397947
prot-a-2866	AyPHZ9	outcome	|| id:prot-a-2866	MR Egger	22	-0.604093	0.699982368987313	0.398361939051991	-1.97606	0.767872178261843	0.546569796010901	0.138614482246995	2.15517554204098
prot-a-2866	AyPHZ9	outcome	|| id:prot-a-2866	Weighted median	22	-0.0636333	0.418611405454328	0.879178740020917	-0.884112	0.756845071247454	0.93834904457423	0.413080975714875	2.13154074193222
prot-a-2866	AyPHZ9	outcome	|| id:prot-a-2866	Inverse variance weighted	22	-0.218035	0.301080090964231	0.468957612532726	-0.808152	0.3720819639395	0.804097286229511	0.445680927295828	1.45075188575995
prot-a-2866	AyPHZ9	outcome	|| id:prot-a-2866	Simple mode	22	0.0412393971678107	0.918300436340677	0.964604630397051	-1.75863	1.84110825239554	1.0421	0.172280820181604	6.30352028284461
prot-a-2866	AyPHZ9	outcome	|| id:prot-a-2866	Weighted mode	22	0.108434597628488	0.883494982210417	0.903485000816597	-1.62322	1.8400847627609	1.11453201311782	0.197263364485855	6.29707199561389
prot-a-992	Ekx6eX	outcome	|| id:prot-a-992	MR Egger	26	-0.0578192	0.761119239055309	0.940075808385569	-1.54961	1.43397447593499	0.943820543990331	0.212330142181867	4.1953403793947
prot-a-992	Ekx6eX	outcome	|| id:prot-a-992	Weighted median	26	-0.122277	0.427210645652705	0.774708810195598	-0.95961	0.71505617916354	0.884903493939927	0.383042415004895	2.04430152618237
prot-a-992	Ekx6eX	outcome	|| id:prot-a-992	Inverse variance weighted	26	-0.0353228	0.322827759119092	0.912871951293853	-0.668065	0.597419644622112	0.965293804605034	0.512699604743189	1.81742314717718
prot-a-992	Ekx6eX	outcome	|| id:prot-a-992	Simple mode	26	0.743566112938789	0.969218571634101	0.450158939779056	-1.1561	2.64323451334163	2.10342320028288	0.314710444263108	14.058602884464
prot-a-992	Ekx6eX	outcome	|| id:prot-a-992	Weighted mode	26	-0.807968	0.956761858844182	0.406409460202808	-2.68322	1.06728552338969	0.44576306168891	0.0683426700286758	2.90747650161893
prot-a-641	qW6vU1	outcome	|| id:prot-a-641	MR Egger	18	-0.29105	0.350843402524552	0.418986717663207	-0.978703	0.39660352071414	0.747478640853943	0.375798337021287	1.48676634112196
prot-a-641	qW6vU1	outcome	|| id:prot-a-641	Weighted median	18	-0.328051	0.265177771138966	0.216050291188655	-0.8478	0.191697247500815	0.720326149637389	0.428356444663392	1.2113037362124
prot-a-641	qW6vU1	outcome	|| id:prot-a-641	Inverse variance weighted	18	-0.42461	0.219177418370695	0.052710242402853	-0.854197	0.00497812633479927	0.654025057740003	0.425624680100385	1.00499053779242
prot-a-641	qW6vU1	outcome	|| id:prot-a-641	Simple mode	18	0.119839747687039	0.554354336591483	0.831420970796931	-0.966695	1.20637424740635	1.12731618207779	0.380338074505379	3.34134776284797
prot-a-641	qW6vU1	outcome	|| id:prot-a-641	Weighted mode	18	-0.308355	0.272936673043227	0.274263082345473	-0.843311	0.226600528714814	0.734654	0.430283394838127	1.2543286995481
prot-a-2129	MB61tM	outcome	|| id:prot-a-2129	MR Egger	21	-0.386624	0.584745896958826	0.516433137811989	-1.53273	0.759477846773549	0.679346405599946	0.215946179936676	2.1371600041126
prot-a-2129	MB61tM	outcome	|| id:prot-a-2129	Weighted median	21	-0.18451	0.439279289443173	0.67446420492992	-1.0455	0.67647732836226	0.831511559096767	0.351516901045278	1.96693664189557
prot-a-2129	MB61tM	outcome	|| id:prot-a-2129	Inverse variance weighted	21	-0.0258169	0.307394592809654	0.933068	-0.62831	0.576676538990871	0.974513542836052	0.533492500865866	1.78011245449474
prot-a-2129	MB61tM	outcome	|| id:prot-a-2129	Simple mode	21	-0.312796	0.645111915586383	0.633036019777682	-1.57722	0.951623256096827	0.731399030759873	0.206549444822761	2.5899103367502
prot-a-2129	MB61tM	outcome	|| id:prot-a-2129	Weighted mode	21	-0.209389	0.486270929429573	0.67136303061986	-1.16248	0.743702076878035	0.811079709047769	0.312709708870468	2.10370920943012
prot-a-2575	0N2siw	outcome	|| id:prot-a-2575	MR Egger	23	0.12581663731971	0.351702778754161	0.724111567917713	-0.563521	0.815154083677865	1.13407420233162	0.569201482043903	2.25952380126604
prot-a-2575	0N2siw	outcome	|| id:prot-a-2575	Weighted median	23	0.189561384562695	0.266585833955787	0.477040404596883	-0.332947	0.712069619116038	1.20872	0.71680829151065	2.03820520496529
prot-a-2575	0N2siw	outcome	|| id:prot-a-2575	Inverse variance weighted	23	-0.0560038	0.203736971126276	0.78340641483486	-0.455328	0.343320709566946	0.945535586493903	0.634239765351864	1.40962076830735
prot-a-2575	0N2siw	outcome	|| id:prot-a-2575	Simple mode	23	-0.341801	0.630398805139893	0.593131721424728	-1.57738	0.893780179092855	0.710489237756931	0.206514812678267	2.44435229813202
prot-a-2575	0N2siw	outcome	|| id:prot-a-2575	Weighted mode	23	0.225833892870153	0.284489913119664	0.435779169546792	-0.331766	0.783434122584695	1.25336745471549	0.717654992794793	2.18897658667746
prot-a-1220	N0oK6I	outcome	|| id:prot-a-1220	MR Egger	27	-0.200309	0.555176986221375	0.721278497744765	-1.28846	0.887838009013246	0.818477899317141	0.275696190949004	2.42987060998065
prot-a-1220	N0oK6I	outcome	|| id:prot-a-1220	Weighted median	27	-0.0578381	0.389936257339015	0.882084682572485	-0.822113	0.706436976520286	0.943802748185065	0.4395019380271	2.02675699561251
prot-a-1220	N0oK6I	outcome	|| id:prot-a-1220	Inverse variance weighted	27	0.149397676812419	0.305397869125182	0.624706972503695	-0.449182	0.747977500297776	1.16113465373425	0.638149851234809	2.11272271159156
prot-a-1220	N0oK6I	outcome	|| id:prot-a-1220	Simple mode	27	0.600015639725999	0.668734104488072	0.377823762062386	-0.710703	1.91073448452262	1.82214729805213	0.491298592298262	6.75805065971575
prot-a-1220	N0oK6I	outcome	|| id:prot-a-1220	Weighted mode	27	-0.0119168	0.432878840102568	0.978247926739611	-0.860359	0.836525750070585	0.9881539470399	0.423010066168022	2.30833330255238
prot-a-1783	EDlFmz	outcome	|| id:prot-a-1783	MR Egger	25	0.419052154557689	0.387086138300159	0.290214059228992	-0.339637	1.17774	1.5205196547523	0.71202897262385	3.24703082231097
prot-a-1783	EDlFmz	outcome	|| id:prot-a-1783	Weighted median	25	0.403066803161693	0.308160793326546	0.190881580339435	-0.200928	1.00706195808172	1.49640685303364	0.817971035640829	2.73754616268502
prot-a-1783	EDlFmz	outcome	|| id:prot-a-1783	Inverse variance weighted	25	0.1723493685341	0.223576150261041	0.440780751788469	-0.26586	0.61055862304574	1.18809284296893	0.766546523893838	1.84145979339082
prot-a-1783	EDlFmz	outcome	|| id:prot-a-1783	Simple mode	25	-0.535968	0.586882900395911	0.370197324608737	-1.68626	0.614322654658969	0.585102735975499	0.185211231216169	1.84840416749051
prot-a-1783	EDlFmz	outcome	|| id:prot-a-1783	Weighted mode	25	0.314525662003121	0.313299659791425	0.325435530430264	-0.299542	0.928592995194315	1.36960949902766	0.741157836838647	2.53094561858512
prot-a-1941	68sdzR	outcome	|| id:prot-a-1941	MR Egger	21	-0.445883	0.869540502103158	0.614015678893903	-2.15018	1.25841672071918	0.640258893454068	0.116462954050951	3.51984417695338
prot-a-1941	68sdzR	outcome	|| id:prot-a-1941	Weighted median	21	-0.199699	0.504545703396976	0.692253503464584	-1.18861	0.789211022963584	0.81897759200347	0.304644994012549	2.20165868268353
prot-a-1941	68sdzR	outcome	|| id:prot-a-1941	Inverse variance weighted	21	-0.302259	0.354722750210956	0.394159182949227	-0.997515	0.392997712681678	0.739146691500486	0.368794585743897	1.48141500085771
prot-a-1941	68sdzR	outcome	|| id:prot-a-1941	Simple mode	21	-0.241885	0.929289036870791	0.797300424804996	-2.06329	1.57952108661541	0.785146130005055	0.127035089181443	4.8526312645905
prot-a-1941	68sdzR	outcome	|| id:prot-a-1941	Weighted mode	21	0.239902815909314	0.79682282567614	0.766465653172558	-1.32187	1.80167555423455	1.27112561113181	0.266636246419614	6.05979247372262
prot-a-64	jtYo6i	outcome	|| id:prot-a-64	MR Egger	17	-4.42453	1.50179598445773	0.0100112138757744	-7.36805	-1.48101	0.0119798015843847	0.000631095488387371	0.227407181071678
prot-a-64	jtYo6i	outcome	|| id:prot-a-64	Weighted median	17	-0.55185	0.617088599802569	0.371171770200097	-1.76134	0.657643284366161	0.575883226133202	0.171813786226996	1.93023794786425
prot-a-64	jtYo6i	outcome	|| id:prot-a-64	Inverse variance weighted	17	-0.405766	0.523623555910939	0.438387048573011	-1.43207	0.62053590580656	0.666465926448068	0.238814439263453	1.85992451916309
prot-a-64	jtYo6i	outcome	|| id:prot-a-64	Simple mode	17	-0.615957	1.31047253035721	0.644678918233336	-3.18448	1.95256963546318	0.540124006545264	0.0413996569864311	7.04677197065003
prot-a-64	jtYo6i	outcome	|| id:prot-a-64	Weighted mode	17	-0.615957	1.23068533783569	0.623538165778764	-3.0281	1.79619	0.540124006545264	0.0484075354532692	6.02662250236097
prot-a-534	ERqHoW	outcome	|| id:prot-a-534	MR Egger	22	-0.204494	0.415380576479364	0.627863831869133	-1.01864	0.609651646329453	0.815059401134122	0.361085605840315	1.83979038940395
prot-a-534	ERqHoW	outcome	|| id:prot-a-534	Weighted median	22	-0.178172	0.304885881853428	0.558959465798514	-0.775748	0.419404753585314	0.836798837538393	0.460359347947351	1.52105588303528
prot-a-534	ERqHoW	outcome	|| id:prot-a-534	Inverse variance weighted	22	-0.0796256	0.24150871798969	0.741626132160633	-0.552983	0.393731496244792	0.923462034151187	0.575231518545163	1.48250243775836
prot-a-534	ERqHoW	outcome	|| id:prot-a-534	Simple mode	22	-0.0375783	0.699422718865916	0.957660046502445	-1.40845	1.33329023033347	0.963119003856709	0.244522774388732	3.79350437974044
prot-a-534	ERqHoW	outcome	|| id:prot-a-534	Weighted mode	22	-0.188556	0.295670268262824	0.530546551316492	-0.76807	0.39095791663567	0.828154283554435	0.463907762164917	1.47839629621404
prot-a-1943	Krw4rs	outcome	|| id:prot-a-1943	MR Egger	20	0.838503127803997	0.681817359749061	0.234602296507357	-0.497859	2.17486515291216	2.31290226521994	0.607830695401563	8.80099825318194
prot-a-1943	Krw4rs	outcome	|| id:prot-a-1943	Weighted median	20	0.64326740744169	0.467089673431115	0.168456040545572	-0.272228	1.55876316736668	1.90268758944659	0.761680309639288	4.75293901814073
prot-a-1943	Krw4rs	outcome	|| id:prot-a-1943	Inverse variance weighted	20	0.435548564588903	0.310852024499485	0.161170905131689	-0.173721	1.04481853260789	1.5458108034767	0.840531034105119	2.84288258635127
prot-a-1943	Krw4rs	outcome	|| id:prot-a-1943	Simple mode	20	-1.07306	0.857219366102612	0.225838148517681	-2.75321	0.607090360391448	0.341960653368014	0.0637230101535274	1.83508418968507
prot-a-1943	Krw4rs	outcome	|| id:prot-a-1943	Weighted mode	20	0.79842635429268	0.537602019273731	0.153904029573691	-0.255274	1.85212631206919	2.22204146974016	0.7747045071096	6.37335687082365
prot-a-2776	oPJEkH	outcome	|| id:prot-a-2776	MR Egger	27	-0.67046	0.7511158724619	0.380573454640077	-2.14265	0.801727189687136	0.511473286716115	0.117343818906631	2.22938818134376
prot-a-2776	oPJEkH	outcome	|| id:prot-a-2776	Weighted median	27	0.0514875715333408	0.425051796227661	0.903586115701662	-0.781614	0.884589092139556	1.05283610107244	0.457666764062446	2.42198897268007
prot-a-2776	oPJEkH	outcome	|| id:prot-a-2776	Inverse variance weighted	27	-0.116755	0.302541447612822	0.699559774179938	-0.709736	0.476226017069635	0.889802972256134	0.491773783641145	1.60998685935158
prot-a-2776	oPJEkH	outcome	|| id:prot-a-2776	Simple mode	27	-0.0404589	0.789668466920032	0.959529620044795	-1.58821	1.50729128582001	0.960348625056384	0.204291148414571	4.51448576605048
prot-a-2776	oPJEkH	outcome	|| id:prot-a-2776	Weighted mode	27	0.00659167814329642	0.83125188448699	0.993733517879618	-1.62266	1.6358453717378	1.00661345106741	0.197372590254478	5.1337961292569
prot-a-1907	dwnoBF	outcome	|| id:prot-a-1907	MR Egger	15	-1.03622	1.08194130973654	0.355667622210266	-3.15682	1.08438686019604	0.354793940656404	0.0425607388470581	2.95762582456204
prot-a-1907	dwnoBF	outcome	|| id:prot-a-1907	Weighted median	15	-0.230835	0.595806384649361	0.698435518597914	-1.39862	0.936945331182447	0.793870298788341	0.24693856533203	2.55217345436056
prot-a-1907	dwnoBF	outcome	|| id:prot-a-1907	Inverse variance weighted	15	-0.305318	0.502614011553307	0.543545285046881	-1.29044	0.679805255609162	0.736888853863018	0.275149	1.97349336804149
prot-a-1907	dwnoBF	outcome	|| id:prot-a-1907	Simple mode	15	-0.236983	1.11847174655026	0.835253684030386	-2.42919	1.95522199359779	0.789004993198788	0.0881084133491676	7.0654873425717
prot-a-1907	dwnoBF	outcome	|| id:prot-a-1907	Weighted mode	15	-0.668341	0.92987931172735	0.484125350922039	-2.4909	1.15422206952926	0.51255801137102	0.0828349808775164	3.17155520816838
prot-a-63	AhB40V	outcome	|| id:prot-a-63	MR Egger	22	-0.371774	0.420305827435018	0.386919764289366	-1.19557	0.452025628675203	0.689510196850503	0.302530489495396	1.57149222332533
prot-a-63	AhB40V	outcome	|| id:prot-a-63	Weighted median	22	-0.266886	0.363191208183743	0.462439418108662	-0.978741	0.444968816433085	0.765760400228457	0.37578401845106	1.56044153494094
prot-a-63	AhB40V	outcome	|| id:prot-a-63	Inverse variance weighted	22	-0.403548	0.250375378861865	0.107011822446408	-0.894283	0.0871880154881208	0.667946146918282	0.4089004833042	1.09110180447272
prot-a-63	AhB40V	outcome	|| id:prot-a-63	Simple mode	22	-0.895943	0.56464180713577	0.127514194688415	-2.00264	0.210755215430209	0.408222574921224	0.134978379051767	1.23461010456647
prot-a-63	AhB40V	outcome	|| id:prot-a-63	Weighted mode	22	-0.265289	0.365502598517292	0.475962015902216	-0.981674	0.45109653460837	0.76698459812686	0.374683484188672	1.57003
prot-a-2657	gAAXJr	outcome	|| id:prot-a-2657	MR Egger	20	1.10113737827818	0.874801749129666	0.22420976503027	-0.613474	2.81574880657232	3.00758484100168	0.541466516042647	16.7056804212629
prot-a-2657	gAAXJr	outcome	|| id:prot-a-2657	Weighted median	20	0.314555721145589	0.482406754117604	0.514365712239085	-0.630962	1.26007295921609	1.36965066893348	0.532079951091771	3.52567870873671
prot-a-2657	gAAXJr	outcome	|| id:prot-a-2657	Inverse variance weighted	20	0.53468052856826	0.361681524545017	0.139322518836157	-0.174215	1.24357631667649	1.70690284844315	0.840116035201684	3.46799395791069
prot-a-2657	gAAXJr	outcome	|| id:prot-a-2657	Simple mode	20	0.275955679198197	0.757438062838087	0.719636463602915	-1.20862	1.76053428236085	1.31778945724764	0.298608202628563	5.81554370692605
prot-a-2657	gAAXJr	outcome	|| id:prot-a-2657	Weighted mode	20	0.413881584987347	0.737382148133174	0.58116365665424	-1.03139	1.85915059532837	1.51267799249488	0.356511983511876	6.41828273607562
prot-a-1944	lV7oKW	outcome	|| id:prot-a-1944	MR Egger	25	-0.744603	1.04581939817661	0.48363665998521	-2.79441	1.30520258233444	0.474922598813437	0.061150975859732	3.68843623004608
prot-a-1944	lV7oKW	outcome	|| id:prot-a-1944	Weighted median	25	0.514570234598825	0.465019131215455	0.268485451464452	-0.396867	1.42600773178112	1.67291938441234	0.67242327543753	4.16204996015572
prot-a-1944	lV7oKW	outcome	|| id:prot-a-1944	Inverse variance weighted	25	0.39220090165789	0.325703767679005	0.228526019364086	-0.246178	1.03058028630874	1.48023506321032	0.781782677560297	2.8026917265486
prot-a-1944	lV7oKW	outcome	|| id:prot-a-1944	Simple mode	25	1.84109894101069	1.06458230086864	0.0965793306253423	-0.245482	3.92768025071323	6.30346158861461	0.78232707712268	50.7890231094597
prot-a-1944	lV7oKW	outcome	|| id:prot-a-1944	Weighted mode	25	1.72620446409168	1.03939007090114	0.109766685325055	-0.311	3.76340900305791	5.61928518250905	0.732713821007709	43.0950871363918
prot-a-2737	xoUM4t	outcome	|| id:prot-a-2737	MR Egger	24	0.0191824100318982	0.877108339960053	0.982748759530435	-1.69995	1.7383147563536	1.0193675745313	0.182692670096681	5.68775009668387
prot-a-2737	xoUM4t	outcome	|| id:prot-a-2737	Weighted median	24	0.104948918122056	0.43724198335525	0.810311033509337	-0.752045	0.961943205498346	1.11065387462097	0.471401376125085	2.6167764705109
prot-a-2737	xoUM4t	outcome	|| id:prot-a-2737	Inverse variance weighted	24	0.127868488084023	0.315922035986177	0.685663509637344	-0.491339	0.74707567861693	1.1364035422622	0.611806818436699	2.11081827130647
prot-a-2737	xoUM4t	outcome	|| id:prot-a-2737	Simple mode	24	0.25987167187948	0.718800388415006	0.720999466846339	-1.14898	1.66872043317289	1.29676366474384	0.316960826194706	5.30537487041657
prot-a-2737	xoUM4t	outcome	|| id:prot-a-2737	Weighted mode	24	0.23725263024464	0.665509816843334	0.724717614106527	-1.06715	1.54165187125758	1.26776135218368	0.343988651916296	4.67230194117474
prot-a-2024	IfJAZO	outcome	|| id:prot-a-2024	MR Egger	21	0.0385810904613781	0.724241645474925	0.958072098229089	-1.38093	1.45809471559223	1.03933500509601	0.251344056691922	4.29776326138463
prot-a-2024	IfJAZO	outcome	|| id:prot-a-2024	Weighted median	21	-0.319917	0.471106628090202	0.497089973078564	-1.24329	0.603451983314055	0.726209304322207	0.288434862391138	1.82841959294428
prot-a-2024	IfJAZO	outcome	|| id:prot-a-2024	Inverse variance weighted	21	-0.194969	0.31980356488609	0.542091219978672	-0.821784	0.431845555212381	0.822859810879609	0.439646440615057	1.54009723680141
prot-a-2024	IfJAZO	outcome	|| id:prot-a-2024	Simple mode	21	-1.49822	0.891947775926939	0.108566294671649	-3.24644	0.249994170037783	0.223526909712266	0.0389124467528948	1.2840179308899
prot-a-2024	IfJAZO	outcome	|| id:prot-a-2024	Weighted mode	21	-1.05724	0.687187323229841	0.139597004007253	-2.40413	0.28964578256982	0.347412872872601	0.0903441940654095	1.33595418594591
prot-a-2025	BZx3Bs	outcome	|| id:prot-a-2025	MR Egger	29	0.0564448906340435	0.263216077897938	0.831812849867915	-0.459459	0.572348403314003	1.05806830372014	0.631625501083564	1.77242453545128
prot-a-2025	BZx3Bs	outcome	|| id:prot-a-2025	Weighted median	29	0.160013800419549	0.197386988614475	0.417560763284194	-0.226865	0.546892298103919	1.17352706604592	0.79702861514658	1.72787494522901
prot-a-2025	BZx3Bs	outcome	|| id:prot-a-2025	Inverse variance weighted	29	0.0333489123900249	0.177124062897463	0.850657189978821	-0.313814	0.380512075669052	1.03391122074963	0.730654734022704	1.46303358154766
prot-a-2025	BZx3Bs	outcome	|| id:prot-a-2025	Simple mode	29	-0.353751	0.595038004728404	0.556950090094443	-1.52003	0.812523108110066	0.702049488390994	0.218706228855875	2.25358686274479
prot-a-2025	BZx3Bs	outcome	|| id:prot-a-2025	Weighted mode	29	0.137277307530899	0.202222028510268	0.502809348854418	-0.259078	0.533632483411024	1.14714621670194	0.77176292479891	1.70511487428145
prot-a-2653	q6uMNh	outcome	|| id:prot-a-2653	MR Egger	24	-0.403081	0.850702220443302	0.640295701749206	-2.07046	1.26429540136796	0.668258001180366	0.1261280897899	3.54059715710796
prot-a-2653	q6uMNh	outcome	|| id:prot-a-2653	Weighted median	24	0.385610227503993	0.499283484423345	0.439920645227143	-0.592985	1.36420585697375	1.47051139420175	0.552674862768162	3.91261464226257
prot-a-2653	q6uMNh	outcome	|| id:prot-a-2653	Inverse variance weighted	24	0.583701391713302	0.336859572951782	0.0831359080626823	-0.0765434	1.24394615469879	1.79266150833803	0.926312738055686	3.46927679114307
prot-a-2653	q6uMNh	outcome	|| id:prot-a-2653	Simple mode	24	1.72376862376722	0.990809506126319	0.0952684981303933	-0.218218	3.66575525577481	5.60561415804276	0.803950154801676	39.0856446773134
prot-a-2653	q6uMNh	outcome	|| id:prot-a-2653	Weighted mode	24	-0.493964	1.00451942601584	0.627562420820084	-2.46282	1.47489407668516	0.610202751028025	0.0851941871599158	4.37057280285152
prot-a-2799	Kg1m7s	outcome	|| id:prot-a-2799	MR Egger	28	-0.143132	0.400048663057808	0.723391614192888	-0.927227	0.640963503231851	0.8666397720593	0.395649224911401	1.89830902533218
prot-a-2799	Kg1m7s	outcome	|| id:prot-a-2799	Weighted median	28	-0.218874	0.305627995414755	0.473901465921476	-0.817905	0.380156734998993	0.803422833790448	0.44135532292894	1.46251379856996
prot-a-2799	Kg1m7s	outcome	|| id:prot-a-2799	Inverse variance weighted	28	-0.068008	0.230229924919507	0.76769482150082	-0.519259	0.383242688683418	0.934253033008055	0.594961478826109	1.46703401942406
prot-a-2799	Kg1m7s	outcome	|| id:prot-a-2799	Simple mode	28	-0.420815	0.752324637594967	0.580531214156954	-1.89537	1.05374080356817	0.656511225669121	0.150262460713524	2.86836104894681
prot-a-2799	Kg1m7s	outcome	|| id:prot-a-2799	Weighted mode	28	-0.237654	0.313880117540284	0.455518454333972	-0.852859	0.377551389300702	0.788475739411605	0.426194837837369	1.45870840387304
prot-a-3015	DhUw8j	outcome	|| id:prot-a-3015	MR Egger	17	-1.00133	0.978179283011703	0.322219490238653	-2.91856	0.915902436986065	0.367390869666561	0.0540113887206794	2.49902945122153
prot-a-3015	DhUw8j	outcome	|| id:prot-a-3015	Weighted median	17	-0.105731	0.519880241217742	0.838841401133658	-1.1247	0.913234271219525	0.899666624440806	0.324751087614709	2.49237051391496
prot-a-3015	DhUw8j	outcome	|| id:prot-a-3015	Inverse variance weighted	17	-0.226068	0.40553177648355	0.577212062417042	-1.02091	0.568773873577154	0.797663532968545	0.360266699366595	1.76610026113021
prot-a-3015	DhUw8j	outcome	|| id:prot-a-3015	Simple mode	17	-0.319096	0.916383386760427	0.732220020582015	-2.11521	1.47701543544238	0.726805770707391	0.120608267899481	4.37985419684347
prot-a-3015	DhUw8j	outcome	|| id:prot-a-3015	Weighted mode	17	-0.0117382	0.807678941065567	0.988584273625997	-1.59479	1.57131256662883	0.988330465548711	0.202951370596814	4.81296138212462
prot-a-1965	z3kQq5	outcome	|| id:prot-a-1965	MR Egger	17	-0.785058	0.991119228148411	0.440654329015004	-2.72765	1.15753556106388	0.456093190093566	0.0653726166879344	3.18208155935908
prot-a-1965	z3kQq5	outcome	|| id:prot-a-1965	Weighted median	17	-0.499216	0.521753971355471	0.338666647522598	-1.52185	0.523421966880861	0.607006477299253	0.218306857913514	1.68779335200372
prot-a-1965	z3kQq5	outcome	|| id:prot-a-1965	Inverse variance weighted	17	-0.896492	0.402002551510256	0.025743083046501	-1.68442	-0.108567	0.407998373068307	0.185552560301845	0.89711870402432
prot-a-1965	z3kQq5	outcome	|| id:prot-a-1965	Simple mode	17	-0.189342	1.02705359260105	0.856051629745916	-2.20237	1.82368298108664	0.827503402123873	0.110541186174353	6.1946311978825
prot-a-1965	z3kQq5	outcome	|| id:prot-a-1965	Weighted mode	17	-0.319598	0.979479968371007	0.748431564756177	-2.23938	1.60018304706789	0.726441232183163	0.106524696473392	4.95393914544134
prot-a-385	pVfskQ	outcome	|| id:prot-a-385	MR Egger	20	-0.528897	0.675908184434486	0.444094795695166	-1.85368	0.795882946720237	0.589254503298191	0.156660045553617	2.21639709365693
prot-a-385	pVfskQ	outcome	|| id:prot-a-385	Weighted median	20	-0.423065	0.476254236371723	0.37437049654243	-1.35652	0.510393780297748	0.655036366842758	0.257554784471242	1.66594708293788
prot-a-385	pVfskQ	outcome	|| id:prot-a-385	Inverse variance weighted	20	-0.213216	0.327639246509876	0.515198960226403	-0.855389	0.428957156332535	0.807981782741816	0.42511791988632	1.53565523988548
prot-a-385	pVfskQ	outcome	|| id:prot-a-385	Simple mode	20	-0.497409	0.873287149446498	0.57563366837513	-2.20905	1.21423333420037	0.608103927208412	0.109804662017763	3.36771116536447
prot-a-385	pVfskQ	outcome	|| id:prot-a-385	Weighted mode	20	-0.516526	0.681026140756864	0.45748622063288	-1.85134	0.818285579746137	0.59658970919466	0.157027097651461	2.26661058148684
prot-a-896	hOoaQR	outcome	|| id:prot-a-896	MR Egger	26	1.52635906676112	0.79685665365977	0.0674210111668027	-0.03548	3.08819810793427	4.60139292187608	0.965142061573739	21.9375133096649
prot-a-896	hOoaQR	outcome	|| id:prot-a-896	Weighted median	26	0.431820851432605	0.442642199081014	0.329286107868255	-0.435758	1.29939956163139	1.54005919104838	0.646774317707304	3.66709414242069
prot-a-896	hOoaQR	outcome	|| id:prot-a-896	Inverse variance weighted	26	0.476144091974671	0.312039919766437	0.127032872191122	-0.135454	1.08774233471689	1.60985496642798	0.873319203025715	2.96756673156141
prot-a-896	hOoaQR	outcome	|| id:prot-a-896	Simple mode	26	1.29872117323439	0.927146606630392	0.173572983388902	-0.518486	3.11592852222996	3.66460727193117	0.595421229150684	22.5543628611405
prot-a-896	hOoaQR	outcome	|| id:prot-a-896	Weighted mode	26	1.37558662112169	0.963821093790548	0.165887831085193	-0.513503	3.26467596495117	3.95739753511633	0.598395888775193	26.1716290915701
prot-a-2454	O4XAhG	outcome	|| id:prot-a-2454	MR Egger	17	1.54426816864725	1.39132258309233	0.284507152398706	-1.18272	4.27126043150822	4.68454207748358	0.306442821442783	71.6118405789173
prot-a-2454	O4XAhG	outcome	|| id:prot-a-2454	Weighted median	17	0.16069233068436	0.518276757477328	0.756522021344789	-0.85513	1.17651477533992	1.1743236098858	0.425227859397188	3.24305171982422
prot-a-2454	O4XAhG	outcome	|| id:prot-a-2454	Inverse variance weighted	17	0.174388472950356	0.457372293928098	0.702992954241162	-0.722061	1.07083816904943	1.19051796002511	0.48574998424998	2.91782410519431
prot-a-2454	O4XAhG	outcome	|| id:prot-a-2454	Simple mode	17	0.0842387479120479	0.937988001318537	0.929554478147348	-1.75422	1.92269523049638	1.0878885939365	0.173042554550416	6.83936732147773
prot-a-2454	O4XAhG	outcome	|| id:prot-a-2454	Weighted mode	17	0.600978420157674	0.761531769988901	0.441550459151726	-0.891624	2.09358068933592	1.82390247060164	0.40998945094363	8.11391662544057
prot-a-2026	kSNLlY	outcome	|| id:prot-a-2026	MR Egger	16	0.19061587828601	0.931568956085768	0.84081542225849	-1.63526	2.01649103221411	1.20999457761176	0.194901831450095	7.51191954922565
prot-a-2026	kSNLlY	outcome	|| id:prot-a-2026	Weighted median	16	-0.0249115	0.546504297539743	0.963642380203623	-1.09606	1.04623695396817	0.975396260807816	0.334185218805669	2.84691785291412
prot-a-2026	kSNLlY	outcome	|| id:prot-a-2026	Inverse variance weighted	16	0.557816598385024	0.397258443814342	0.160269574904749	-0.22081	1.33644314826113	1.74685424903652	0.801869059829149	3.80548386294779
prot-a-2026	kSNLlY	outcome	|| id:prot-a-2026	Simple mode	16	-0.0784313	0.997541695590499	0.938370509289777	-2.03361	1.87675040771997	0.924565560946993	0.130861856987994	6.53224320794757
prot-a-2026	kSNLlY	outcome	|| id:prot-a-2026	Weighted mode	16	-0.241972	0.891930693041734	0.789865591052071	-1.99016	1.50621187131909	0.785077934081619	0.13667404174713	4.50961539369859
prot-a-1572	tYxIRc	outcome	|| id:prot-a-1572	MR Egger	20	0.213320653108741	1.14724806323385	0.854570270272378	-2.03529	2.46192685704708	1.2377814860985	0.130643171911123	11.727386781228
prot-a-1572	tYxIRc	outcome	|| id:prot-a-1572	Weighted median	20	-0.0896489	0.502035492451081	0.858274766024118	-1.07364	0.894340712464808	0.914252166055858	0.341762776711121	2.44572282324458
prot-a-1572	tYxIRc	outcome	|| id:prot-a-1572	Inverse variance weighted	20	-0.222018	0.383670543478465	0.562813772218865	-0.974012	0.52997671766866	0.80090131035626	0.377565274458849	1.69889275397408
prot-a-1572	tYxIRc	outcome	|| id:prot-a-1572	Simple mode	20	0.0699361039138955	0.757013165786227	0.927359892048746	-1.41381	1.5536819088549	1.07243965436844	0.243214939715138	4.72884936101776
prot-a-1572	tYxIRc	outcome	|| id:prot-a-1572	Weighted mode	20	-0.00954196	0.71792687793234	0.989534202123382	-1.41668	1.39759471781447	0.990503417142358	0.242518169974825	4.04545778764755
prot-a-300	5KMebS	outcome	|| id:prot-a-300	MR Egger	34	0.0573878220691296	0.595207201499053	0.923791072133981	-1.10922	1.22399393700727	1.05906646010675	0.329816680382528	3.40074299948127
prot-a-300	5KMebS	outcome	|| id:prot-a-300	Weighted median	34	0.264378505789234	0.37548511775355	0.481371438169198	-0.471572	1.00032933658619	1.30262115264905	0.624020333748804	2.71917720554886
prot-a-300	5KMebS	outcome	|| id:prot-a-300	Inverse variance weighted	34	-0.0717055	0.264486605242788	0.786304912193654	-0.590099	0.446688260550251	0.930804990803244	0.554272280457707	1.56312693499442
prot-a-300	5KMebS	outcome	|| id:prot-a-300	Simple mode	34	-0.129194	0.683732000302339	0.851285984625777	-1.46931	1.21092064300374	0.878803392950391	0.230084465037473	3.35657343634799
prot-a-300	5KMebS	outcome	|| id:prot-a-300	Weighted mode	34	0.502402203444542	0.550909478582303	0.368408985491094	-0.57738	1.58218478146586	1.65268659546725	0.561367013373264	4.86557442416194
prot-a-1392	nXdbN4	outcome	|| id:prot-a-1392	MR Egger	16	0.123387522939229	0.905189599135026	0.893515953841295	-1.65078	1.89755913724388	1.13132274952793	0.191899382966319	6.66959499199675
prot-a-1392	nXdbN4	outcome	|| id:prot-a-1392	Weighted median	16	0.341091795449632	0.524920058190806	0.515822967643567	-0.687752	1.36993510950361	1.40648234361569	0.502705122377861	3.93509533689564
prot-a-1392	nXdbN4	outcome	|| id:prot-a-1392	Inverse variance weighted	16	-0.292212	0.403321181063875	0.468749488612241	-1.08272	0.498297181954251	0.746609989254317	0.338672455103737	1.64591618731907
prot-a-1392	nXdbN4	outcome	|| id:prot-a-1392	Simple mode	16	0.345534301758788	0.976132159141122	0.728278118087793	-1.56768	2.25875333367539	1.41274454994732	0.208527421134575	9.5711496960288
prot-a-1392	nXdbN4	outcome	|| id:prot-a-1392	Weighted mode	16	0.524069630465146	0.768312171716547	0.505569714817218	-0.981822	2.02996148702958	1.6888868283598	0.374627819905154	7.61379312334397
prot-a-638	arCJI7	outcome	|| id:prot-a-638	MR Egger	23	-1.88341	0.973158324231804	0.0665271180881376	-3.7908	0.023981209112985	0.152070795548442	0.0225775456509301	1.02427107074782
prot-a-638	arCJI7	outcome	|| id:prot-a-638	Weighted median	23	0.184511316300379	0.485961178788585	0.70418056053034	-0.767973	1.13699522672601	1.20263059053688	0.463952735947987	3.11738723630939
prot-a-638	arCJI7	outcome	|| id:prot-a-638	Inverse variance weighted	23	-0.27424	0.357731559218082	0.44331376980725	-0.975394	0.426913470995239	0.760149324746201	0.377043678128736	1.53252004855208
prot-a-638	arCJI7	outcome	|| id:prot-a-638	Simple mode	23	0.803581590106082	1.01017151502008	0.434827798961861	-1.17635	2.78351775954544	2.23352619530283	0.308400943076211	16.1758236383576
prot-a-638	arCJI7	outcome	|| id:prot-a-638	Weighted mode	23	0.754812979305727	0.9769462940714	0.447966076969497	-1.16	2.66962771568567	2.12721365317719	0.313485630064603	14.434594419307
prot-a-2236	oyN5Ie	outcome	|| id:prot-a-2236	MR Egger	15	-0.607735	0.756762647401484	0.436370477988199	-2.09099	0.875519934042995	0.544583032640586	0.123564790163255	2.4001228751992
prot-a-2236	oyN5Ie	outcome	|| id:prot-a-2236	Weighted median	15	0.114361391654054	0.548622002083565	0.834876003620661	-0.960938	1.18966051573784	1.12115722854448	0.382534003193129	3.28596548444068
prot-a-2236	oyN5Ie	outcome	|| id:prot-a-2236	Inverse variance weighted	15	0.365483267258007	0.388240172784988	0.346507871856164	-0.395467	1.12643400591658	1.44121032964519	0.6733651866954	3.08463706665547
prot-a-2236	oyN5Ie	outcome	|| id:prot-a-2236	Simple mode	15	0.415198025392918	0.92889015558276	0.661724446238761	-1.40543	2.23582273033513	1.51467065424727	0.245262385679895	9.35417465045848
prot-a-2236	oyN5Ie	outcome	|| id:prot-a-2236	Weighted mode	15	0.0487021222047552	0.735404803479791	0.948135189602043	-1.39269	1.49009553702515	1.04990756000645	0.248405871328091	4.43751944615988
prot-a-1761	TiXooB	outcome	|| id:prot-a-1761	MR Egger	19	-0.250957	0.754223823802522	0.743401758661194	-1.72924	1.2273214571332	0.77805564243663	0.177419919046291	3.41207788833185
prot-a-1761	TiXooB	outcome	|| id:prot-a-1761	Weighted median	19	-0.454093	0.451302970000348	0.314328363819195	-1.33865	0.430461210240372	0.635023920347527	0.262200334434097	1.53796668598415
prot-a-1761	TiXooB	outcome	|| id:prot-a-1761	Inverse variance weighted	19	-0.234942	0.33898843374774	0.488267273578731	-0.899359	0.429475507804465	0.790616844527882	0.406830292400013	1.53645145538136
prot-a-1761	TiXooB	outcome	|| id:prot-a-1761	Simple mode	19	-0.652291	0.796720050893738	0.423653386393921	-2.21386	0.909280512074328	0.520851249455168	0.109277792099737	2.48253573618516
prot-a-1761	TiXooB	outcome	|| id:prot-a-1761	Weighted mode	19	-0.566973	0.521518678128031	0.291311571137524	-1.58915	0.455203956329347	0.567240074641641	0.204099172832096	1.57649488635681
prot-a-1339	OW3a3a	outcome	|| id:prot-a-1339	MR Egger	24	-0.274671	0.655558923989049	0.679287469785339	-1.55957	1.01022419505624	0.759821838687792	0.210227124603941	2.7462166341977
prot-a-1339	OW3a3a	outcome	|| id:prot-a-1339	Weighted median	24	-0.233434	0.437757119372716	0.593860516568504	-1.09144	0.624569958952711	0.791809857410998	0.335733378970164	1.86744270771165
prot-a-1339	OW3a3a	outcome	|| id:prot-a-1339	Inverse variance weighted	24	0.112198328523242	0.313870560257157	0.720742319683084	-0.502988	0.727384626627269	1.11873471564828	0.604721069398334	2.06966058788375
prot-a-1339	OW3a3a	outcome	|| id:prot-a-1339	Simple mode	24	-0.189073	0.724129840457029	0.796336162646265	-1.60837	1.23022137320747	0.827725986051471	0.20021417680746	3.42198698868237
prot-a-1339	OW3a3a	outcome	|| id:prot-a-1339	Weighted mode	24	-0.267963	0.651184978538308	0.684515443781032	-1.54429	1.00836002571176	0.76493644103369	0.213464424503404	2.74110199009746
prot-a-2022	KnvATo	outcome	|| id:prot-a-2022	MR Egger	24	0.171458425432314	0.805929278160573	0.833483850546154	-1.40816	1.75107981062704	1.18703479124814	0.244592196397928	5.76081991324497
prot-a-2022	KnvATo	outcome	|| id:prot-a-2022	Weighted median	24	0.168608443378987	0.436001435986878	0.698966958700524	-0.685954	1.02317125791327	1.18365657960428	0.503609369895855	2.78200323939612
prot-a-2022	KnvATo	outcome	|| id:prot-a-2022	Inverse variance weighted	24	0.320244242973894	0.344159742417473	0.352106846773237	-0.354309	0.994797338112141	1.37746415919592	0.701658225224983	2.70417625227856
prot-a-2022	KnvATo	outcome	|| id:prot-a-2022	Simple mode	24	0.224317103714824	0.802882033439287	0.782442678863369	-1.34933	1.79796588925583	1.25146780160336	0.259413573531092	6.03735431855584
prot-a-2022	KnvATo	outcome	|| id:prot-a-2022	Weighted mode	24	0.0754997064551253	0.67676002880104	0.912139744739622	-1.25095	1.40194936290516	1.07842291115249	0.286232760860625	4.0631127331539
prot-a-2627	wIvlcU	outcome	|| id:prot-a-2627	MR Egger	23	-1.88326	1.02001777278068	0.0789917347828256	-3.8825	0.115971995733809	0.152093040185006	0.0205993105217139	1.12296442389827
prot-a-2627	wIvlcU	outcome	|| id:prot-a-2627	Weighted median	23	-0.77892	0.481741292226967	0.105903071917492	-1.72313	0.16529258552731	0.458901197888335	0.178505961599719	1.17973824255559
prot-a-2627	wIvlcU	outcome	|| id:prot-a-2627	Inverse variance weighted	23	-0.649328	0.344044147853494	0.0591148680575693	-1.32365	0.0249989092617747	0.522396907656524	0.266160930749306	1.02531400217464
prot-a-2627	wIvlcU	outcome	|| id:prot-a-2627	Simple mode	23	-1.15059	0.789647102061048	0.159218179345876	-2.69829	0.397122095619617	0.31645120356948	0.0673202265456343	1.48753754078189
prot-a-2627	wIvlcU	outcome	|| id:prot-a-2627	Weighted mode	23	-1.15059	0.86491495256373	0.19704979767589	-2.84582	0.544647082604873	0.31645120356948	0.058086643397278	1.72399984546646
prot-a-1940	HvEMqj	outcome	|| id:prot-a-1940	MR Egger	21	-1.29169	0.860990528537669	0.149986459287438	-2.97924	0.395847774304401	0.27480496210964	0.0508317002899072	1.48564314727586
prot-a-1940	HvEMqj	outcome	|| id:prot-a-1940	Weighted median	21	-0.548246	0.47891136697722	0.252302046798478	-1.48691	0.390420141036785	0.577962588467948	0.226069587567422	1.47760146450016
prot-a-1940	HvEMqj	outcome	|| id:prot-a-1940	Inverse variance weighted	21	-0.460002	0.350135064979752	0.18891838955243	-1.14627	0.226262346595059	0.631282142570546	0.317820949034845	1.25390457972853
prot-a-1940	HvEMqj	outcome	|| id:prot-a-1940	Simple mode	21	-0.00105792	0.944552146259866	0.999117448798132	-1.85238	1.85026428793115	0.998942640660558	0.156863367159973	6.36150056827621
prot-a-1940	HvEMqj	outcome	|| id:prot-a-1940	Weighted mode	21	-0.679733	0.863705831734022	0.44051110320797	-2.3726	1.0131304575158	0.50675229100528	0.0932383274696356	2.75420946952025
prot-a-2526	lUdhxZ	outcome	|| id:prot-a-2526	MR Egger	19	0.0471212881164142	0.497202997299705	0.925603477720988	-0.927397	1.02163916282384	1.04824914153358	0.395582235048293	2.77774420934687
prot-a-2526	lUdhxZ	outcome	|| id:prot-a-2526	Weighted median	19	0.0315144851815021	0.452005181431092	0.944415318464424	-0.854416	0.917444640786442	1.03201632443115	0.425531769247952	2.50288643730331
prot-a-2526	lUdhxZ	outcome	|| id:prot-a-2526	Inverse variance weighted	19	0.234480943559978	0.280327812872358	0.402900300600841	-0.314962	0.7839234567898	1.26425238005656	0.729816920835355	2.19004798991124
prot-a-2526	lUdhxZ	outcome	|| id:prot-a-2526	Simple mode	19	0.115746921965422	0.666507203311972	0.864069251933806	-1.19061	1.42210104045689	1.12271170250516	0.304036598041972	4.14582183546213
prot-a-2526	lUdhxZ	outcome	|| id:prot-a-2526	Weighted mode	19	0.0274467124092364	0.469056902478858	0.953983396522857	-0.891905	0.946798241267799	1.02782684323174	0.409874273443103	2.57744408009147
prot-a-2128	r3O0dG	outcome	|| id:prot-a-2128	MR Egger	22	-0.472705	0.699550862062868	0.506953546359209	-1.84382	0.898415125190279	0.623314193147873	0.158211227781604	2.45570803556308
prot-a-2128	r3O0dG	outcome	|| id:prot-a-2128	Weighted median	22	-0.509286	0.428635068500829	0.234771056224945	-1.34941	0.330838427770094	0.600924301578859	0.259392987565104	1.39213484380493
prot-a-2128	r3O0dG	outcome	|| id:prot-a-2128	Inverse variance weighted	22	-0.0521744	0.301657104202934	0.862683433996001	-0.643422	0.539073528294994	0.949163322175749	0.525490944916687	1.71441776662115
prot-a-2128	r3O0dG	outcome	|| id:prot-a-2128	Simple mode	22	-0.518885	0.710763095896085	0.473432124391971	-1.91198	0.874210785658256	0.595183878134264	0.147787396185009	2.39698281406541
prot-a-2128	r3O0dG	outcome	|| id:prot-a-2128	Weighted mode	22	-0.538451	0.515999784894056	0.308576763986749	-1.54981	0.472908852656367	0.58365178897607	0.21228824021021	1.60465511625916
prot-a-1864	JcB20C	outcome	|| id:prot-a-1864	MR Egger	25	0.883164940430101	0.83294653324473	0.300020684645072	-0.74941	2.51574014558977	2.4185421479276	0.472645206115523	12.3757652582063
prot-a-1864	JcB20C	outcome	|| id:prot-a-1864	Weighted median	25	0.494924864169038	0.424306621249149	0.24343978557384	-0.336716	1.32656584181737	1.64037498348917	0.714111537769616	3.76808095673874
prot-a-1864	JcB20C	outcome	|| id:prot-a-1864	Inverse variance weighted	25	0.372152675714845	0.31721747172384	0.24072428497017	-0.249594	0.993898920293572	1.45085447462845	0.779117376290792	2.70174786316633
prot-a-1864	JcB20C	outcome	|| id:prot-a-1864	Simple mode	25	0.799232524846235	0.75778257080425	0.302065555951476	-0.686021	2.28448636362256	2.22383353640047	0.503575658015615	9.82064069003527
prot-a-1864	JcB20C	outcome	|| id:prot-a-1864	Weighted mode	25	0.690033653952763	0.680003839748315	0.32034661593706	-0.642774	2.02284117985946	1.9937826307805	0.525831809092439	7.55977312529453
prot-a-203	uoSsOB	outcome	|| id:prot-a-203	MR Egger	24	-0.480759	0.694395033645641	0.495965561237461	-1.84177	0.880254929560434	0.618313705409848	0.158535996795471	2.41151439436735
prot-a-203	uoSsOB	outcome	|| id:prot-a-203	Weighted median	24	-0.187583	0.414698022380412	0.651025907387885	-1.00039	0.625224681745291	0.82895994511899	0.367735420294038	1.86866576535439
prot-a-203	uoSsOB	outcome	|| id:prot-a-203	Inverse variance weighted	24	0.0423367521044511	0.295110119185435	0.885926219011551	-0.536079	0.620752585707904	1.04324573480099	0.585037646108254	1.86032757108945
prot-a-203	uoSsOB	outcome	|| id:prot-a-203	Simple mode	24	0.0277531673889948	0.729489157850488	0.969980368367719	-1.40205	1.45755191677595	1.02814187415511	0.246093045210675	4.29543107358535
prot-a-203	uoSsOB	outcome	|| id:prot-a-203	Weighted mode	24	-0.174093	0.602287215838746	0.775130292425504	-1.35458	1.00639009788057	0.84021888377735	0.258056741948842	2.73570753209001
prot-a-2041	wNy3Re	outcome	|| id:prot-a-2041	MR Egger	22	-0.686702	0.889094672648173	0.448931907931558	-2.42933	1.05592319823881	0.503232816475197	0.0880960203924568	2.87462778056706
prot-a-2041	wNy3Re	outcome	|| id:prot-a-2041	Weighted median	22	-0.203857	0.526032524223468	0.698359489536786	-1.23488	0.827167243204822	0.815579394948949	0.29086959140666	2.28683151871771
prot-a-2041	wNy3Re	outcome	|| id:prot-a-2041	Inverse variance weighted	22	-0.235958	0.386543626401744	0.5415771689816	-0.993583	0.521667780336343	0.78981406071224	0.370247626955296	1.68483524291184
prot-a-2041	wNy3Re	outcome	|| id:prot-a-2041	Simple mode	22	-0.0312835	0.955262955863004	0.97418437488986	-1.9036	1.8410319132619	0.969200784868346	0.149031308086814	6.3030390959343
prot-a-2041	wNy3Re	outcome	|| id:prot-a-2041	Weighted mode	22	-0.214811	0.953792	0.823987289266785	-2.08424	1.65462106514388	0.806694245841398	0.124401357644874	5.23109730145646
prot-a-1970	n8fdn4	outcome	|| id:prot-a-1970	MR Egger	21	0.239338449964682	0.72132595628223	0.743669818220178	-1.17446	1.65313732427785	1.27040843351989	0.308985655853341	5.22334146386559
prot-a-1970	n8fdn4	outcome	|| id:prot-a-1970	Weighted median	21	0.509743921623453	0.435435661759075	0.241738415581283	-0.34371	1.36319781867124	1.66486480447723	0.709134564679442	3.90867256405693
prot-a-1970	n8fdn4	outcome	|| id:prot-a-1970	Inverse variance weighted	21	0.545132385395765	0.321058441100517	0.0895223697762484	-0.0841422	1.17440692995278	1.72483671045299	0.919300559808989	3.23622306761616
prot-a-1970	n8fdn4	outcome	|| id:prot-a-1970	Simple mode	21	0.71101427123089	0.793367735876622	0.380807881440855	-0.843986	2.26601503354907	2.03605532404841	0.429992939117086	9.64090547881543
prot-a-1970	n8fdn4	outcome	|| id:prot-a-1970	Weighted mode	21	0.0434529136741282	0.635592587135207	0.94617319130929	-1.20231	1.28921438445913	1.0444108156862	0.300499689852907	3.62993370294744
prot-a-1961	zKAurG	outcome	|| id:prot-a-1961	MR Egger	13	-1.19803	1.0212931194145	0.265550776600765	-3.19976	0.803704333664719	0.301788094907089	0.0407717966801583	2.23380036308217
prot-a-1961	zKAurG	outcome	|| id:prot-a-1961	Weighted median	13	0.0721328054967771	0.592907964403532	0.903168797421475	-1.08997	1.2342324157277	1.07479807367808	0.336227654687871	3.43574028809288
prot-a-1961	zKAurG	outcome	|| id:prot-a-1961	Inverse variance weighted	13	0.651417455509216	0.425450244431126	0.125738531264911	-0.182465	1.48529993459422	1.91825794815793	0.833213786257526	4.41628981224484
prot-a-1961	zKAurG	outcome	|| id:prot-a-1961	Simple mode	13	0.303587566082923	0.936324626625172	0.751343291455054	-1.53161	2.13878383426826	1.35471021241514	0.21618760597132	8.4891071871407
prot-a-1961	zKAurG	outcome	|| id:prot-a-1961	Weighted mode	13	0.0761080396975102	0.784429908894417	0.92430946804537	-1.46137	1.61359066113057	1.07907915124478	0.231917266290001	5.02080691652826
prot-a-2749	EZuSaZ	outcome	|| id:prot-a-2749	MR Egger	21	-0.179564	0.821420929546396	0.829290802023525	-1.78955	1.43042052501215	0.835634053400098	0.167035399026434	4.18045680898676
prot-a-2749	EZuSaZ	outcome	|| id:prot-a-2749	Weighted median	21	0.697225534415522	0.462272701579775	0.13148904265107	-0.208829	1.60328002951188	2.00817336331611	0.811534028001224	4.96930518990666
prot-a-2749	EZuSaZ	outcome	|| id:prot-a-2749	Inverse variance weighted	21	0.24540425691954	0.398587306630671	0.538102387748444	-0.535827	1.02663537791566	1.27813790487214	0.585185221405126	2.79165714395235
prot-a-2749	EZuSaZ	outcome	|| id:prot-a-2749	Simple mode	21	0.309949745739714	0.940692660933615	0.745210398297672	-1.53381	2.1537073611696	1.36335659793324	0.215712695590553	8.6167446382303
prot-a-2749	EZuSaZ	outcome	|| id:prot-a-2749	Weighted mode	21	0.364167832886792	0.654797360910335	0.584275220490884	-0.919235	1.64757066027105	1.43931575840668	0.398824026986882	5.19434565677746
prot-a-1953	9aS6Xe	outcome	|| id:prot-a-1953	MR Egger	21	-0.28068	0.819021867972601	0.735584878426562	-1.88596	1.32460237069717	0.755269612727298	0.151682865068108	3.76068969723845
prot-a-1953	9aS6Xe	outcome	|| id:prot-a-1953	Weighted median	21	-0.164246	0.520927538341432	0.752536991452971	-1.18526	0.856771653828155	0.8485329843704	0.305665382540321	2.35554389437462
prot-a-1953	9aS6Xe	outcome	|| id:prot-a-1953	Inverse variance weighted	21	0.308951741807654	0.363982694417844	0.395987650264213	-0.404454	1.02235782286663	1.36199664142155	0.667340853237226	2.77974
prot-a-1953	9aS6Xe	outcome	|| id:prot-a-1953	Simple mode	21	-0.512669	0.903717094111638	0.576830100112704	-2.28395	1.2586160391849	0.598894714394127	0.101880474674101	3.52054581681686
prot-a-1953	9aS6Xe	outcome	|| id:prot-a-1953	Weighted mode	21	-0.490937	0.78021277488071	0.536317427088864	-2.02015	1.03828015008589	0.612052700236099	0.132635047334585	2.82435536756219
prot-a-2764	8UvAhl	outcome	|| id:prot-a-2764	MR Egger	24	-0.0624595	0.782362639695815	0.937090673684612	-1.59589	1.4709712610934	0.939451097872168	0.202727962165816	4.35346143602699
prot-a-2764	8UvAhl	outcome	|| id:prot-a-2764	Weighted median	24	-0.28658	0.435873956630681	0.510870383185003	-1.14089	0.567733228057412	0.750827214989393	0.319533652544052	1.76426333276745
prot-a-2764	8UvAhl	outcome	|| id:prot-a-2764	Inverse variance weighted	24	-0.155896	0.305364591944338	0.609683582946099	-0.754411	0.442618288879676	0.855647906763889	0.470287574127536	1.55677798144605
prot-a-2764	8UvAhl	outcome	|| id:prot-a-2764	Simple mode	24	-0.145909	0.650743746239632	0.82456746712343	-1.42137	1.12954923587871	0.86423677139763	0.24138400076466	3.09426140369595
prot-a-2764	8UvAhl	outcome	|| id:prot-a-2764	Weighted mode	24	-0.232871	0.522395749297069	0.659927077499482	-1.25677	0.791024173734676	0.792255375849254	0.284572517452809	2.20565424300373
prot-a-847	dTZdkC	outcome	|| id:prot-a-847	MR Egger	22	0.937775957067406	0.884413201644274	0.301629229894702	-0.795674	2.67122583229018	2.55429423636094	0.45127700865307	14.4576810269599
prot-a-847	dTZdkC	outcome	|| id:prot-a-847	Weighted median	22	-0.30531	0.498416401632249	0.540167363470742	-1.28221	0.671586233751856	0.736894965340893	0.277424609371712	1.95733965769846
prot-a-847	dTZdkC	outcome	|| id:prot-a-847	Inverse variance weighted	22	0.0391449291238288	0.336366484561215	0.907354689383847	-0.620133	0.69842323886381	1.03992118759577	0.53787269101904	2.01058000241978
prot-a-847	dTZdkC	outcome	|| id:prot-a-847	Simple mode	22	-0.907528	0.825660471663472	0.284143066830106	-2.52582	0.710766932460513	0.403520659435219	0.0799925225773076	2.03555179090234
prot-a-847	dTZdkC	outcome	|| id:prot-a-847	Weighted mode	22	-0.770553	0.770742096635408	0.328810365079075	-2.28121	0.740101032252261	0.462756872062238	0.102160723366803	2.09614728227749
prot-a-1969	gF8x81	outcome	|| id:prot-a-1969	MR Egger	20	0.0447712433793086	0.624481130488128	0.943636418109808	-1.17921	1.26875425913604	1.04578860147735	0.307521039672381	3.55641942465175
prot-a-1969	gF8x81	outcome	|| id:prot-a-1969	Weighted median	20	0.00252425596424208	0.450070404182884	0.995525023899402	-0.879614	0.884662248162695	1.00252744458073	0.414943158237759	2.42216616224256
prot-a-1969	gF8x81	outcome	|| id:prot-a-1969	Inverse variance weighted	20	-0.0335771	0.309480421271438	0.913603088445107	-0.640159	0.573004563741572	0.96698039096513	0.527208755890115	1.77358791193136
prot-a-1969	gF8x81	outcome	|| id:prot-a-1969	Simple mode	20	-0.0468794	0.721757976086061	0.948890961465194	-1.46153	1.3677662023353	0.954202438085974	0.231882369498418	3.92656972937923
prot-a-1969	gF8x81	outcome	|| id:prot-a-1969	Weighted mode	20	-0.252167	0.568873779421542	0.662573355119508	-1.36716	0.862825379790923	0.777114771950093	0.254829690960174	2.36984696134732

## Sheet: Table S6
Results of sensitivity analysis between mitochondria-associated proteins and hypertrophic cardiomyopathy
method	id.exposure.x	id.outcome.x	outcome.x	exposure.x	nsnp	b	se	pval	lo_ci	up_ci	or	or_lci95	or_uci95	id.exposure.y	id.outcome.y	outcome.y	exposure.y	Q	Q_df	Q_pval	egger_intercept	pval	mp
Inverse variance weighted	prot-a-1055	ebi-a-GCST90018861	Hypertrophic cardiomyopathy || id:ebi-a-GCST90018861	|| id:prot-a-1055	10	0.0493054556753332	0.10274302321115	0.63130487676427	-0.152071	0.250681781169188	1.05054119550594	0.858927406554652	1.28490113952935	prot-a-1055	ebi-a-GCST90018861	Hypertrophic cardiomyopathy || id:ebi-a-GCST90018861	|| id:prot-a-1055	4.56464506283857	9	0.87049020000439	-0.0182458	0.665369199763397	0.856
MR Egger	prot-a-1055	ebi-a-GCST90018861	Hypertrophic cardiomyopathy || id:ebi-a-GCST90018861	|| id:prot-a-1055	10	0.106770952855656	0.164130858860168	0.533587226166604	-0.214926	0.428467436221585	1.11267936925798	0.806601505143297	1.53490338274583	prot-a-1055	ebi-a-GCST90018861	Hypertrophic cardiomyopathy || id:ebi-a-GCST90018861	|| id:prot-a-1055	4.36307504134399	8	0.82297057190749	-0.0182458	0.665369199763397	0.856
Weighted median	prot-a-1055	ebi-a-GCST90018861	Hypertrophic cardiomyopathy || id:ebi-a-GCST90018861	|| id:prot-a-1055	10	0.0709556693811699	0.127335997402962	0.577369052881514	-0.178623	0.320534224290975	1.07353363440314	0.836421266492301	1.37786365598754	NA	NA	NA	NA	NA	NA	NA	-0.0182458	0.665369199763397	0.856
Inverse variance weighted	prot-a-1220	ebi-a-GCST90018861	Hypertrophic cardiomyopathy || id:ebi-a-GCST90018861	|| id:prot-a-1220	16	-0.0387464	0.094921901846638	0.683132669203218	-0.224793	0.147300559962346	0.961994671169069	0.79868129289382	1.15870217017931	prot-a-1220	ebi-a-GCST90018861	Hypertrophic cardiomyopathy || id:ebi-a-GCST90018861	|| id:prot-a-1220	11.7561613784891	15	0.697384119310747	-0.0341326	0.418131234845445	0.722
MR Egger	prot-a-1220	ebi-a-GCST90018861	Hypertrophic cardiomyopathy || id:ebi-a-GCST90018861	|| id:prot-a-1220	16	0.0856969241649415	0.176803758667859	0.635384356589846	-0.260838	0.432232291153946	1.08947608438913	0.770405374078116	1.54069296294332	prot-a-1220	ebi-a-GCST90018861	Hypertrophic cardiomyopathy || id:ebi-a-GCST90018861	|| id:prot-a-1220	11.060136688127	14	0.681305401801506	-0.0341326	0.418131234845445	0.722
Weighted median	prot-a-1220	ebi-a-GCST90018861	Hypertrophic cardiomyopathy || id:ebi-a-GCST90018861	|| id:prot-a-1220	16	-0.0343879	0.128390050427052	0.788822911112693	-0.286032	0.217256579691411	0.966196625761303	0.751238261923205	1.24266290330132	NA	NA	NA	NA	NA	NA	NA	-0.0341326	0.418131234845445	0.722
Inverse variance weighted	prot-a-1281	ebi-a-GCST90018861	Hypertrophic cardiomyopathy || id:ebi-a-GCST90018861	|| id:prot-a-1281	8	0.20946295808439	0.172832548157791	0.225534729531499	-0.129289	0.548214752473659	1.23301570100136	0.878720122614581	1.73016149259473	prot-a-1281	ebi-a-GCST90018861	Hypertrophic cardiomyopathy || id:ebi-a-GCST90018861	|| id:prot-a-1281	4.38030093939645	7	0.735078962116152	-0.0691362	0.360628742079194	0.732
MR Egger	prot-a-1281	ebi-a-GCST90018861	Hypertrophic cardiomyopathy || id:ebi-a-GCST90018861	|| id:prot-a-1281	8	0.570395098085693	0.403636935159728	0.207331966499627	-0.220733	1.36152349099876	1.76896582839438	0.801930530792059	3.90213364109769	prot-a-1281	ebi-a-GCST90018861	Hypertrophic cardiomyopathy || id:ebi-a-GCST90018861	|| id:prot-a-1281	3.4011926404028	6	0.757065783691502	-0.0691362	0.360628742079194	0.732
Weighted median	prot-a-1281	ebi-a-GCST90018861	Hypertrophic cardiomyopathy || id:ebi-a-GCST90018861	|| id:prot-a-1281	8	0.333484893354094	0.22846027757438	0.144370825505437	-0.114297	0.781267037399879	1.39582396016393	0.891992771003002	2.18423802423526	NA	NA	NA	NA	NA	NA	NA	-0.0691362	0.360628742079194	0.732
Inverse variance weighted	prot-a-1339	ebi-a-GCST90018861	Hypertrophic cardiomyopathy || id:ebi-a-GCST90018861	|| id:prot-a-1339	13	0.00787920010088072	0.129579859479664	0.951513913661843	-0.246097	0.261855724681023	1.00791032268465	0.781846128455198	1.29933906634736	prot-a-1339	ebi-a-GCST90018861	Hypertrophic cardiomyopathy || id:ebi-a-GCST90018861	|| id:prot-a-1339	9.76029611887579	12	0.636980572055496	-0.00273747	0.960318715919342	0.637
MR Egger	prot-a-1339	ebi-a-GCST90018861	Hypertrophic cardiomyopathy || id:ebi-a-GCST90018861	|| id:prot-a-1339	13	0.0231073068065163	0.326040207360527	0.944771284530682	-0.615931	0.66214611323315	1.02337634890333	0.54013752300267	1.93894907665864	prot-a-1339	ebi-a-GCST90018861	Hypertrophic cardiomyopathy || id:ebi-a-GCST90018861	|| id:prot-a-1339	9.75770543709755	11	0.552304535586343	-0.00273747	0.960318715919342	0.637
Weighted median	prot-a-1339	ebi-a-GCST90018861	Hypertrophic cardiomyopathy || id:ebi-a-GCST90018861	|| id:prot-a-1339	13	0.0291109315428979	0.171417915219773	0.865148297140766	-0.306868	0.365090045373654	1.02953879646788	0.735747579077981	1.44064372561148	NA	NA	NA	NA	NA	NA	NA	-0.00273747	0.960318715919342	0.637
Inverse variance weighted	prot-a-1356	ebi-a-GCST90018861	Hypertrophic cardiomyopathy || id:ebi-a-GCST90018861	|| id:prot-a-1356	12	-0.0454747	0.118519297895658	0.701208134768047	-0.277773	0.18682314000238	0.955543792933662	0.757469120270814	1.20541407666573	prot-a-1356	ebi-a-GCST90018861	Hypertrophic cardiomyopathy || id:ebi-a-GCST90018861	|| id:prot-a-1356	9.66291358396967	11	0.56093876607653	-0.0209861	0.687704604161716	0.598
MR Egger	prot-a-1356	ebi-a-GCST90018861	Hypertrophic cardiomyopathy || id:ebi-a-GCST90018861	|| id:prot-a-1356	12	0.0319429656492554	0.221443377801053	0.888169581655568	-0.402086	0.465971986139319	1.03245861801889	0.668923179135749	1.59356235688933	prot-a-1356	ebi-a-GCST90018861	Hypertrophic cardiomyopathy || id:ebi-a-GCST90018861	|| id:prot-a-1356	9.49162369371304	10	0.486166387813131	-0.0209861	0.687704604161716	0.598
Weighted median	prot-a-1356	ebi-a-GCST90018861	Hypertrophic cardiomyopathy || id:ebi-a-GCST90018861	|| id:prot-a-1356	12	-0.148669	0.158504331905452	0.348269144420542	-0.459338	0.161999055842354	0.861853966836993	0.631701740873137	1.17585913112409	NA	NA	NA	NA	NA	NA	NA	-0.0209861	0.687704604161716	0.598
Inverse variance weighted	prot-a-1368	ebi-a-GCST90018861	Hypertrophic cardiomyopathy || id:ebi-a-GCST90018861	|| id:prot-a-1368	4	0.237321747048098	0.414271226204336	0.566735677534816	-0.57465	1.0492933504086	1.26784897882409	0.562901930862754	2.85563247338943	prot-a-1368	ebi-a-GCST90018861	Hypertrophic cardiomyopathy || id:ebi-a-GCST90018861	|| id:prot-a-1368	11.4631036141011	3	0.00946801533660163	0.0698951158304348	0.779377953264917	0.096
MR Egger	prot-a-1368	ebi-a-GCST90018861	Hypertrophic cardiomyopathy || id:ebi-a-GCST90018861	|| id:prot-a-1368	4	-0.023702	0.954320825891479	0.982440605202444	-1.89417	1.84676676893381	0.976576637606075	0.150443020387003	6.33928996283552	prot-a-1368	ebi-a-GCST90018861	Hypertrophic cardiomyopathy || id:ebi-a-GCST90018861	|| id:prot-a-1368	10.9051475057028	2	0.00428526128190266	0.0698951158304348	0.779377953264917	0.096
Weighted median	prot-a-1368	ebi-a-GCST90018861	Hypertrophic cardiomyopathy || id:ebi-a-GCST90018861	|| id:prot-a-1368	4	0.185652059116559	0.314209963946357	0.554618580035279	-0.430199	0.801503588451419	1.20400326552926	0.650379350472672	2.2288897431193	NA	NA	NA	NA	NA	NA	NA	0.0698951158304348	0.779377953264917	0.096
Inverse variance weighted	prot-a-1392	ebi-a-GCST90018861	Hypertrophic cardiomyopathy || id:ebi-a-GCST90018861	|| id:prot-a-1392	9	-0.0614618	0.179288961867234	0.73174248300618	-0.412868	0.289944573750863	0.940388875892986	0.661749524272219	1.33635341691533	prot-a-1392	ebi-a-GCST90018861	Hypertrophic cardiomyopathy || id:ebi-a-GCST90018861	|| id:prot-a-1392	11.9611805027963	8	0.152944335893655	-0.244654	0.215959693135484	0.221
MR Egger	prot-a-1392	ebi-a-GCST90018861	Hypertrophic cardiomyopathy || id:ebi-a-GCST90018861	|| id:prot-a-1392	9	0.758188291219088	0.626262902055428	0.265313411900571	-0.469287	1.98566357924773	2.13440579379381	0.6254480557991	7.28387921321463	prot-a-1392	ebi-a-GCST90018861	Hypertrophic cardiomyopathy || id:ebi-a-GCST90018861	|| id:prot-a-1392	9.46081371904683	7	0.221241713836424	-0.244654	0.215959693135484	0.221
Weighted median	prot-a-1392	ebi-a-GCST90018861	Hypertrophic cardiomyopathy || id:ebi-a-GCST90018861	|| id:prot-a-1392	9	-0.0589102	0.202243716240457	0.770834864980072	-0.455308	0.337487521329958	0.942791463379515	0.63425268552808	1.40142212039863	NA	NA	NA	NA	NA	NA	NA	-0.244654	0.215959693135484	0.221
Inverse variance weighted	prot-a-1572	ebi-a-GCST90018861	Hypertrophic cardiomyopathy || id:ebi-a-GCST90018861	|| id:prot-a-1572	12	0.0854891817530579	0.143672102541344	0.551823554753387	-0.196108	0.367086502734092	1.08924977750725	0.821923347715912	1.44352278238199	prot-a-1572	ebi-a-GCST90018861	Hypertrophic cardiomyopathy || id:ebi-a-GCST90018861	|| id:prot-a-1572	4.77155732464071	11	0.941722955709771	-0.0260723	0.681148583941878	0.941
MR Egger	prot-a-1572	ebi-a-GCST90018861	Hypertrophic cardiomyopathy || id:ebi-a-GCST90018861	|| id:prot-a-1572	12	0.249380430536476	0.413109375073279	0.559508762697494	-0.560314	1.0590748056801	1.28323012014534	0.571029763990248	2.88370177018714	prot-a-1572	ebi-a-GCST90018861	Hypertrophic cardiomyopathy || id:ebi-a-GCST90018861	|| id:prot-a-1572	4.59250948881282	10	0.916686503229614	-0.0260723	0.681148583941878	0.941
Weighted median	prot-a-1572	ebi-a-GCST90018861	Hypertrophic cardiomyopathy || id:ebi-a-GCST90018861	|| id:prot-a-1572	12	0.0356875059415242	0.181335588387773	0.843981193519245	-0.31973	0.39110525918156	1.03633194830898	0.72634494416017	1.47861414293681	NA	NA	NA	NA	NA	NA	NA	-0.0260723	0.681148583941878	0.941
Inverse variance weighted	prot-a-1761	ebi-a-GCST90018861	Hypertrophic cardiomyopathy || id:ebi-a-GCST90018861	|| id:prot-a-1761	12	0.075267391686876	0.126156925767169	0.550762985697848	-0.172	0.322534966190527	1.07817240668288	0.841979019240597	1.38062316514822	prot-a-1761	ebi-a-GCST90018861	Hypertrophic cardiomyopathy || id:ebi-a-GCST90018861	|| id:prot-a-1761	14.6214593643168	11	0.200490704789129	0.0972796438867186	0.162088697338089	0.273
MR Egger	prot-a-1761	ebi-a-GCST90018861	Hypertrophic cardiomyopathy || id:ebi-a-GCST90018861	|| id:prot-a-1761	12	-0.345565	0.303275914349945	0.281077608984098	-0.939986	0.248856022833129	0.707820485286915	0.390633475511015	1.28255736080068	prot-a-1761	ebi-a-GCST90018861	Hypertrophic cardiomyopathy || id:ebi-a-GCST90018861	|| id:prot-a-1761	11.907946022517	10	0.291264591199234	0.0972796438867186	0.162088697338089	0.273
Weighted median	prot-a-1761	ebi-a-GCST90018861	Hypertrophic cardiomyopathy || id:ebi-a-GCST90018861	|| id:prot-a-1761	12	0.0381013439252826	0.154464034922557	0.805165126815294	-0.264648	0.340850852373494	1.03883650731332	0.76747592773837	1.40614350225566	NA	NA	NA	NA	NA	NA	NA	0.0972796438867186	0.162088697338089	0.273
Inverse variance weighted	prot-a-1783	ebi-a-GCST90018861	Hypertrophic cardiomyopathy || id:ebi-a-GCST90018861	|| id:prot-a-1783	15	-0.0041962	0.0668737424288732	0.949967148985694	-0.135269	0.126876339453097	0.995812596020144	0.873481148798056	1.13527662017311	prot-a-1783	ebi-a-GCST90018861	Hypertrophic cardiomyopathy || id:ebi-a-GCST90018861	|| id:prot-a-1783	13.1060154818403	14	0.518193354961394	0.0559490613140788	0.31939553654014	0.575
MR Egger	prot-a-1783	ebi-a-GCST90018861	Hypertrophic cardiomyopathy || id:ebi-a-GCST90018861	|| id:prot-a-1783	15	-0.112585	0.124226898193852	0.381276410971644	-0.35607	0.130899788498315	0.893521455355777	0.700423832320116	1.13985354915254	prot-a-1783	ebi-a-GCST90018861	Hypertrophic cardiomyopathy || id:ebi-a-GCST90018861	|| id:prot-a-1783	12.0341288780417	13	0.52484728629623	0.0559490613140788	0.31939553654014	0.575
Weighted median	prot-a-1783	ebi-a-GCST90018861	Hypertrophic cardiomyopathy || id:ebi-a-GCST90018861	|| id:prot-a-1783	15	-0.0383462	0.0738302581761758	0.603493403572469	-0.183054	0.106361095366246	0.962379697099054	0.83272358993907	1.1122234227281	NA	NA	NA	NA	NA	NA	NA	0.0559490613140788	0.31939553654014	0.575
Inverse variance weighted	prot-a-1864	ebi-a-GCST90018861	Hypertrophic cardiomyopathy || id:ebi-a-GCST90018861	|| id:prot-a-1864	13	0.0559946091855481	0.171544314272919	0.74411051430801	-0.280232	0.39222146516047	1.0575919824391	0.755608233489681	1.48026550234083	prot-a-1864	ebi-a-GCST90018861	Hypertrophic cardiomyopathy || id:ebi-a-GCST90018861	|| id:prot-a-1864	17.7686492521365	12	0.122897820436307	0.0161220225517318	0.845074714744416	0.135
MR Egger	prot-a-1864	ebi-a-GCST90018861	Hypertrophic cardiomyopathy || id:ebi-a-GCST90018861	|| id:prot-a-1864	13	-0.0392001	0.508304276759171	0.939913386615536	-1.03548	0.957076240622958	0.961558241865246	0.355057147257212	2.60407165337017	prot-a-1864	ebi-a-GCST90018861	Hypertrophic cardiomyopathy || id:ebi-a-GCST90018861	|| id:prot-a-1864	17.704223604109	11	0.0887023039907865	0.0161220225517318	0.845074714744416	0.135
Weighted median	prot-a-1864	ebi-a-GCST90018861	Hypertrophic cardiomyopathy || id:ebi-a-GCST90018861	|| id:prot-a-1864	13	0.0279615951464854	0.205073536807349	0.891545298653977	-0.373983	0.429905727288889	1.02835618979421	0.687988926077501	1.53711260894471	NA	NA	NA	NA	NA	NA	NA	0.0161220225517318	0.845074714744416	0.135
Inverse variance weighted	prot-a-1907	ebi-a-GCST90018861	Hypertrophic cardiomyopathy || id:ebi-a-GCST90018861	|| id:prot-a-1907	12	0.1427706106091	0.194653964058944	0.463278811270573	-0.238751	0.524292380164631	1.15346517864156	0.787610847902737	1.6892630692955	prot-a-1907	ebi-a-GCST90018861	Hypertrophic cardiomyopathy || id:ebi-a-GCST90018861	|| id:prot-a-1907	16.7928570270545	11	0.11415389835352	-0.0777166	0.347458806991362	0.114
MR Egger	prot-a-1907	ebi-a-GCST90018861	Hypertrophic cardiomyopathy || id:ebi-a-GCST90018861	|| id:prot-a-1907	12	0.488858626116815	0.401531171584182	0.251368518929025	-0.298142	1.27585972242181	1.63045419968562	0.74219559146938	3.58177942287352	prot-a-1907	ebi-a-GCST90018861	Hypertrophic cardiomyopathy || id:ebi-a-GCST90018861	|| id:prot-a-1907	15.3053330980059	10	0.12132013777428	-0.0777166	0.347458806991362	0.114
Weighted median	prot-a-1907	ebi-a-GCST90018861	Hypertrophic cardiomyopathy || id:ebi-a-GCST90018861	|| id:prot-a-1907	12	0.148492534539205	0.248087277046109	0.549473289674089	-0.337759	0.634743597549579	1.16008413717945	0.713367525049153	1.88653836638088	NA	NA	NA	NA	NA	NA	NA	-0.0777166	0.347458806991362	0.114
Inverse variance weighted	prot-a-1940	ebi-a-GCST90018861	Hypertrophic cardiomyopathy || id:ebi-a-GCST90018861	|| id:prot-a-1940	6	-0.0697225	0.200929990310753	0.728592090346442	-0.463545	0.324100280733045	0.932652594836927	0.629049530036851	1.38278596695732	prot-a-1940	ebi-a-GCST90018861	Hypertrophic cardiomyopathy || id:ebi-a-GCST90018861	|| id:prot-a-1940	5.76315886917064	5	0.329950955475262	0.172934729330922	0.131112204781525	0.318
MR Egger	prot-a-1940	ebi-a-GCST90018861	Hypertrophic cardiomyopathy || id:ebi-a-GCST90018861	|| id:prot-a-1940	6	-0.97163	0.511600985232489	0.13035996525451	-1.97437	0.0311083004806533	0.378465775885329	0.138849097977599	1.03159722031174	prot-a-1940	ebi-a-GCST90018861	Hypertrophic cardiomyopathy || id:ebi-a-GCST90018861	|| id:prot-a-1940	2.17513694254276	4	0.703583657434319	0.172934729330922	0.131112204781525	0.318
Weighted median	prot-a-1940	ebi-a-GCST90018861	Hypertrophic cardiomyopathy || id:ebi-a-GCST90018861	|| id:prot-a-1940	6	-0.165071	0.257291970385624	0.521150950097882	-0.669364	0.339220871423753	0.847833174665883	0.512034305894086	1.40385338206756	NA	NA	NA	NA	NA	NA	NA	0.172934729330922	0.131112204781525	0.318
Inverse variance weighted	prot-a-1941	ebi-a-GCST90018861	Hypertrophic cardiomyopathy || id:ebi-a-GCST90018861	|| id:prot-a-1941	10	0.233432582057167	0.158410208462396	0.140590513775419	-0.0770514	0.543916590643463	1.26292768103453	0.925842239529293	1.72274	prot-a-1941	ebi-a-GCST90018861	Hypertrophic cardiomyopathy || id:ebi-a-GCST90018861	|| id:prot-a-1941	9.61341509124279	9	0.382677688635357	-0.162746	0.0738096825489317	0.412
MR Egger	prot-a-1941	ebi-a-GCST90018861	Hypertrophic cardiomyopathy || id:ebi-a-GCST90018861	|| id:prot-a-1941	10	1.3093607789867	0.545279718906133	0.0430916179780019	0.24061252993068	2.37810902804272	3.70380540511089	1.27202806700587	10.7844904013941	prot-a-1941	ebi-a-GCST90018861	Hypertrophic cardiomyopathy || id:ebi-a-GCST90018861	|| id:prot-a-1941	5.38601000344109	8	0.715633742361676	-0.162746	0.0738096825489317	0.412
Weighted median	prot-a-1941	ebi-a-GCST90018861	Hypertrophic cardiomyopathy || id:ebi-a-GCST90018861	|| id:prot-a-1941	10	0.222392512565681	0.210178897676623	0.29000503748809	-0.189558	0.634343152011862	1.2490615540131	0.827324625700122	1.88578306174961	NA	NA	NA	NA	NA	NA	NA	-0.162746	0.0738096825489317	0.412
Inverse variance weighted	prot-a-1942	ebi-a-GCST90018861	Hypertrophic cardiomyopathy || id:ebi-a-GCST90018861	|| id:prot-a-1942	11	0.0253136753192674	0.0825810123867641	0.759200057714466	-0.136545	0.187172459597325	1.02563678701899	0.872366967806454	1.20583522497613	prot-a-1942	ebi-a-GCST90018861	Hypertrophic cardiomyopathy || id:ebi-a-GCST90018861	|| id:prot-a-1942	15.175418801269	10	0.125796083710869	0.0464215938998161	0.333030437792597	0.226
MR Egger	prot-a-1942	ebi-a-GCST90018861	Hypertrophic cardiomyopathy || id:ebi-a-GCST90018861	|| id:prot-a-1942	11	-0.0750773	0.128136223717909	0.572329010212155	-0.326224	0.176069687294686	0.927671764145869	0.721643297698846	1.19252115932856	prot-a-1942	ebi-a-GCST90018861	Hypertrophic cardiomyopathy || id:ebi-a-GCST90018861	|| id:prot-a-1942	13.5947031388194	9	0.137490419618119	0.0464215938998161	0.333030437792597	0.226
Weighted median	prot-a-1942	ebi-a-GCST90018861	Hypertrophic cardiomyopathy || id:ebi-a-GCST90018861	|| id:prot-a-1942	11	-0.0209746	0.0815142734412619	0.796937806618667	-0.180743	0.138793362230058	0.97924382361689	0.83465017863269	1.14888667209383	NA	NA	NA	NA	NA	NA	NA	0.0464215938998161	0.333030437792597	0.226
Inverse variance weighted	prot-a-1943	ebi-a-GCST90018861	Hypertrophic cardiomyopathy || id:ebi-a-GCST90018861	|| id:prot-a-1943	9	-0.093431	0.160225846143324	0.559812004987447	-0.407474	0.220611640233417	0.910800843934058	0.665328964855783	1.24683911437827	prot-a-1943	ebi-a-GCST90018861	Hypertrophic cardiomyopathy || id:ebi-a-GCST90018861	|| id:prot-a-1943	10.0349876825556	8	0.262578823414985	-0.0226376	0.788185815415247	0.296
MR Egger	prot-a-1943	ebi-a-GCST90018861	Hypertrophic cardiomyopathy || id:ebi-a-GCST90018861	|| id:prot-a-1943	9	0.00699129823137595	0.398017138608126	0.986475799080053	-0.773122	0.787104889903302	1.00701579441028	0.46156966018962	2.19702657617306	prot-a-1943	ebi-a-GCST90018861	Hypertrophic cardiomyopathy || id:ebi-a-GCST90018861	|| id:prot-a-1943	9.92449499118248	7	0.192892804909232	-0.0226376	0.788185815415247	0.296
Weighted median	prot-a-1943	ebi-a-GCST90018861	Hypertrophic cardiomyopathy || id:ebi-a-GCST90018861	|| id:prot-a-1943	9	0.021399893534099	0.195831670881178	0.912982804731516	-0.36243	0.405229968461207	1.02163051339802	0.695982904539234	1.4996473319943	NA	NA	NA	NA	NA	NA	NA	-0.0226376	0.788185815415247	0.296
Inverse variance weighted	prot-a-1944	ebi-a-GCST90018861	Hypertrophic cardiomyopathy || id:ebi-a-GCST90018861	|| id:prot-a-1944	10	0.0766371108795396	0.133444879723043	0.565766246795835	-0.184915	0.338189075136704	1.0796502119794	0.831175052587554	1.40240563837711	prot-a-1944	ebi-a-GCST90018861	Hypertrophic cardiomyopathy || id:ebi-a-GCST90018861	|| id:prot-a-1944	6.95438221721141	9	0.641869002390843	-0.0208889	0.84682614718563	0.685
MR Egger	prot-a-1944	ebi-a-GCST90018861	Hypertrophic cardiomyopathy || id:ebi-a-GCST90018861	|| id:prot-a-1944	10	0.187925666379236	0.573493935937038	0.751560369927661	-0.936122	1.31197378081583	1.20674381037884	0.392145455504335	3.71349611081121	prot-a-1944	ebi-a-GCST90018861	Hypertrophic cardiomyopathy || id:ebi-a-GCST90018861	|| id:prot-a-1944	6.91456984195221	8	0.545877447447561	-0.0208889	0.84682614718563	0.685
Weighted median	prot-a-1944	ebi-a-GCST90018861	Hypertrophic cardiomyopathy || id:ebi-a-GCST90018861	|| id:prot-a-1944	10	0.158112109153301	0.177478605390456	0.372993644061246	-0.189746	0.505970175718594	1.17129750051829	0.827169243469179	1.6585938676424	NA	NA	NA	NA	NA	NA	NA	-0.0208889	0.84682614718563	0.685
Inverse variance weighted	prot-a-1945	ebi-a-GCST90018861	Hypertrophic cardiomyopathy || id:ebi-a-GCST90018861	|| id:prot-a-1945	14	-0.0624375	0.200403211992506	0.755375436730437	-0.455228	0.330352802426644	0.939471784467128	0.634303464402755	1.39145895197166	prot-a-1945	ebi-a-GCST90018861	Hypertrophic cardiomyopathy || id:ebi-a-GCST90018861	|| id:prot-a-1945	25.8565351054633	13	0.0177706078292994	0.112153839400601	0.136932455818601	0.025
MR Egger	prot-a-1945	ebi-a-GCST90018861	Hypertrophic cardiomyopathy || id:ebi-a-GCST90018861	|| id:prot-a-1945	14	-0.666853	0.423903727035602	0.1416723992902	-1.4977	0.16399875856801	0.513321694053301	0.223643088805542	1.17821285242069	prot-a-1945	ebi-a-GCST90018861	Hypertrophic cardiomyopathy || id:ebi-a-GCST90018861	|| id:prot-a-1945	21.3386700863542	12	0.0456357345266307	0.112153839400601	0.136932455818601	0.025
Weighted median	prot-a-1945	ebi-a-GCST90018861	Hypertrophic cardiomyopathy || id:ebi-a-GCST90018861	|| id:prot-a-1945	14	0.0767766479698526	0.206859868459681	0.710523623432233	-0.328669	0.482221990150827	1.07980087373975	0.719881478144089	1.61966929602785	NA	NA	NA	NA	NA	NA	NA	0.112153839400601	0.136932455818601	0.025
Inverse variance weighted	prot-a-1953	ebi-a-GCST90018861	Hypertrophic cardiomyopathy || id:ebi-a-GCST90018861	|| id:prot-a-1953	10	-0.0646463	0.188940792602929	0.73223711680369	-0.43497	0.305677636795942	0.937398947101411	0.647283910408302	1.35754461357234	prot-a-1953	ebi-a-GCST90018861	Hypertrophic cardiomyopathy || id:ebi-a-GCST90018861	|| id:prot-a-1953	4.52800407277904	9	0.873362801063619	0.102400841727289	0.372323711506306	0.849
MR Egger	prot-a-1953	ebi-a-GCST90018861	Hypertrophic cardiomyopathy || id:ebi-a-GCST90018861	|| id:prot-a-1953	10	-0.432459	0.432657422679668	0.346802071019975	-1.28047	0.415549309133915	0.648911302662501	0.2779072684204	1.51520282688739	prot-a-1953	ebi-a-GCST90018861	Hypertrophic cardiomyopathy || id:ebi-a-GCST90018861	|| id:prot-a-1953	3.63498847652998	8	0.888464475318712	0.102400841727289	0.372323711506306	0.849
Weighted median	prot-a-1953	ebi-a-GCST90018861	Hypertrophic cardiomyopathy || id:ebi-a-GCST90018861	|| id:prot-a-1953	10	-0.179215	0.241974464152949	0.458913842378399	-0.653485	0.295054818205194	0.835926045998585	0.520229571449896	1.34319998848072	NA	NA	NA	NA	NA	NA	NA	0.102400841727289	0.372323711506306	0.849
Inverse variance weighted	prot-a-1961	ebi-a-GCST90018861	Hypertrophic cardiomyopathy || id:ebi-a-GCST90018861	|| id:prot-a-1961	9	-0.0515273	0.14056887028089	0.713945492545098	-0.327042	0.223987729587824	0.949777762312164	0.721053283713011	1.25105566836547	prot-a-1961	ebi-a-GCST90018861	Hypertrophic cardiomyopathy || id:ebi-a-GCST90018861	|| id:prot-a-1961	6.46825562337332	8	0.594930853938547	0.0155191070935161	0.808337513426327	0.539
MR Egger	prot-a-1961	ebi-a-GCST90018861	Hypertrophic cardiomyopathy || id:ebi-a-GCST90018861	|| id:prot-a-1961	9	-0.138444	0.37255192580137	0.72117598597454	-0.868646	0.591757540933393	0.870711806345641	0.419519190410592	1.80716178672943	prot-a-1961	ebi-a-GCST90018861	Hypertrophic cardiomyopathy || id:ebi-a-GCST90018861	|| id:prot-a-1961	6.40479075991386	7	0.493356607040867	0.0155191070935161	0.808337513426327	0.539
Weighted median	prot-a-1961	ebi-a-GCST90018861	Hypertrophic cardiomyopathy || id:ebi-a-GCST90018861	|| id:prot-a-1961	9	-0.0287802	0.189810849226315	0.879482099311043	-0.400809	0.343249046492176	0.971629987791783	0.669777653264084	1.40951975416837	NA	NA	NA	NA	NA	NA	NA	0.0155191070935161	0.808337513426327	0.539
Inverse variance weighted	prot-a-1964	ebi-a-GCST90018861	Hypertrophic cardiomyopathy || id:ebi-a-GCST90018861	|| id:prot-a-1964	11	0.0748330850325791	0.145784352788226	0.607732000555201	-0.210904	0.360570416497503	1.07770425090112	0.8098516093496	1.43414724253387	prot-a-1964	ebi-a-GCST90018861	Hypertrophic cardiomyopathy || id:ebi-a-GCST90018861	|| id:prot-a-1964	18.0822219961221	10	0.0535924111880948	-0.00989278	0.9094825708267	0.095
MR Egger	prot-a-1964	ebi-a-GCST90018861	Hypertrophic cardiomyopathy || id:ebi-a-GCST90018861	|| id:prot-a-1964	11	0.117516797388057	0.396015376067313	0.773393227817014	-0.658673	0.89370693447999	1.12470052181618	0.517537475673664	2.44417326905077	prot-a-1964	ebi-a-GCST90018861	Hypertrophic cardiomyopathy || id:ebi-a-GCST90018861	|| id:prot-a-1964	18.0547930646355	9	0.0345431383448208	-0.00989278	0.9094825708267	0.095
Weighted median	prot-a-1964	ebi-a-GCST90018861	Hypertrophic cardiomyopathy || id:ebi-a-GCST90018861	|| id:prot-a-1964	11	0.0951150636606225	0.154598142269571	0.538395796956161	-0.207897	0.398127422508981	1.09978539317924	0.812290458567003	1.48903375423637	NA	NA	NA	NA	NA	NA	NA	-0.00989278	0.9094825708267	0.095
Inverse variance weighted	prot-a-1965	ebi-a-GCST90018861	Hypertrophic cardiomyopathy || id:ebi-a-GCST90018861	|| id:prot-a-1965	10	-0.0886857	0.1335600357962	0.506681537045303	-0.350463	0.173091975437852	0.915133159558669	0.704361637643346	1.18897545659334	prot-a-1965	ebi-a-GCST90018861	Hypertrophic cardiomyopathy || id:ebi-a-GCST90018861	|| id:prot-a-1965	8.62667967258461	9	0.472423337389493	-0.0711426	0.312600953463639	0.485
MR Egger	prot-a-1965	ebi-a-GCST90018861	Hypertrophic cardiomyopathy || id:ebi-a-GCST90018861	|| id:prot-a-1965	10	0.31991205984543	0.401985685178536	0.449098616577179	-0.46798	1.10780400279536	1.37700666483233	0.626266122060968	3.02770226298153	prot-a-1965	ebi-a-GCST90018861	Hypertrophic cardiomyopathy || id:ebi-a-GCST90018861	|| id:prot-a-1965	7.46530758166542	8	0.487359012605932	-0.0711426	0.312600953463639	0.485
Weighted median	prot-a-1965	ebi-a-GCST90018861	Hypertrophic cardiomyopathy || id:ebi-a-GCST90018861	|| id:prot-a-1965	10	-0.0164287	0.188125310957183	0.930410343097395	-0.385154	0.352296894594348	0.983705500454291	0.680345634199526	1.42233074334719	NA	NA	NA	NA	NA	NA	NA	-0.0711426	0.312600953463639	0.485
Inverse variance weighted	prot-a-1969	ebi-a-GCST90018861	Hypertrophic cardiomyopathy || id:ebi-a-GCST90018861	|| id:prot-a-1969	14	-0.0161434	0.118652598012857	0.891777304343421	-0.248702	0.216415738272217	0.983986251743396	0.779811975087106	1.24161846002925	prot-a-1969	ebi-a-GCST90018861	Hypertrophic cardiomyopathy || id:ebi-a-GCST90018861	|| id:prot-a-1969	9.88340190598533	13	0.703440085909967	0.0444538071871485	0.458039334648379	0.713
MR Egger	prot-a-1969	ebi-a-GCST90018861	Hypertrophic cardiomyopathy || id:ebi-a-GCST90018861	|| id:prot-a-1969	14	-0.254495	0.332727173091481	0.459124188701327	-0.90664	0.397650443094231	0.775308072149417	0.403878949679778	1.48832368514536	prot-a-1969	ebi-a-GCST90018861	Hypertrophic cardiomyopathy || id:ebi-a-GCST90018861	|| id:prot-a-1969	9.29546806454205	12	0.67750778552996	0.0444538071871485	0.458039334648379	0.713
Weighted median	prot-a-1969	ebi-a-GCST90018861	Hypertrophic cardiomyopathy || id:ebi-a-GCST90018861	|| id:prot-a-1969	14	-0.147582	0.157130809008434	0.347613092399643	-0.455558	0.160394545394871	0.86279182432322	0.634093901482509	1.17397396565172	NA	NA	NA	NA	NA	NA	NA	0.0444538071871485	0.458039334648379	0.713
Inverse variance weighted	prot-a-1970	ebi-a-GCST90018861	Hypertrophic cardiomyopathy || id:ebi-a-GCST90018861	|| id:prot-a-1970	14	0.189164414171617	0.129144405241988	0.142988828112043	-0.0639586	0.442287448445913	1.20823958786417	0.938043814884379	1.55626302153287	prot-a-1970	ebi-a-GCST90018861	Hypertrophic cardiomyopathy || id:ebi-a-GCST90018861	|| id:prot-a-1970	15.2289359638879	13	0.293279665192072	0.0637438399386896	0.248196287711662	0.35
MR Egger	prot-a-1970	ebi-a-GCST90018861	Hypertrophic cardiomyopathy || id:ebi-a-GCST90018861	|| id:prot-a-1970	14	-0.0737697	0.251041511274957	0.773889783714258	-0.565811	0.418271703295516	0.928885629828684	0.567899381668791	1.51933342622558	prot-a-1970	ebi-a-GCST90018861	Hypertrophic cardiomyopathy || id:ebi-a-GCST90018861	|| id:prot-a-1970	13.5637991231541	12	0.32942556290948	0.0637438399386896	0.248196287711662	0.35
Weighted median	prot-a-1970	ebi-a-GCST90018861	Hypertrophic cardiomyopathy || id:ebi-a-GCST90018861	|| id:prot-a-1970	14	0.186198455684188	0.176528012437948	0.291525335035459	-0.159796	0.532193360062567	1.20466130854081	0.852317261601885	1.70266276851861	NA	NA	NA	NA	NA	NA	NA	0.0637438399386896	0.248196287711662	0.35
Inverse variance weighted	prot-a-1997	ebi-a-GCST90018861	Hypertrophic cardiomyopathy || id:ebi-a-GCST90018861	|| id:prot-a-1997	8	0.0993116787217138	0.165210791587876	0.547759387323122	-0.224501	0.42312483023395	1.10441046716389	0.798914400065499	1.52672486549393	prot-a-1997	ebi-a-GCST90018861	Hypertrophic cardiomyopathy || id:ebi-a-GCST90018861	|| id:prot-a-1997	8.00727920782246	7	0.331952466385163	-0.12836	0.333627169350831	0.414
MR Egger	prot-a-1997	ebi-a-GCST90018861	Hypertrophic cardiomyopathy || id:ebi-a-GCST90018861	|| id:prot-a-1997	8	0.558167725471445	0.466272072810629	0.276419531630076	-0.355726	1.47206098818028	1.74746772457702	0.700664900271384	4.35820810669359	prot-a-1997	ebi-a-GCST90018861	Hypertrophic cardiomyopathy || id:ebi-a-GCST90018861	|| id:prot-a-1997	6.76182565044416	6	0.343436224146702	-0.12836	0.333627169350831	0.414
Weighted median	prot-a-1997	ebi-a-GCST90018861	Hypertrophic cardiomyopathy || id:ebi-a-GCST90018861	|| id:prot-a-1997	8	0.0779277496380027	0.208306841008749	0.70832934577427	-0.330354	0.486209158015151	1.08104454998835	0.718669524725034	1.62614008087606	NA	NA	NA	NA	NA	NA	NA	-0.12836	0.333627169350831	0.414
Inverse variance weighted	prot-a-2022	ebi-a-GCST90018861	Hypertrophic cardiomyopathy || id:ebi-a-GCST90018861	|| id:prot-a-2022	14	0.0231351421936125	0.126993972844602	0.855445297924393	-0.225773	0.272043328969033	1.02340483537661	0.797899168657327	1.31264387558478	prot-a-2022	ebi-a-GCST90018861	Hypertrophic cardiomyopathy || id:ebi-a-GCST90018861	|| id:prot-a-2022	8.18309396156795	13	0.831470724680925	0.0337045022710894	0.535921306610754	0.801
MR Egger	prot-a-2022	ebi-a-GCST90018861	Hypertrophic cardiomyopathy || id:ebi-a-GCST90018861	|| id:prot-a-2022	14	-0.165557	0.322180868772606	0.616678162810968	-0.797031	0.465917701195604	0.847421726928962	0.450664867002477	1.59347585279444	prot-a-2022	ebi-a-GCST90018861	Hypertrophic cardiomyopathy || id:ebi-a-GCST90018861	|| id:prot-a-2022	7.77699	12	0.802306262959567	0.0337045022710894	0.535921306610754	0.801
Weighted median	prot-a-2022	ebi-a-GCST90018861	Hypertrophic cardiomyopathy || id:ebi-a-GCST90018861	|| id:prot-a-2022	14	0.0763702977064918	0.176180311981863	0.664667510639867	-0.268943	0.421683709190943	1.0793621855069	0.764186726107534	1.52452625477598	NA	NA	NA	NA	NA	NA	NA	0.0337045022710894	0.535921306610754	0.801
Inverse variance weighted	prot-a-2024	ebi-a-GCST90018861	Hypertrophic cardiomyopathy || id:ebi-a-GCST90018861	|| id:prot-a-2024	11	-0.0575507	0.161240328599913	0.721148090741108	-0.373582	0.258480369343609	0.944074048493522	0.688264739851545	1.29496072867425	prot-a-2024	ebi-a-GCST90018861	Hypertrophic cardiomyopathy || id:ebi-a-GCST90018861	|| id:prot-a-2024	11.969550354367	10	0.287099553735193	0.153093066766361	0.0973916176807816	0.279
MR Egger	prot-a-2024	ebi-a-GCST90018861	Hypertrophic cardiomyopathy || id:ebi-a-GCST90018861	|| id:prot-a-2024	11	-0.753036	0.403843974129557	0.0951030856066765	-1.54457	0.0384982274442847	0.47093464062296	0.213403582796467	1.0392488862298	prot-a-2024	ebi-a-GCST90018861	Hypertrophic cardiomyopathy || id:ebi-a-GCST90018861	|| id:prot-a-2024	8.54802106529871	9	0.479996030579797	0.153093066766361	0.0973916176807816	0.279
Weighted median	prot-a-2024	ebi-a-GCST90018861	Hypertrophic cardiomyopathy || id:ebi-a-GCST90018861	|| id:prot-a-2024	11	0.0463410560032855	0.212232777453612	0.827156313159528	-0.369635	0.462317299812365	1.04743158287503	0.690986364913921	1.58774901577221	NA	NA	NA	NA	NA	NA	NA	0.153093066766361	0.0973916176807816	0.279
Inverse variance weighted	prot-a-2025	ebi-a-GCST90018861	Hypertrophic cardiomyopathy || id:ebi-a-GCST90018861	|| id:prot-a-2025	19	0.031964922374159	0.0635752661903676	0.615112873092595	-0.0926426	0.15657244410728	1.03248128767761	0.91151921963994	1.16949548230646	prot-a-2025	ebi-a-GCST90018861	Hypertrophic cardiomyopathy || id:ebi-a-GCST90018861	|| id:prot-a-2025	23.0289972283625	18	0.189478287267559	-0.0305768	0.241970652149695	0.266
MR Egger	prot-a-2025	ebi-a-GCST90018861	Hypertrophic cardiomyopathy || id:ebi-a-GCST90018861	|| id:prot-a-2025	19	0.108924487057412	0.0892687253321746	0.239051007999205	-0.0660422	0.283891188708474	1.11507814433027	0.936091346741694	1.32828839011386	prot-a-2025	ebi-a-GCST90018861	Hypertrophic cardiomyopathy || id:ebi-a-GCST90018861	|| id:prot-a-2025	21.1964808841979	17	0.217624740240483	-0.0305768	0.241970652149695	0.266
Weighted median	prot-a-2025	ebi-a-GCST90018861	Hypertrophic cardiomyopathy || id:ebi-a-GCST90018861	|| id:prot-a-2025	19	0.0728812532364349	0.0672136400619937	0.27822189181569	-0.0588575	0.204619987757943	1.0756	0.942841132088782	1.22705867903285	NA	NA	NA	NA	NA	NA	NA	-0.0305768	0.241970652149695	0.266
Inverse variance weighted	prot-a-2026	ebi-a-GCST90018861	Hypertrophic cardiomyopathy || id:ebi-a-GCST90018861	|| id:prot-a-2026	7	-0.0701124	0.155198104474036	0.65144160185619	-0.374301	0.234075927295531	0.932289064377105	0.687770107995829	1.2637404409591	prot-a-2026	ebi-a-GCST90018861	Hypertrophic cardiomyopathy || id:ebi-a-GCST90018861	|| id:prot-a-2026	3.81794899035072	6	0.701296942479304	-0.0533798	0.433903735731858	0.69
MR Egger	prot-a-2026	ebi-a-GCST90018861	Hypertrophic cardiomyopathy || id:ebi-a-GCST90018861	|| id:prot-a-2026	7	0.236219756262482	0.392214507549313	0.573261257131196	-0.532521	1.00496019105913	1.26645259047673	0.587123154141088	2.73179852065552	prot-a-2026	ebi-a-GCST90018861	Hypertrophic cardiomyopathy || id:ebi-a-GCST90018861	|| id:prot-a-2026	3.0946933101411	5	0.685389569482467	-0.0533798	0.433903735731858	0.69
Weighted median	prot-a-2026	ebi-a-GCST90018861	Hypertrophic cardiomyopathy || id:ebi-a-GCST90018861	|| id:prot-a-2026	7	-0.0353025	0.204255011332595	0.862780958548751	-0.435642	0.36503736407558	0.965313405205743	0.646849075179831	1.44056783262904	NA	NA	NA	NA	NA	NA	NA	-0.0533798	0.433903735731858	0.69
Inverse variance weighted	prot-a-203	ebi-a-GCST90018861	Hypertrophic cardiomyopathy || id:ebi-a-GCST90018861	|| id:prot-a-203	14	-0.00962223	0.110634717655488	0.930692980652242	-0.226466	0.207221814281836	0.990423913228176	0.797346229229519	1.23025542974236	prot-a-203	ebi-a-GCST90018861	Hypertrophic cardiomyopathy || id:ebi-a-GCST90018861	|| id:prot-a-203	16.9119660600944	13	0.203359802128783	-0.0351596	0.491351738930002	0.23
MR Egger	prot-a-203	ebi-a-GCST90018861	Hypertrophic cardiomyopathy || id:ebi-a-GCST90018861	|| id:prot-a-203	14	0.130327746191474	0.227142528702422	0.576719029525722	-0.314872	0.575527102448222	1.13920169116177	0.729882577830157	1.77806750368527	prot-a-203	ebi-a-GCST90018861	Hypertrophic cardiomyopathy || id:ebi-a-GCST90018861	|| id:prot-a-203	16.2304109055284	12	0.180909286775423	-0.0351596	0.491351738930002	0.23
Weighted median	prot-a-203	ebi-a-GCST90018861	Hypertrophic cardiomyopathy || id:ebi-a-GCST90018861	|| id:prot-a-203	14	-0.135779	0.149327412098807	0.36320904982809	-0.42846	0.156903195683323	0.873035960581571	0.65151148127278	1.16988235875688	NA	NA	NA	NA	NA	NA	NA	-0.0351596	0.491351738930002	0.23
Inverse variance weighted	prot-a-2041	ebi-a-GCST90018861	Hypertrophic cardiomyopathy || id:ebi-a-GCST90018861	|| id:prot-a-2041	13	0.237603268628488	0.166280035759908	0.153023079546194	-0.0883056	0.563512138717907	1.26820595591833	0.915481061619665	1.75683191499476	prot-a-2041	ebi-a-GCST90018861	Hypertrophic cardiomyopathy || id:ebi-a-GCST90018861	|| id:prot-a-2041	17.3981060519272	12	0.135225534036392	0.00273972775016446	0.973006975080515	0.15
MR Egger	prot-a-2041	ebi-a-GCST90018861	Hypertrophic cardiomyopathy || id:ebi-a-GCST90018861	|| id:prot-a-2041	13	0.224257023781155	0.42286957095403	0.60642841892744	-0.604567	1.05308138285105	1.25139261575945	0.546310744893434	2.86647021574278	prot-a-2041	ebi-a-GCST90018861	Hypertrophic cardiomyopathy || id:ebi-a-GCST90018861	|| id:prot-a-2041	17.3962111449027	11	0.0966898483689776	0.00273972775016446	0.973006975080515	0.15
Weighted median	prot-a-2041	ebi-a-GCST90018861	Hypertrophic cardiomyopathy || id:ebi-a-GCST90018861	|| id:prot-a-2041	13	0.222735452091554	0.204153685637304	0.275264733184711	-0.177406	0.622876675940669	1.24948998004813	0.837439906108573	1.86428327436103	NA	NA	NA	NA	NA	NA	NA	0.00273972775016446	0.973006975080515	0.15
Inverse variance weighted	prot-a-2128	ebi-a-GCST90018861	Hypertrophic cardiomyopathy || id:ebi-a-GCST90018861	|| id:prot-a-2128	12	0.110962681804287	0.120512940370178	0.357179266549023	-0.125243	0.347168044929835	1.11735320847069	0.882282763055151	1.41505449812547	prot-a-2128	ebi-a-GCST90018861	Hypertrophic cardiomyopathy || id:ebi-a-GCST90018861	|| id:prot-a-2128	10.1715180226228	11	0.51502825818692	0.00389729143509995	0.949587751796414	0.513
MR Egger	prot-a-2128	ebi-a-GCST90018861	Hypertrophic cardiomyopathy || id:ebi-a-GCST90018861	|| id:prot-a-2128	12	0.0935005859931633	0.29549760494435	0.758191817981073	-0.485675	0.672675891684089	1.09801124676819	0.615281913853306	1.95947365083266	prot-a-2128	ebi-a-GCST90018861	Hypertrophic cardiomyopathy || id:ebi-a-GCST90018861	|| id:prot-a-2128	10.1672449210171	10	0.425944969259514	0.00389729143509995	0.949587751796414	0.513
Weighted median	prot-a-2128	ebi-a-GCST90018861	Hypertrophic cardiomyopathy || id:ebi-a-GCST90018861	|| id:prot-a-2128	12	-0.100436	0.171073163737813	0.557141297284336	-0.435739	0.234867556411928	0.904443135540251	0.646786356440491	1.26474125077056	NA	NA	NA	NA	NA	NA	NA	0.00389729143509995	0.949587751796414	0.513
Inverse variance weighted	prot-a-2129	ebi-a-GCST90018861	Hypertrophic cardiomyopathy || id:ebi-a-GCST90018861	|| id:prot-a-2129	17	-0.107005	0.12612807160754	0.396224867250398	-0.354216	0.140206144863784	0.898521292250752	0.70172345182768	1.15051094633533	prot-a-2129	ebi-a-GCST90018861	Hypertrophic cardiomyopathy || id:ebi-a-GCST90018861	|| id:prot-a-2129	26.0914460658624	16	0.0527550411920392	0.0272078895743852	0.586559796809745	0.11
MR Egger	prot-a-2129	ebi-a-GCST90018861	Hypertrophic cardiomyopathy || id:ebi-a-GCST90018861	|| id:prot-a-2129	17	-0.218296	0.238168495350096	0.373875023013201	-0.685106	0.248514702227318	0.803887818587033	0.504036899879047	1.28211967224561	prot-a-2129	ebi-a-GCST90018861	Hypertrophic cardiomyopathy || id:ebi-a-GCST90018861	|| id:prot-a-2129	25.5650023724432	15	0.0428512603393063	0.0272078895743852	0.586559796809745	0.11
Weighted median	prot-a-2129	ebi-a-GCST90018861	Hypertrophic cardiomyopathy || id:ebi-a-GCST90018861	|| id:prot-a-2129	17	-0.0744525	0.132159405991566	0.57319390852437	-0.333485	0.184579916335624	0.92825154694579	0.716422677029656	1.20271309386761	NA	NA	NA	NA	NA	NA	NA	0.0272078895743852	0.586559796809745	0.11
Inverse variance weighted	prot-a-2190	ebi-a-GCST90018861	Hypertrophic cardiomyopathy || id:ebi-a-GCST90018861	|| id:prot-a-2190	13	-0.107867	0.189065606101923	0.568320245081717	-0.478436	0.262701535477383	0.897746941724277	0.619752149064124	1.3004385262598	prot-a-2190	ebi-a-GCST90018861	Hypertrophic cardiomyopathy || id:ebi-a-GCST90018861	|| id:prot-a-2190	22.3572474646324	12	0.0337056046302703	0.0122416045309011	0.906727196834614	0.034
MR Egger	prot-a-2190	ebi-a-GCST90018861	Hypertrophic cardiomyopathy || id:ebi-a-GCST90018861	|| id:prot-a-2190	13	-0.173942	0.585370165294879	0.771889025113841	-1.32127	0.973383422905915	0.840345551356453	0.266796889100964	2.64688485710693	prot-a-2190	ebi-a-GCST90018861	Hypertrophic cardiomyopathy || id:ebi-a-GCST90018861	|| id:prot-a-2190	22.3280685543791	11	0.0219513363862707	0.0122416045309011	0.906727196834614	0.034
Weighted median	prot-a-2190	ebi-a-GCST90018861	Hypertrophic cardiomyopathy || id:ebi-a-GCST90018861	|| id:prot-a-2190	13	-0.352848	0.20388159326585	0.0835137249680091	-0.752456	0.0467596914786177	0.702683830680655	0.471207771340096	1.04787016669057	NA	NA	NA	NA	NA	NA	NA	0.0122416045309011	0.906727196834614	0.034
Inverse variance weighted	prot-a-2235	ebi-a-GCST90018861	Hypertrophic cardiomyopathy || id:ebi-a-GCST90018861	|| id:prot-a-2235	9	0.116482784149089	0.0935123218820577	0.212896215118338	-0.0668014	0.299766935037922	1.12353816763512	0.935380980658959	1.34954423944303	prot-a-2235	ebi-a-GCST90018861	Hypertrophic cardiomyopathy || id:ebi-a-GCST90018861	|| id:prot-a-2235	5.32631282577404	8	0.722197633230846	-0.0159024	0.743544015957909	0.773
MR Egger	prot-a-2235	ebi-a-GCST90018861	Hypertrophic cardiomyopathy || id:ebi-a-GCST90018861	|| id:prot-a-2235	9	0.169362786388122	0.181321452489845	0.381370814122026	-0.186027	0.524752833268217	1.18454979952507	0.83025096162376	1.69004107482231	prot-a-2235	ebi-a-GCST90018861	Hypertrophic cardiomyopathy || id:ebi-a-GCST90018861	|| id:prot-a-2235	5.21044225393391	7	0.63429909209665	-0.0159024	0.743544015957909	0.773
Weighted median	prot-a-2235	ebi-a-GCST90018861	Hypertrophic cardiomyopathy || id:ebi-a-GCST90018861	|| id:prot-a-2235	9	0.131891497770378	0.104479622100666	0.206817203251642	-0.0728886	0.336671557087683	1.14098451318709	0.929704429076618	1.40027907646496	NA	NA	NA	NA	NA	NA	NA	-0.0159024	0.743544015957909	0.773
Inverse variance weighted	prot-a-2236	ebi-a-GCST90018861	Hypertrophic cardiomyopathy || id:ebi-a-GCST90018861	|| id:prot-a-2236	5	-0.186082	0.256328348277127	0.467868121313608	-0.688486	0.316321453947585	0.830205425115383	0.502336195498677	1.37207124246102	prot-a-2236	ebi-a-GCST90018861	Hypertrophic cardiomyopathy || id:ebi-a-GCST90018861	|| id:prot-a-2236	4.36623626285592	4	0.358704312985415	-0.0734283	0.674157680575166	0.43
MR Egger	prot-a-2236	ebi-a-GCST90018861	Hypertrophic cardiomyopathy || id:ebi-a-GCST90018861	|| id:prot-a-2236	5	0.113481312741806	0.70591014463922	0.882498780200133	-1.2701	1.49706519623468	1.12017095577292	0.280802818145241	4.46855547407004	prot-a-2236	ebi-a-GCST90018861	Hypertrophic cardiomyopathy || id:ebi-a-GCST90018861	|| id:prot-a-2236	4.07371583279284	3	0.253613384244381	-0.0734283	0.674157680575166	0.43
Weighted median	prot-a-2236	ebi-a-GCST90018861	Hypertrophic cardiomyopathy || id:ebi-a-GCST90018861	|| id:prot-a-2236	5	-0.222748	0.327722893394459	0.496704222897347	-0.865085	0.41958868482036	0.800316354598804	0.421015740648079	1.52133567845319	NA	NA	NA	NA	NA	NA	NA	-0.0734283	0.674157680575166	0.43
Inverse variance weighted	prot-a-2454	ebi-a-GCST90018861	Hypertrophic cardiomyopathy || id:ebi-a-GCST90018861	|| id:prot-a-2454	12	-0.155086	0.142379976675703	0.276046993739334	-0.434151	0.123978442875477	0.85634126227295	0.647814385563872	1.13199146825511	prot-a-2454	ebi-a-GCST90018861	Hypertrophic cardiomyopathy || id:ebi-a-GCST90018861	|| id:prot-a-2454	7.68749317561495	11	0.740994035126313	-0.00548015	0.944814288675412	0.714
MR Egger	prot-a-2454	ebi-a-GCST90018861	Hypertrophic cardiomyopathy || id:ebi-a-GCST90018861	|| id:prot-a-2454	12	-0.126353	0.429130197905151	0.77444391853712	-0.967448	0.714742529372392	0.881303992610746	0.380051751865145	2.04366043198043	prot-a-2454	ebi-a-GCST90018861	Hypertrophic cardiomyopathy || id:ebi-a-GCST90018861	|| id:prot-a-2454	7.68245522444414	10	0.659822579600237	-0.00548015	0.944814288675412	0.714
Weighted median	prot-a-2454	ebi-a-GCST90018861	Hypertrophic cardiomyopathy || id:ebi-a-GCST90018861	|| id:prot-a-2454	12	-0.247049	0.192692203932438	0.199811472855818	-0.624725	0.130628189711289	0.781102785696258	0.535408511959667	1.13954400834856	NA	NA	NA	NA	NA	NA	NA	-0.00548015	0.944814288675412	0.714
Inverse variance weighted	prot-a-2526	ebi-a-GCST90018861	Hypertrophic cardiomyopathy || id:ebi-a-GCST90018861	|| id:prot-a-2526	13	0.100511707167024	0.102139592348525	0.325084954142532	-0.0996819	0.300705308170133	1.10573658667121	0.905125298181774	1.35081120985058	prot-a-2526	ebi-a-GCST90018861	Hypertrophic cardiomyopathy || id:ebi-a-GCST90018861	|| id:prot-a-2526	13.6050814341025	12	0.326634385125806	-0.0112831	0.804935698244632	0.459
MR Egger	prot-a-2526	ebi-a-GCST90018861	Hypertrophic cardiomyopathy || id:ebi-a-GCST90018861	|| id:prot-a-2526	13	0.140186136497605	0.189490723857994	0.474911697676039	-0.231216	0.511587955259274	1.15048792672132	0.793568288970724	1.66793770356965	prot-a-2526	ebi-a-GCST90018861	Hypertrophic cardiomyopathy || id:ebi-a-GCST90018861	|| id:prot-a-2526	13.5263728653297	11	0.260317044754355	-0.0112831	0.804935698244632	0.459
Weighted median	prot-a-2526	ebi-a-GCST90018861	Hypertrophic cardiomyopathy || id:ebi-a-GCST90018861	|| id:prot-a-2526	13	0.0528604161544544	0.12872465265237	0.681331259933015	-0.19944	0.305160735353099	1.05428247404622	0.819189450125828	1.35684307813083	NA	NA	NA	NA	NA	NA	NA	-0.0112831	0.804935698244632	0.459
Inverse variance weighted	prot-a-2575	ebi-a-GCST90018861	Hypertrophic cardiomyopathy || id:ebi-a-GCST90018861	|| id:prot-a-2575	18	0.0830504098844801	0.074872285288618	0.267331982635095	-0.0636993	0.229800089050171	1.08659658237585	0.938287128868819	1.25834842715395	prot-a-2575	ebi-a-GCST90018861	Hypertrophic cardiomyopathy || id:ebi-a-GCST90018861	|| id:prot-a-2575	23.4607715940385	17	0.13484238593595	-0.0626455	0.105128377852969	0.265
MR Egger	prot-a-2575	ebi-a-GCST90018861	Hypertrophic cardiomyopathy || id:ebi-a-GCST90018861	|| id:prot-a-2575	18	0.248216031981821	0.119473605455295	0.054208685295657	0.0140477652894427	0.482384298674199	1.2817367984277	1.01414689880177	1.61993220349512	prot-a-2575	ebi-a-GCST90018861	Hypertrophic cardiomyopathy || id:ebi-a-GCST90018861	|| id:prot-a-2575	19.8078258113369	16	0.229001099391159	-0.0626455	0.105128377852969	0.265
Weighted median	prot-a-2575	ebi-a-GCST90018861	Hypertrophic cardiomyopathy || id:ebi-a-GCST90018861	|| id:prot-a-2575	18	0.10565853087017	0.0721768350842109	0.143225582098232	-0.0358081	0.247125127635223	1.11144228847032	0.964825458623796	1.28033930858557	NA	NA	NA	NA	NA	NA	NA	-0.0626455	0.105128377852969	0.265
Inverse variance weighted	prot-a-2627	ebi-a-GCST90018861	Hypertrophic cardiomyopathy || id:ebi-a-GCST90018861	|| id:prot-a-2627	10	-0.142009	0.117010482641223	0.224882835103393	-0.37135	0.0873312117002269	0.867613157906945	0.689802551041032	1.09125805730528	prot-a-2627	ebi-a-GCST90018861	Hypertrophic cardiomyopathy || id:ebi-a-GCST90018861	|| id:prot-a-2627	6.09451365473684	9	0.730422959790302	-0.0275431	0.63720343314939	0.738
MR Egger	prot-a-2627	ebi-a-GCST90018861	Hypertrophic cardiomyopathy || id:ebi-a-GCST90018861	|| id:prot-a-2627	10	-0.0165165	0.281512180276904	0.954653397953596	-0.56828	0.535247333576334	0.98361911042582	0.566498745433292	1.70787060376431	prot-a-2627	ebi-a-GCST90018861	Hypertrophic cardiomyopathy || id:ebi-a-GCST90018861	|| id:prot-a-2627	5.85429088333135	8	0.663549484610465	-0.0275431	0.63720343314939	0.738
Weighted median	prot-a-2627	ebi-a-GCST90018861	Hypertrophic cardiomyopathy || id:ebi-a-GCST90018861	|| id:prot-a-2627	10	-0.0957979	0.169220822022888	0.571317629148576	-0.427471	0.235874868898557	0.908647596795265	0.652156475056466	1.26601588229316	NA	NA	NA	NA	NA	NA	NA	-0.0275431	0.63720343314939	0.738
Inverse variance weighted	prot-a-2653	ebi-a-GCST90018861	Hypertrophic cardiomyopathy || id:ebi-a-GCST90018861	|| id:prot-a-2653	13	0.012608839241861	0.154059037633129	0.934770604573142	-0.289347	0.314564553002793	1.01268866580933	0.74875243721023	1.36966276554603	prot-a-2653	ebi-a-GCST90018861	Hypertrophic cardiomyopathy || id:ebi-a-GCST90018861	|| id:prot-a-2653	12.241005355669	12	0.426523537407114	-0.00688876	0.922104211780364	0.435
MR Egger	prot-a-2653	ebi-a-GCST90018861	Hypertrophic cardiomyopathy || id:ebi-a-GCST90018861	|| id:prot-a-2653	13	0.0544398441330727	0.447966592819265	0.905465575298829	-0.823575	0.932454366058832	1.05594895297839	0.438860063890001	2.54073743099951	prot-a-2653	ebi-a-GCST90018861	Hypertrophic cardiomyopathy || id:ebi-a-GCST90018861	|| id:prot-a-2653	12.2298759953304	11	0.346614642476743	-0.00688876	0.922104211780364	0.435
Weighted median	prot-a-2653	ebi-a-GCST90018861	Hypertrophic cardiomyopathy || id:ebi-a-GCST90018861	|| id:prot-a-2653	13	0.0375982245734648	0.206199300633726	0.855316502683383	-0.366552	0.441748853815568	1.03831398002094	0.693119812816681	1.55542505230919	NA	NA	NA	NA	NA	NA	NA	-0.00688876	0.922104211780364	0.435
Inverse variance weighted	prot-a-2657	ebi-a-GCST90018861	Hypertrophic cardiomyopathy || id:ebi-a-GCST90018861	|| id:prot-a-2657	9	-0.0680209	0.0853899799496022	0.425688362465759	-0.235385	0.0993434353796627	0.934240924080926	0.790266312401094	1.10444554010623	prot-a-2657	ebi-a-GCST90018861	Hypertrophic cardiomyopathy || id:ebi-a-GCST90018861	|| id:prot-a-2657	6.9199573157562	8	0.545292856372886	0.0480098247767932	0.417643272761415	0.609
MR Egger	prot-a-2657	ebi-a-GCST90018861	Hypertrophic cardiomyopathy || id:ebi-a-GCST90018861	|| id:prot-a-2657	9	-0.187175	0.162585898027379	0.287434018498074	-0.505844	0.131492871514934	0.829298191220927	0.60299652281207	1.14052977744391	prot-a-2657	ebi-a-GCST90018861	Hypertrophic cardiomyopathy || id:ebi-a-GCST90018861	|| id:prot-a-2657	6.17827557828001	7	0.519094287925193	0.0480098247767932	0.417643272761415	0.609
Weighted median	prot-a-2657	ebi-a-GCST90018861	Hypertrophic cardiomyopathy || id:ebi-a-GCST90018861	|| id:prot-a-2657	9	-0.0325911	0.113743272696946	0.77447036731681	-0.255528	0.190345679451811	0.967934233092111	0.774507489145279	1.2096676826528	NA	NA	NA	NA	NA	NA	NA	0.0480098247767932	0.417643272761415	0.609
Inverse variance weighted	prot-a-2737	ebi-a-GCST90018861	Hypertrophic cardiomyopathy || id:ebi-a-GCST90018861	|| id:prot-a-2737	15	-0.185531	0.116459980850955	0.111140924198502	-0.413792	0.0427308101971887	0.830663290405786	0.661138245677812	1.04365691523467	prot-a-2737	ebi-a-GCST90018861	Hypertrophic cardiomyopathy || id:ebi-a-GCST90018861	|| id:prot-a-2737	16.3869485975718	14	0.290319221566339	0.0525031591594825	0.468313341153979	0.27
MR Egger	prot-a-2737	ebi-a-GCST90018861	Hypertrophic cardiomyopathy || id:ebi-a-GCST90018861	|| id:prot-a-2737	15	-0.51716	0.459404820020104	0.280638885663141	-1.41759	0.383273575861235	0.596211462866025	0.242296446101011	1.46707933266448	prot-a-2737	ebi-a-GCST90018861	Hypertrophic cardiomyopathy || id:ebi-a-GCST90018861	|| id:prot-a-2737	15.7123708359387	13	0.26501118089481	0.0525031591594825	0.468313341153979	0.27
Weighted median	prot-a-2737	ebi-a-GCST90018861	Hypertrophic cardiomyopathy || id:ebi-a-GCST90018861	|| id:prot-a-2737	15	-0.341881	0.162307833494924	0.0351721354230609	-0.660004	-0.0237572	0.710433082919748	0.516849332930259	0.97652281458001	NA	NA	NA	NA	NA	NA	NA	0.0525031591594825	0.468313341153979	0.27
Inverse variance weighted	prot-a-2749	ebi-a-GCST90018861	Hypertrophic cardiomyopathy || id:ebi-a-GCST90018861	|| id:prot-a-2749	13	-0.051295	0.110148666121731	0.641438583441239	-0.267186	0.164596433623536	0.949998425293174	0.765530411094935	1.17891725133254	prot-a-2749	ebi-a-GCST90018861	Hypertrophic cardiomyopathy || id:ebi-a-GCST90018861	|| id:prot-a-2749	9.90773821493124	12	0.624054544401168	0.0411917323929585	0.389135168023757	0.654
MR Egger	prot-a-2749	ebi-a-GCST90018861	Hypertrophic cardiomyopathy || id:ebi-a-GCST90018861	|| id:prot-a-2749	13	-0.211732	0.210124069870502	0.335274087456022	-0.623575	0.200111629515221	0.809181895370172	0.536024867511167	1.22153911036828	prot-a-2749	ebi-a-GCST90018861	Hypertrophic cardiomyopathy || id:ebi-a-GCST90018861	|| id:prot-a-2749	9.10385356049576	11	0.612306657430334	0.0411917323929585	0.389135168023757	0.654
Weighted median	prot-a-2749	ebi-a-GCST90018861	Hypertrophic cardiomyopathy || id:ebi-a-GCST90018861	|| id:prot-a-2749	13	-0.181235	0.14940829801513	0.225123654819483	-0.474075	0.111605589130483	0.834239560570726	0.622460604189306	1.11807179400157	NA	NA	NA	NA	NA	NA	NA	0.0411917323929585	0.389135168023757	0.654
Inverse variance weighted	prot-a-2764	ebi-a-GCST90018861	Hypertrophic cardiomyopathy || id:ebi-a-GCST90018861	|| id:prot-a-2764	10	-0.0390504	0.133026454447774	0.769098975206435	-0.299782	0.221681445519103	0.961702233132664	0.740979547029756	1.24817370320103	prot-a-2764	ebi-a-GCST90018861	Hypertrophic cardiomyopathy || id:ebi-a-GCST90018861	|| id:prot-a-2764	3.96729374531678	9	0.913551942032308	0.0350393352452337	0.603069634855029	0.915
MR Egger	prot-a-2764	ebi-a-GCST90018861	Hypertrophic cardiomyopathy || id:ebi-a-GCST90018861	|| id:prot-a-2764	10	-0.217953	0.356294011345398	0.557701654205425	-0.916289	0.480383415314952	0.804163359550176	0.400000649086586	1.61669414867135	prot-a-2764	ebi-a-GCST90018861	Hypertrophic cardiomyopathy || id:ebi-a-GCST90018861	|| id:prot-a-2764	3.67433023185724	8	0.885246960120062	0.0350393352452337	0.603069634855029	0.915
Weighted median	prot-a-2764	ebi-a-GCST90018861	Hypertrophic cardiomyopathy || id:ebi-a-GCST90018861	|| id:prot-a-2764	10	-0.105218	0.182009194940604	0.563200999197085	-0.461956	0.251519690617295	0.900127974870169	0.63004983878066	1.28597822151961	NA	NA	NA	NA	NA	NA	NA	0.0350393352452337	0.603069634855029	0.915
Inverse variance weighted	prot-a-2776	ebi-a-GCST90018861	Hypertrophic cardiomyopathy || id:ebi-a-GCST90018861	|| id:prot-a-2776	15	0.016119652211337	0.127676817020678	0.899531218662135	-0.234127	0.266366213571866	1.01625027472438	0.791261391213365	1.30521295787435	prot-a-2776	ebi-a-GCST90018861	Hypertrophic cardiomyopathy || id:ebi-a-GCST90018861	|| id:prot-a-2776	24.1907396967334	14	0.0434493393988675	-0.0254247	0.612376998692502	0.085
MR Egger	prot-a-2776	ebi-a-GCST90018861	Hypertrophic cardiomyopathy || id:ebi-a-GCST90018861	|| id:prot-a-2776	15	0.122300158928293	0.242959743963997	0.62312070196057	-0.353901	0.598501257097727	1.13009325845865	0.70194449906616	1.81938995819856	prot-a-2776	ebi-a-GCST90018861	Hypertrophic cardiomyopathy || id:ebi-a-GCST90018861	|| id:prot-a-2776	23.6993925549668	13	0.034010428293831	-0.0254247	0.612376998692502	0.085
Weighted median	prot-a-2776	ebi-a-GCST90018861	Hypertrophic cardiomyopathy || id:ebi-a-GCST90018861	|| id:prot-a-2776	15	0.0303987072200917	0.13825973323059	0.825974994184175	-0.24059	0.301387784352047	1.03086546553143	0.786163596702886	1.35173342098534	NA	NA	NA	NA	NA	NA	NA	-0.0254247	0.612376998692502	0.085
Inverse variance weighted	prot-a-2799	ebi-a-GCST90018861	Hypertrophic cardiomyopathy || id:ebi-a-GCST90018861	|| id:prot-a-2799	13	-0.0660433	0.0686561403610352	0.336078065698082	-0.200609	0.0685227180560359	0.936090314740922	0.818232009696383	1.07092495400774	prot-a-2799	ebi-a-GCST90018861	Hypertrophic cardiomyopathy || id:ebi-a-GCST90018861	|| id:prot-a-2799	8.00740449057162	12	0.784551482883757	0.0379327228488286	0.428256066849532	0.848
MR Egger	prot-a-2799	ebi-a-GCST90018861	Hypertrophic cardiomyopathy || id:ebi-a-GCST90018861	|| id:prot-a-2799	13	-0.153902	0.126978742245901	0.250893169218574	-0.40278	0.094976611516623	0.857356275029285	0.668459105330757	1.09963313607402	prot-a-2799	ebi-a-GCST90018861	Hypertrophic cardiomyopathy || id:ebi-a-GCST90018861	|| id:prot-a-2799	7.33088010252391	11	0.77169015264103	0.0379327228488286	0.428256066849532	0.848
Weighted median	prot-a-2799	ebi-a-GCST90018861	Hypertrophic cardiomyopathy || id:ebi-a-GCST90018861	|| id:prot-a-2799	13	-0.0457195	0.0793016690439849	0.564259304524722	-0.201151	0.109711750735158	0.955309869365257	0.817789106268614	1.1159563504957	NA	NA	NA	NA	NA	NA	NA	0.0379327228488286	0.428256066849532	0.848
Inverse variance weighted	prot-a-2866	ebi-a-GCST90018861	Hypertrophic cardiomyopathy || id:ebi-a-GCST90018861	|| id:prot-a-2866	15	0.0368949169062939	0.143783293830663	0.797486910744947	-0.24492	0.318710172814394	1.03758398257435	0.782766891750214	1.37535265254728	prot-a-2866	ebi-a-GCST90018861	Hypertrophic cardiomyopathy || id:ebi-a-GCST90018861	|| id:prot-a-2866	26.9421693223793	14	0.0195896003922938	0.121559258874697	0.131842553665093	0.021
MR Egger	prot-a-2866	ebi-a-GCST90018861	Hypertrophic cardiomyopathy || id:ebi-a-GCST90018861	|| id:prot-a-2866	15	-0.469406	0.343089869104243	0.194441865195143	-1.14186	0.203050533881948	0.625373874082993	0.319224151713269	1.22513437747923	prot-a-2866	ebi-a-GCST90018861	Hypertrophic cardiomyopathy || id:ebi-a-GCST90018861	|| id:prot-a-2866	22.4725067616076	13	0.0484593099078236	0.121559258874697	0.131842553665093	0.021
Weighted median	prot-a-2866	ebi-a-GCST90018861	Hypertrophic cardiomyopathy || id:ebi-a-GCST90018861	|| id:prot-a-2866	15	0.178410460683566	0.157015998061605	0.255849197774411	-0.129341	0.486161816884312	1.19531585071754	0.878674378327882	1.62606309938794	NA	NA	NA	NA	NA	NA	NA	0.121559258874697	0.131842553665093	0.021
Inverse variance weighted	prot-a-300	ebi-a-GCST90018861	Hypertrophic cardiomyopathy || id:ebi-a-GCST90018861	|| id:prot-a-300	23	-0.040217	0.0758065612678171	0.595750268354501	-0.188798	0.108363834400657	0.960580945791882	0.827953831036558	1.11445314802545	prot-a-300	ebi-a-GCST90018861	Hypertrophic cardiomyopathy || id:ebi-a-GCST90018861	|| id:prot-a-300	18.0714095697734	22	0.701746145971863	0.0135909722088899	0.656967701526103	0.772
MR Egger	prot-a-300	ebi-a-GCST90018861	Hypertrophic cardiomyopathy || id:ebi-a-GCST90018861	|| id:prot-a-300	23	-0.093526	0.140532668201595	0.512967723942549	-0.36897	0.181917981791548	0.910714294937312	0.6914460998961	1.19951580770764	prot-a-300	ebi-a-GCST90018861	Hypertrophic cardiomyopathy || id:ebi-a-GCST90018861	|| id:prot-a-300	17.8685	21	0.657312533224695	0.0135909722088899	0.656967701526103	0.772
Weighted median	prot-a-300	ebi-a-GCST90018861	Hypertrophic cardiomyopathy || id:ebi-a-GCST90018861	|| id:prot-a-300	23	-0.0585869	0.107061601100151	0.584223497986869	-0.268428	0.151253849887743	0.943096292835615	0.76458075625031	1.16329192212771	NA	NA	NA	NA	NA	NA	NA	0.0135909722088899	0.656967701526103	0.772
Inverse variance weighted	prot-a-3015	ebi-a-GCST90018861	Hypertrophic cardiomyopathy || id:ebi-a-GCST90018861	|| id:prot-a-3015	9	0.0466310298947959	0.157686062016132	0.767443400837926	-0.262434	0.355695711446414	1.04773535472803	0.769177396321464	1.42717320971337	prot-a-3015	ebi-a-GCST90018861	Hypertrophic cardiomyopathy || id:ebi-a-GCST90018861	|| id:prot-a-3015	2.8475058077063	8	0.943559667663191	-0.0240052	0.746807369905093	0.933
MR Egger	prot-a-3015	ebi-a-GCST90018861	Hypertrophic cardiomyopathy || id:ebi-a-GCST90018861	|| id:prot-a-3015	9	0.191507358163634	0.459258474082559	0.689174479913778	-0.708639	1.09165396736545	1.21107374438599	0.492313657172248	2.97919749528286	prot-a-3015	ebi-a-GCST90018861	Hypertrophic cardiomyopathy || id:ebi-a-GCST90018861	|| id:prot-a-3015	2.73469333213787	7	0.908413234412052	-0.0240052	0.746807369905093	0.933
Weighted median	prot-a-3015	ebi-a-GCST90018861	Hypertrophic cardiomyopathy || id:ebi-a-GCST90018861	|| id:prot-a-3015	9	0.0299332910664519	0.203253468050029	0.882918317332033	-0.368444	0.428310088444509	1.03038579572324	0.691810291409199	1.53466188811035	NA	NA	NA	NA	NA	NA	NA	-0.0240052	0.746807369905093	0.933
Inverse variance weighted	prot-a-308	ebi-a-GCST90018861	Hypertrophic cardiomyopathy || id:ebi-a-GCST90018861	|| id:prot-a-308	14	0.0328082755025468	0.130131849993167	0.800951676292746	-0.22225	0.287866701489155	1.03335240127813	0.800715040025235	1.33357952810982	prot-a-308	ebi-a-GCST90018861	Hypertrophic cardiomyopathy || id:ebi-a-GCST90018861	|| id:prot-a-308	5.59380495272236	13	0.959696412333507	0.0552960272468424	0.394206313058549	0.955
MR Egger	prot-a-308	ebi-a-GCST90018861	Hypertrophic cardiomyopathy || id:ebi-a-GCST90018861	|| id:prot-a-308	14	-0.261612	0.357671338441777	0.478557042550005	-0.962647	0.43942426086708	0.769809988723014	0.38188056137456	1.55181352149653	prot-a-308	ebi-a-GCST90018861	Hypertrophic cardiomyopathy || id:ebi-a-GCST90018861	|| id:prot-a-308	4.81283787417577	12	0.963939749885608	0.0552960272468424	0.394206313058549	0.955
Weighted median	prot-a-308	ebi-a-GCST90018861	Hypertrophic cardiomyopathy || id:ebi-a-GCST90018861	|| id:prot-a-308	14	0.00293015936890169	0.167078495211809	0.986007720034299	-0.324544	0.330404009984047	1.00293445648192	0.722857124431295	1.3915302070102	NA	NA	NA	NA	NA	NA	NA	0.0552960272468424	0.394206313058549	0.955
Inverse variance weighted	prot-a-332	ebi-a-GCST90018861	Hypertrophic cardiomyopathy || id:ebi-a-GCST90018861	|| id:prot-a-332	10	0.0779383975982972	0.131391255558237	0.553062057600298	-0.179588	0.335465258492442	1.08105606096908	0.835614026502565	1.39859	prot-a-332	ebi-a-GCST90018861	Hypertrophic cardiomyopathy || id:ebi-a-GCST90018861	|| id:prot-a-332	10.0666426314905	9	0.345117114423805	-0.0351367	0.609745601486956	0.44
MR Egger	prot-a-332	ebi-a-GCST90018861	Hypertrophic cardiomyopathy || id:ebi-a-GCST90018861	|| id:prot-a-332	10	0.258588944896472	0.366660008602371	0.50066663982555	-0.460065	0.97724256175712	1.2951013373845	0.631242820473751	2.65711928863809	prot-a-332	ebi-a-GCST90018861	Hypertrophic cardiomyopathy || id:ebi-a-GCST90018861	|| id:prot-a-332	9.72374404126619	8	0.2849533107931	-0.0351367	0.609745601486956	0.44
Weighted median	prot-a-332	ebi-a-GCST90018861	Hypertrophic cardiomyopathy || id:ebi-a-GCST90018861	|| id:prot-a-332	10	0.138100934876737	0.162570659241773	0.395612847327651	-0.180538	0.456739426990613	1.14809142689274	0.83482132652563	1.57891740738147	NA	NA	NA	NA	NA	NA	NA	-0.0351367	0.609745601486956	0.44
Inverse variance weighted	prot-a-385	ebi-a-GCST90018861	Hypertrophic cardiomyopathy || id:ebi-a-GCST90018861	|| id:prot-a-385	9	0.145269929534399	0.150763033542136	0.33526423727517	-0.150226	0.440765475276985	1.15635166161041	0.860513808659581	1.55389623252186	prot-a-385	ebi-a-GCST90018861	Hypertrophic cardiomyopathy || id:ebi-a-GCST90018861	|| id:prot-a-385	11.0684078313894	8	0.197853165843301	-0.0993868	0.121245067369027	0.279
MR Egger	prot-a-385	ebi-a-GCST90018861	Hypertrophic cardiomyopathy || id:ebi-a-GCST90018861	|| id:prot-a-385	9	0.575553728927511	0.278470088985795	0.0775775592534783	0.0297523545153517	1.12135510333967	1.77811484799313	1.03019937813644	3.06901021273465	prot-a-385	ebi-a-GCST90018861	Hypertrophic cardiomyopathy || id:ebi-a-GCST90018861	|| id:prot-a-385	7.66459879834558	7	0.363095878158574	-0.0993868	0.121245067369027	0.279
Weighted median	prot-a-385	ebi-a-GCST90018861	Hypertrophic cardiomyopathy || id:ebi-a-GCST90018861	|| id:prot-a-385	9	0.174666835121837	0.176262346783713	0.321710930519131	-0.170807	0.520141034817915	1.19084940131787	0.842983946403152	1.68226489089143	NA	NA	NA	NA	NA	NA	NA	-0.0993868	0.121245067369027	0.279
Inverse variance weighted	prot-a-534	ebi-a-GCST90018861	Hypertrophic cardiomyopathy || id:ebi-a-GCST90018861	|| id:prot-a-534	10	-0.0182201	0.0881026625260003	0.836162212222496	-0.190901	0.154461154318817	0.981944917625307	0.826214145686584	1.16702894314271	prot-a-534	ebi-a-GCST90018861	Hypertrophic cardiomyopathy || id:ebi-a-GCST90018861	|| id:prot-a-534	10.3614211591488	9	0.322026038984495	-0.0404202	0.597433904106443	0.579
MR Egger	prot-a-534	ebi-a-GCST90018861	Hypertrophic cardiomyopathy || id:ebi-a-GCST90018861	|| id:prot-a-534	10	0.0529153556947082	0.15859246715945	0.747216341123559	-0.257926	0.36375659132723	1.05434039743177	0.772652499035865	1.43872397364108	prot-a-534	ebi-a-GCST90018861	Hypertrophic cardiomyopathy || id:ebi-a-GCST90018861	|| id:prot-a-534	9.98410325727819	8	0.266143433286901	-0.0404202	0.597433904106443	0.579
Weighted median	prot-a-534	ebi-a-GCST90018861	Hypertrophic cardiomyopathy || id:ebi-a-GCST90018861	|| id:prot-a-534	10	-0.00380156	0.0909165914950834	0.966647203525671	-0.181998	0.174394959105957	0.996205656557756	0.833602941302991	1.19052568193489	NA	NA	NA	NA	NA	NA	NA	-0.0404202	0.597433904106443	0.579
Inverse variance weighted	prot-a-612	ebi-a-GCST90018861	Hypertrophic cardiomyopathy || id:ebi-a-GCST90018861	|| id:prot-a-612	12	-0.132396	0.140513773871701	0.346076616575864	-0.407803	0.143011175486312	0.8759941892866	0.66511001355561	1.15374269522966	prot-a-612	ebi-a-GCST90018861	Hypertrophic cardiomyopathy || id:ebi-a-GCST90018861	|| id:prot-a-612	12.7263401915763	11	0.31158735869969	-0.0678564	0.230600841514898	0.24
MR Egger	prot-a-612	ebi-a-GCST90018861	Hypertrophic cardiomyopathy || id:ebi-a-GCST90018861	|| id:prot-a-612	12	0.170152858758494	0.273577126827613	0.547888232288113	-0.366058	0.706364027340616	1.18548604939688	0.693462364362676	2.02660915074494	prot-a-612	ebi-a-GCST90018861	Hypertrophic cardiomyopathy || id:ebi-a-GCST90018861	|| id:prot-a-612	10.9430218920028	10	0.36197434286749	-0.0678564	0.230600841514898	0.24
Weighted median	prot-a-612	ebi-a-GCST90018861	Hypertrophic cardiomyopathy || id:ebi-a-GCST90018861	|| id:prot-a-612	12	0.0136177384478218	0.194152582945047	0.944082736873498	-0.366921	0.394156801020113	1.01371088217009	0.692864154594057	1.48313308722418	NA	NA	NA	NA	NA	NA	NA	-0.0678564	0.230600841514898	0.24
Inverse variance weighted	prot-a-63	ebi-a-GCST90018861	Hypertrophic cardiomyopathy || id:ebi-a-GCST90018861	|| id:prot-a-63	15	-0.00629175	0.119753070559971	0.958098952883109	-0.241008	0.228424271468026	0.993728004763847	0.785835524251958	1.25661835966494	prot-a-63	ebi-a-GCST90018861	Hypertrophic cardiomyopathy || id:ebi-a-GCST90018861	|| id:prot-a-63	22.9786817460901	14	0.0606174965089513	0.0269703763214003	0.59398210118065	0.09
MR Egger	prot-a-63	ebi-a-GCST90018861	Hypertrophic cardiomyopathy || id:ebi-a-GCST90018861	|| id:prot-a-63	15	-0.102664	0.214930729384828	0.640822309792881	-0.523928	0.318600039012458	0.902429967086826	0.592189602917937	1.37520118807149	prot-a-63	ebi-a-GCST90018861	Hypertrophic cardiomyopathy || id:ebi-a-GCST90018861	|| id:prot-a-63	22.4626350436613	13	0.0485952244850657	0.0269703763214003	0.59398210118065	0.09
Weighted median	prot-a-63	ebi-a-GCST90018861	Hypertrophic cardiomyopathy || id:ebi-a-GCST90018861	|| id:prot-a-63	15	-0.0154003	0.131832160256506	0.907004621754618	-0.273791	0.242990721746739	0.984717666043138	0.760490737793075	1.27505679376372	NA	NA	NA	NA	NA	NA	NA	0.0269703763214003	0.59398210118065	0.09
Inverse variance weighted	prot-a-637	ebi-a-GCST90018861	Hypertrophic cardiomyopathy || id:ebi-a-GCST90018861	|| id:prot-a-637	11	-0.0443765	0.124475962021922	0.721461371459994	-0.288349	0.19959641035513	0.956593755840763	0.749499700701236	1.22090991211523	prot-a-637	ebi-a-GCST90018861	Hypertrophic cardiomyopathy || id:ebi-a-GCST90018861	|| id:prot-a-637	11.8570430112013	10	0.294738046931989	-0.0940136	0.0691967273725654	0.273
MR Egger	prot-a-637	ebi-a-GCST90018861	Hypertrophic cardiomyopathy || id:ebi-a-GCST90018861	|| id:prot-a-637	11	0.402994133097438	0.245183745544286	0.134663252095135	-0.077566	0.883554274364239	1.4962981130026	0.925365940668912	2.41948395178313	prot-a-637	ebi-a-GCST90018861	Hypertrophic cardiomyopathy || id:ebi-a-GCST90018861	|| id:prot-a-637	7.60303518076179	9	0.574591241897365	-0.0940136	0.0691967273725654	0.273
Weighted median	prot-a-637	ebi-a-GCST90018861	Hypertrophic cardiomyopathy || id:ebi-a-GCST90018861	|| id:prot-a-637	11	0.0824438014900415	0.164689654867552	0.616651977450479	-0.240348	0.405235525030444	1.0859376436467	0.786354223493293	1.49965566491169	NA	NA	NA	NA	NA	NA	NA	-0.0940136	0.0691967273725654	0.273
Inverse variance weighted	prot-a-638	ebi-a-GCST90018861	Hypertrophic cardiomyopathy || id:ebi-a-GCST90018861	|| id:prot-a-638	16	-0.0883248	0.106141428172109	0.405328437796321	-0.296362	0.119712391278714	0.915463478621936	0.743518220379216	1.12717262027975	prot-a-638	ebi-a-GCST90018861	Hypertrophic cardiomyopathy || id:ebi-a-GCST90018861	|| id:prot-a-638	15.7057471028288	15	0.401872834152722	0.0136458168266214	0.807319784054286	0.458
MR Egger	prot-a-638	ebi-a-GCST90018861	Hypertrophic cardiomyopathy || id:ebi-a-GCST90018861	|| id:prot-a-638	16	-0.153487	0.284168973671853	0.59759789897298	-0.710458	0.403484124967295	0.857711859976971	0.491418952223018	1.49703146656682	prot-a-638	ebi-a-GCST90018861	Hypertrophic cardiomyopathy || id:ebi-a-GCST90018861	|| id:prot-a-638	15.6367490198954	14	0.336057073526338	0.0136458168266214	0.807319784054286	0.458
Weighted median	prot-a-638	ebi-a-GCST90018861	Hypertrophic cardiomyopathy || id:ebi-a-GCST90018861	|| id:prot-a-638	16	0.00624737644227577	0.14601642330215	0.965872573156541	-0.279945	0.292439566114489	1.00626693200092	0.755825451870203	1.33969177133827	NA	NA	NA	NA	NA	NA	NA	0.0136458168266214	0.807319784054286	0.458
Inverse variance weighted	prot-a-64	ebi-a-GCST90018861	Hypertrophic cardiomyopathy || id:ebi-a-GCST90018861	|| id:prot-a-64	6	0.369837263793129	0.174892435870358	0.0344593136548365	0.0270480894872267	0.712626438099031	1.44749903499277	1.02741720954228	2.03934043234339	prot-a-64	ebi-a-GCST90018861	Hypertrophic cardiomyopathy || id:ebi-a-GCST90018861	|| id:prot-a-64	3.00446477061244	5	0.699297456453994	0.0731410719399211	0.770664148460701	0.728
MR Egger	prot-a-64	ebi-a-GCST90018861	Hypertrophic cardiomyopathy || id:ebi-a-GCST90018861	|| id:prot-a-64	6	-0.19115	1.80682172312952	0.920839227030244	-3.73252	3.35022030002236	0.826008448494816	0.0239324295547513	28.5090134883258	prot-a-64	ebi-a-GCST90018861	Hypertrophic cardiomyopathy || id:ebi-a-GCST90018861	|| id:prot-a-64	2.90715328932519	4	0.573481368846844	0.0731410719399211	0.770664148460701	0.728
Weighted median	prot-a-64	ebi-a-GCST90018861	Hypertrophic cardiomyopathy || id:ebi-a-GCST90018861	|| id:prot-a-64	6	0.445948507196665	0.227105850321344	0.0495747295030838	0.000821040566829911	0.8910759738265	1.56197103419564	1.0008213777129	2.43775119716325	NA	NA	NA	NA	NA	NA	NA	0.0731410719399211	0.770664148460701	0.728
Inverse variance weighted	prot-a-640	ebi-a-GCST90018861	Hypertrophic cardiomyopathy || id:ebi-a-GCST90018861	|| id:prot-a-640	16	0.0133571184330932	0.116890076885486	0.909023157316954	-0.215747	0.242461669128645	1.01344672324909	0.805938830317008	1.27438240003938	prot-a-640	ebi-a-GCST90018861	Hypertrophic cardiomyopathy || id:ebi-a-GCST90018861	|| id:prot-a-640	16.8542150545918	15	0.327653913061044	-0.0673737	0.181718750420627	0.347
MR Egger	prot-a-640	ebi-a-GCST90018861	Hypertrophic cardiomyopathy || id:ebi-a-GCST90018861	|| id:prot-a-640	16	0.360797796848724	0.271938746819256	0.205822623373739	-0.172202	0.893797740614465	1.43447337651441	0.841808986876348	2.44439522505465	prot-a-640	ebi-a-GCST90018861	Hypertrophic cardiomyopathy || id:ebi-a-GCST90018861	|| id:prot-a-640	14.7705104084208	14	0.394020030586431	-0.0673737	0.181718750420627	0.347
Weighted median	prot-a-640	ebi-a-GCST90018861	Hypertrophic cardiomyopathy || id:ebi-a-GCST90018861	|| id:prot-a-640	16	-0.0215636	0.162603567716473	0.894498126756259	-0.340267	0.297139373600831	0.9786672135383	0.711580581656427	1.34600288364427	NA	NA	NA	NA	NA	NA	NA	-0.0673737	0.181718750420627	0.347
Inverse variance weighted	prot-a-641	ebi-a-GCST90018861	Hypertrophic cardiomyopathy || id:ebi-a-GCST90018861	|| id:prot-a-641	10	-0.0928529	0.0931244307503466	0.318723557333459	-0.275377	0.0896709695777764	0.91132753332886	0.759285971150459	1.09381432630037	prot-a-641	ebi-a-GCST90018861	Hypertrophic cardiomyopathy || id:ebi-a-GCST90018861	|| id:prot-a-641	12.4601373924599	9	0.188593816990058	-0.0426446	0.455433731612191	0.3
MR Egger	prot-a-641	ebi-a-GCST90018861	Hypertrophic cardiomyopathy || id:ebi-a-GCST90018861	|| id:prot-a-641	10	-0.00254749	0.149384096249688	0.986811736510182	-0.29534	0.290245338041422	0.997455751492574	0.744278252138876	1.33675540475147	prot-a-641	ebi-a-GCST90018861	Hypertrophic cardiomyopathy || id:ebi-a-GCST90018861	|| id:prot-a-641	11.5703838099417	8	0.171425992564391	-0.0426446	0.455433731612191	0.3
Weighted median	prot-a-641	ebi-a-GCST90018861	Hypertrophic cardiomyopathy || id:ebi-a-GCST90018861	|| id:prot-a-641	10	-0.024462	0.0905407719180966	0.787024726733255	-0.201922	0.152997954202994	0.975834810181987	0.817158768660717	1.16532259492682	NA	NA	NA	NA	NA	NA	NA	-0.0426446	0.455433731612191	0.3
Inverse variance weighted	prot-a-818	ebi-a-GCST90018861	Hypertrophic cardiomyopathy || id:ebi-a-GCST90018861	|| id:prot-a-818	18	-0.0122688	0.11339171319903	0.913838300922767	-0.234517	0.209978954041977	0.987806151096662	0.790953134255786	1.2336520962933	prot-a-818	ebi-a-GCST90018861	Hypertrophic cardiomyopathy || id:ebi-a-GCST90018861	|| id:prot-a-818	9.13635730595064	17	0.935886525763808	0.0397687617783896	0.485953306352272	0.918
MR Egger	prot-a-818	ebi-a-GCST90018861	Hypertrophic cardiomyopathy || id:ebi-a-GCST90018861	|| id:prot-a-818	18	-0.24602	0.346780117209264	0.488261913906652	-0.925709	0.433669361500336	0.781906846050693	0.396250497623214	1.54290863877296	prot-a-818	ebi-a-GCST90018861	Hypertrophic cardiomyopathy || id:ebi-a-GCST90018861	|| id:prot-a-818	8.62760411369381	16	0.927953907199231	0.0397687617783896	0.485953306352272	0.918
Weighted median	prot-a-818	ebi-a-GCST90018861	Hypertrophic cardiomyopathy || id:ebi-a-GCST90018861	|| id:prot-a-818	18	0.0692445802082251	0.159113469078548	0.663424567968421	-0.242618	0.381106979602179	1.07169829328847	0.784571304580798	1.46390420492257	NA	NA	NA	NA	NA	NA	NA	0.0397687617783896	0.485953306352272	0.918
Inverse variance weighted	prot-a-825	ebi-a-GCST90018861	Hypertrophic cardiomyopathy || id:ebi-a-GCST90018861	|| id:prot-a-825	22	-0.197562	0.0929287142184617	0.0335067979315833	-0.379703	-0.0154222	0.820728845495031	0.684064698485805	0.984696095732799	prot-a-825	ebi-a-GCST90018861	Hypertrophic cardiomyopathy || id:ebi-a-GCST90018861	|| id:prot-a-825	13.6858457333698	21	0.882711496220797	-0.0668658	0.0804958315195377	0.877
MR Egger	prot-a-825	ebi-a-GCST90018861	Hypertrophic cardiomyopathy || id:ebi-a-GCST90018861	|| id:prot-a-825	22	0.0639079261323378	0.169722640756716	0.710478144278873	-0.268748	0.396564302015501	1.06599424402988	0.764335500253138	1.48670803322427	prot-a-825	ebi-a-GCST90018861	Hypertrophic cardiomyopathy || id:ebi-a-GCST90018861	|| id:prot-a-825	10.2963224495773	20	0.962475004741766	-0.0668658	0.0804958315195377	0.877
Weighted median	prot-a-825	ebi-a-GCST90018861	Hypertrophic cardiomyopathy || id:ebi-a-GCST90018861	|| id:prot-a-825	22	-0.200479	0.132435905770331	0.130081760706821	-0.460053	0.0590956093352074	0.818338866469489	0.631250099174482	1.06087666560424	NA	NA	NA	NA	NA	NA	NA	-0.0668658	0.0804958315195377	0.877
Inverse variance weighted	prot-a-847	ebi-a-GCST90018861	Hypertrophic cardiomyopathy || id:ebi-a-GCST90018861	|| id:prot-a-847	9	0.138517229852863	0.157926604307477	0.380432994567179	-0.171019	0.448053374295517	1.14856947108268	0.842805631998054	1.56526223819325	prot-a-847	ebi-a-GCST90018861	Hypertrophic cardiomyopathy || id:ebi-a-GCST90018861	|| id:prot-a-847	6.37173457731178	8	0.605667250972434	-0.0505848	0.629247068337013	0.633
MR Egger	prot-a-847	ebi-a-GCST90018861	Hypertrophic cardiomyopathy || id:ebi-a-GCST90018861	|| id:prot-a-847	9	0.394079505444167	0.530393128115048	0.481670148519303	-0.645491	1.43365003654966	1.48301845202845	0.524404982574226	4.19397946651956	prot-a-847	ebi-a-GCST90018861	Hypertrophic cardiomyopathy || id:ebi-a-GCST90018861	|| id:prot-a-847	6.11698350104515	7	0.526158238814333	-0.0505848	0.629247068337013	0.633
Weighted median	prot-a-847	ebi-a-GCST90018861	Hypertrophic cardiomyopathy || id:ebi-a-GCST90018861	|| id:prot-a-847	9	0.0689934018908723	0.208106144841578	0.740244287031799	-0.338895	0.476881445780366	1.07142913971864	0.712557518770572	1.61104243685321	NA	NA	NA	NA	NA	NA	NA	-0.0505848	0.629247068337013	0.633
Inverse variance weighted	prot-a-896	ebi-a-GCST90018861	Hypertrophic cardiomyopathy || id:ebi-a-GCST90018861	|| id:prot-a-896	18	-0.000219714	0.111572926529461	0.998428776829101	-0.218903	0.218463222408431	0.99978031054595	0.80339992566132	1.24416325845757	prot-a-896	ebi-a-GCST90018861	Hypertrophic cardiomyopathy || id:ebi-a-GCST90018861	|| id:prot-a-896	13.9685654739363	17	0.669325813762436	-0.0266738	0.645029793532756	0.684
MR Egger	prot-a-896	ebi-a-GCST90018861	Hypertrophic cardiomyopathy || id:ebi-a-GCST90018861	|| id:prot-a-896	18	0.126191582676674	0.291435624559764	0.670795263149266	-0.445022	0.697405406813812	1.13449949791456	0.640810023323021	2.0085346107634	prot-a-896	ebi-a-GCST90018861	Hypertrophic cardiomyopathy || id:ebi-a-GCST90018861	|| id:prot-a-896	13.7481122752719	16	0.617472671879127	-0.0266738	0.645029793532756	0.684
Weighted median	prot-a-896	ebi-a-GCST90018861	Hypertrophic cardiomyopathy || id:ebi-a-GCST90018861	|| id:prot-a-896	18	-0.0428606	0.153605241155274	0.780221238844295	-0.343927	0.258205689494851	0.958044948346868	0.708980783961288	1.29460507790444	NA	NA	NA	NA	NA	NA	NA	-0.0266738	0.645029793532756	0.684
Inverse variance weighted	prot-a-992	ebi-a-GCST90018861	Hypertrophic cardiomyopathy || id:ebi-a-GCST90018861	|| id:prot-a-992	14	0.113606891108698	0.112658785683039	0.313254926664412	-0.107204	0.334418111047453	1.12031163384506	0.898342097046334	1.39712717577773	prot-a-992	ebi-a-GCST90018861	Hypertrophic cardiomyopathy || id:ebi-a-GCST90018861	|| id:prot-a-992	7.52010871876134	13	0.873399937827016	0.0283198854796765	0.647896669571444	0.848
MR Egger	prot-a-992	ebi-a-GCST90018861	Hypertrophic cardiomyopathy || id:ebi-a-GCST90018861	|| id:prot-a-992	14	-0.0469647	0.360850260728448	0.898603970104905	-0.754231	0.66030182683559	0.954121092552539	0.470372100075855	1.93537639478796	prot-a-992	ebi-a-GCST90018861	Hypertrophic cardiomyopathy || id:ebi-a-GCST90018861	|| id:prot-a-992	7.30071600741295	12	0.837118043792231	0.0283198854796765	0.647896669571444	0.848
Weighted median	prot-a-992	ebi-a-GCST90018861	Hypertrophic cardiomyopathy || id:ebi-a-GCST90018861	|| id:prot-a-992	14	0.150225800059911	0.154862955160263	0.332018382322006	-0.153306	0.453757192174026	1.16209661459057	0.857867524251718	1.57421571917043	NA	NA	NA	NA	NA	NA	NA	0.0283198854796765	0.647896669571444	0.848

## Sheet: Table S7
Results of sensitivity analysis between mitochondria-associated proteins and dilated cardiomyopathy
method	id.exposure.x	id.outcome.x	outcome.x	exposure.x	nsnp	b	se	pval	lo_ci	up_ci	or	or_lci95	or_uci95	id.exposure.y	id.outcome.y	outcome.y	exposure.y	Q	Q_df	Q_pval	egger_intercept	pval	mp
Inverse variance weighted	prot-a-1055	ebi-a-GCST90018834	Dilated cardiomyopathy || id:ebi-a-GCST90018834	|| id:prot-a-1055	10	-0.0038476	0.0715209665482165	0.957097102605237	-0.144029	0.136333499210312	0.996159797286144	0.865862906391595	1.14606404132109	prot-a-1055	ebi-a-GCST90018834	Dilated cardiomyopathy || id:ebi-a-GCST90018834	|| id:prot-a-1055	8.02547413741732	9	0.531581088942987	0.0332226834899925	0.263575319287182	0.475
MR Egger	prot-a-1055	ebi-a-GCST90018834	Dilated cardiomyopathy || id:ebi-a-GCST90018834	|| id:prot-a-1055	10	-0.121382	0.12111869086234	0.345605797348842	-0.358774	0.116010858500421	0.885695758018061	0.698531915616827	1.12300806625061	prot-a-1055	ebi-a-GCST90018834	Dilated cardiomyopathy || id:ebi-a-GCST90018834	|| id:prot-a-1055	6.5796318633496	8	0.582589008673521	0.0332226834899925	0.263575319287182	0.475
Weighted median	prot-a-1055	ebi-a-GCST90018834	Dilated cardiomyopathy || id:ebi-a-GCST90018834	|| id:prot-a-1055	10	-0.0647169	0.0970197818112331	0.504741414033329	-0.254876	0.125441911866358	0.937332821770714	0.77501287812321	1.13364931547495	NA	NA	NA	NA	NA	NA	NA	0.0332226834899925	0.263575319287182	0.475
Inverse variance weighted	prot-a-1220	ebi-a-GCST90018834	Dilated cardiomyopathy || id:ebi-a-GCST90018834	|| id:prot-a-1220	16	-0.00186598	0.0559971635355895	0.973417183156046	-0.11162	0.107888459026215	0.998135758357594	0.894383681416608	1.11392	prot-a-1220	ebi-a-GCST90018834	Dilated cardiomyopathy || id:ebi-a-GCST90018834	|| id:prot-a-1220	9.18525325997473	15	0.867633514610891	-0.00624288	0.802205139926734	0.874
MR Egger	prot-a-1220	ebi-a-GCST90018834	Dilated cardiomyopathy || id:ebi-a-GCST90018834	|| id:prot-a-1220	16	0.0184416896760669	0.0972783159872943	0.852362013299893	-0.172224	0.209107189011164	1.01861278779623	0.841790751182959	1.23257711017129	prot-a-1220	ebi-a-GCST90018834	Dilated cardiomyopathy || id:ebi-a-GCST90018834	|| id:prot-a-1220	9.12007605253344	14	0.823282393076312	-0.00624288	0.802205139926734	0.874
Weighted median	prot-a-1220	ebi-a-GCST90018834	Dilated cardiomyopathy || id:ebi-a-GCST90018834	|| id:prot-a-1220	16	0.0010071705288916	0.0720505605580666	0.988847003569814	-0.140212	0.142226269222702	1.00100767789545	0.869174013424923	1.15283747066627	NA	NA	NA	NA	NA	NA	NA	-0.00624288	0.802205139926734	0.874
Inverse variance weighted	prot-a-1281	ebi-a-GCST90018834	Dilated cardiomyopathy || id:ebi-a-GCST90018834	|| id:prot-a-1281	8	0.102765527392707	0.102347988885181	0.315340249106407	-0.0978365	0.303367585607662	1.10823152867377	0.906797125019202	1.35441223539454	prot-a-1281	ebi-a-GCST90018834	Dilated cardiomyopathy || id:ebi-a-GCST90018834	|| id:prot-a-1281	4.70593970431938	7	0.695797569587929	-0.00808055	0.856698662573386	0.71
MR Egger	prot-a-1281	ebi-a-GCST90018834	Dilated cardiomyopathy || id:ebi-a-GCST90018834	|| id:prot-a-1281	8	0.140726441358045	0.225899630977387	0.556232906170109	-0.302037	0.583489718073725	1.15110970890085	0.739310831609076	1.79228208930995	prot-a-1281	ebi-a-GCST90018834	Dilated cardiomyopathy || id:ebi-a-GCST90018834	|| id:prot-a-1281	4.67040741310926	6	0.586725465084523	-0.00808055	0.856698662573386	0.71
Weighted median	prot-a-1281	ebi-a-GCST90018834	Dilated cardiomyopathy || id:ebi-a-GCST90018834	|| id:prot-a-1281	8	0.107744938033995	0.133001040874506	0.417879269913287	-0.152937	0.368426978148027	1.11376363041331	0.858183698083434	1.44545908667544	NA	NA	NA	NA	NA	NA	NA	-0.00808055	0.856698662573386	0.71
Inverse variance weighted	prot-a-1339	ebi-a-GCST90018834	Dilated cardiomyopathy || id:ebi-a-GCST90018834	|| id:prot-a-1339	12	-0.0825546	0.0912053842150258	0.365385435185319	-0.261317	0.0962079149586467	0.920761127841234	0.770036632058359	1.10098795206305	prot-a-1339	ebi-a-GCST90018834	Dilated cardiomyopathy || id:ebi-a-GCST90018834	|| id:prot-a-1339	12.4268019529967	11	0.332431286932152	0.00615620902768848	0.877080696958164	0.348
MR Egger	prot-a-1339	ebi-a-GCST90018834	Dilated cardiomyopathy || id:ebi-a-GCST90018834	|| id:prot-a-1339	12	-0.11708	0.237630801168757	0.632864816649308	-0.582836	0.348676364719962	0.889514024239248	0.558312534424719	1.41719046328341	prot-a-1339	ebi-a-GCST90018834	Dilated cardiomyopathy || id:ebi-a-GCST90018834	|| id:prot-a-1339	12.3955911185625	10	0.259452917360581	0.00615620902768848	0.877080696958164	0.348
Weighted median	prot-a-1339	ebi-a-GCST90018834	Dilated cardiomyopathy || id:ebi-a-GCST90018834	|| id:prot-a-1339	12	-0.132786	0.116712565887257	0.255238404691021	-0.361543	0.0959706839959572	0.875652509721922	0.696600938159321	1.10072679460982	NA	NA	NA	NA	NA	NA	NA	0.00615620902768848	0.877080696958164	0.348
Inverse variance weighted	prot-a-1356	ebi-a-GCST90018834	Dilated cardiomyopathy || id:ebi-a-GCST90018834	|| id:prot-a-1356	12	0.0447532221459152	0.0920392878144617	0.626796714943172	-0.135644	0.22515022626226	1.0457697552467	0.873153610156027	1.25251086208453	prot-a-1356	ebi-a-GCST90018834	Dilated cardiomyopathy || id:ebi-a-GCST90018834	|| id:prot-a-1356	12.9819779306416	11	0.294504956951338	-0.0617936	0.120364597687824	0.305
MR Egger	prot-a-1356	ebi-a-GCST90018834	Dilated cardiomyopathy || id:ebi-a-GCST90018834	|| id:prot-a-1356	12	0.294772555626596	0.170043861702705	0.113669651267179	-0.0385134	0.628058524563897	1.34282090689119	0.962218798113551	1.87396878082117	prot-a-1356	ebi-a-GCST90018834	Dilated cardiomyopathy || id:ebi-a-GCST90018834	|| id:prot-a-1356	10.0767986261558	10	0.43378152767878	-0.0617936	0.120364597687824	0.305
Weighted median	prot-a-1356	ebi-a-GCST90018834	Dilated cardiomyopathy || id:ebi-a-GCST90018834	|| id:prot-a-1356	12	0.0199376229318057	0.120351797215423	0.868423583399913	-0.215952	0.255827145474035	1.02013770484291	0.805774058987504	1.29152946193108	NA	NA	NA	NA	NA	NA	NA	-0.0617936	0.120364597687824	0.305
Inverse variance weighted	prot-a-1368	ebi-a-GCST90018834	Dilated cardiomyopathy || id:ebi-a-GCST90018834	|| id:prot-a-1368	4	-0.160671	0.184577575057689	0.384037791693067	-0.522443	0.201100840424157	0.851572016265439	0.593069756428691	1.22274806804042	prot-a-1368	ebi-a-GCST90018834	Dilated cardiomyopathy || id:ebi-a-GCST90018834	|| id:prot-a-1368	5.47285288245594	3	0.140271361820662	0.0076523677830007	0.943942533766197	0.199
MR Egger	prot-a-1368	ebi-a-GCST90018834	Dilated cardiomyopathy || id:ebi-a-GCST90018834	|| id:prot-a-1368	4	-0.187825	0.409748542974719	0.691661106878276	-0.990932	0.615281917752019	0.828759539799168	0.371230405257672	1.85017812409894	prot-a-1368	ebi-a-GCST90018834	Dilated cardiomyopathy || id:ebi-a-GCST90018834	|| id:prot-a-1368	5.45565477326794	2	0.0653611400057559	0.0076523677830007	0.943942533766197	0.199
Weighted median	prot-a-1368	ebi-a-GCST90018834	Dilated cardiomyopathy || id:ebi-a-GCST90018834	|| id:prot-a-1368	4	-0.237227	0.176315899318318	0.178475291915365	-0.582806	0.108352386914986	0.788812384213669	0.558329528292493	1.11444039041203	NA	NA	NA	NA	NA	NA	NA	0.0076523677830007	0.943942533766197	0.199
Inverse variance weighted	prot-a-1392	ebi-a-GCST90018834	Dilated cardiomyopathy || id:ebi-a-GCST90018834	|| id:prot-a-1392	9	0.231839923504416	0.0976121373050096	0.0175435457242418	0.0405201343865971	0.423159712622235	1.26091786935854	1.04135227648076	1.52677812223234	prot-a-1392	ebi-a-GCST90018834	Dilated cardiomyopathy || id:ebi-a-GCST90018834	|| id:prot-a-1392	3.05696194423942	8	0.930732138706641	0.0566736226921206	0.558297505824536	0.922
MR Egger	prot-a-1392	ebi-a-GCST90018834	Dilated cardiomyopathy || id:ebi-a-GCST90018834	|| id:prot-a-1392	9	0.0426496225703236	0.322961980962855	0.89865432034079	-0.590356	0.67565510525752	1.04357218664596	0.554130056857025	1.96532004583544	prot-a-1392	ebi-a-GCST90018834	Dilated cardiomyopathy || id:ebi-a-GCST90018834	|| id:prot-a-1392	2.67930460256375	7	0.913001347328938	0.0566736226921206	0.558297505824536	0.922
Weighted median	prot-a-1392	ebi-a-GCST90018834	Dilated cardiomyopathy || id:ebi-a-GCST90018834	|| id:prot-a-1392	9	0.167994348902558	0.133931492416973	0.209721921234105	-0.0945114	0.430500074039825	1.18292992577664	0.90981738427105	1.53802645837448	NA	NA	NA	NA	NA	NA	NA	0.0566736226921206	0.558297505824536	0.922
Inverse variance weighted	prot-a-1572	ebi-a-GCST90018834	Dilated cardiomyopathy || id:ebi-a-GCST90018834	|| id:prot-a-1572	12	-0.097357	0.0941796040256292	0.301258771101314	-0.281949	0.0872350101194686	0.907232053972475	0.754312125063802	1.09115308160465	prot-a-1572	ebi-a-GCST90018834	Dilated cardiomyopathy || id:ebi-a-GCST90018834	|| id:prot-a-1572	12.5835709342827	11	0.321411495699045	0.0147215686795025	0.714615017241179	0.334
MR Egger	prot-a-1572	ebi-a-GCST90018834	Dilated cardiomyopathy || id:ebi-a-GCST90018834	|| id:prot-a-1572	12	-0.184014	0.25035272374001	0.479210411647902	-0.674705	0.306677225971536	0.831924063166499	0.509306414165749	1.3589022789142	prot-a-1572	ebi-a-GCST90018834	Dilated cardiomyopathy || id:ebi-a-GCST90018834	|| id:prot-a-1572	12.4079505818782	10	0.25868101406504	0.0147215686795025	0.714615017241179	0.334
Weighted median	prot-a-1572	ebi-a-GCST90018834	Dilated cardiomyopathy || id:ebi-a-GCST90018834	|| id:prot-a-1572	12	-0.108585	0.126113251039684	0.389230453765576	-0.355767	0.138596725088875	0.897102416313392	0.700635695941318	1.14866078051315	NA	NA	NA	NA	NA	NA	NA	0.0147215686795025	0.714615017241179	0.334
Inverse variance weighted	prot-a-1761	ebi-a-GCST90018834	Dilated cardiomyopathy || id:ebi-a-GCST90018834	|| id:prot-a-1761	12	0.00224621954664115	0.0709335937931358	0.974738000503538	-0.136784	0.141276063381187	1.00224874418771	0.872158919724333	1.15174255804589	prot-a-1761	ebi-a-GCST90018834	Dilated cardiomyopathy || id:ebi-a-GCST90018834	|| id:prot-a-1761	4.78321147358266	11	0.941209008139583	0.0405339037159866	0.329326462613485	0.937
MR Egger	prot-a-1761	ebi-a-GCST90018834	Dilated cardiomyopathy || id:ebi-a-GCST90018834	|| id:prot-a-1761	12	-0.170534	0.182817477724184	0.372893662965442	-0.528856	0.187788678539253	0.843214775856033	0.589278816812884	1.20658	prot-a-1761	ebi-a-GCST90018834	Dilated cardiomyopathy || id:ebi-a-GCST90018834	|| id:prot-a-1761	3.73170850840371	10	0.958639527062127	0.0405339037159866	0.329326462613485	0.937
Weighted median	prot-a-1761	ebi-a-GCST90018834	Dilated cardiomyopathy || id:ebi-a-GCST90018834	|| id:prot-a-1761	12	-0.0363743	0.0937848785422721	0.698128150912302	-0.220193	0.147444037393251	0.964279272513459	0.802364178327206	1.15886842971683	NA	NA	NA	NA	NA	NA	NA	0.0405339037159866	0.329326462613485	0.937
Inverse variance weighted	prot-a-1783	ebi-a-GCST90018834	Dilated cardiomyopathy || id:ebi-a-GCST90018834	|| id:prot-a-1783	15	0.0895086304708411	0.043241067777358	0.0384531670398638	0.00475613762721945	0.174261123314463	1.09363677187189	1.00476746600243	1.19036635764983	prot-a-1783	ebi-a-GCST90018834	Dilated cardiomyopathy || id:ebi-a-GCST90018834	|| id:prot-a-1783	11.9877240138627	14	0.607288685106711	0.0457399258940189	0.230242122649675	0.509
MR Egger	prot-a-1783	ebi-a-GCST90018834	Dilated cardiomyopathy || id:ebi-a-GCST90018834	|| id:prot-a-1783	15	-0.0031265	0.0853543597747753	0.971336850264719	-0.170421	0.164168049912284	0.996878387150398	0.843309674390315	1.1784123305428	prot-a-1783	ebi-a-GCST90018834	Dilated cardiomyopathy || id:ebi-a-GCST90018834	|| id:prot-a-1783	10.4031713707509	13	0.660679870298698	0.0457399258940189	0.230242122649675	0.509
Weighted median	prot-a-1783	ebi-a-GCST90018834	Dilated cardiomyopathy || id:ebi-a-GCST90018834	|| id:prot-a-1783	15	0.0646877261321501	0.049185510276648	0.188449915656437	-0.0317159	0.16109132627438	1.06682583053461	0.968781799066873	1.17479225331452	NA	NA	NA	NA	NA	NA	NA	0.0457399258940189	0.230242122649675	0.509
Inverse variance weighted	prot-a-1864	ebi-a-GCST90018834	Dilated cardiomyopathy || id:ebi-a-GCST90018834	|| id:prot-a-1864	13	-0.119141	0.0878435670055	0.175009359543032	-0.291314	0.0530327147406824	0.88768291577228	0.747280944186385	1.05446414107602	prot-a-1864	ebi-a-GCST90018834	Dilated cardiomyopathy || id:ebi-a-GCST90018834	|| id:prot-a-1864	13.0663320416357	12	0.36423788385772	-0.0309851	0.449733682094853	0.361
MR Egger	prot-a-1864	ebi-a-GCST90018834	Dilated cardiomyopathy || id:ebi-a-GCST90018834	|| id:prot-a-1864	13	0.0537593012494882	0.237991142287527	0.825430894755074	-0.412703	0.520221940133041	1.05523057890292	0.661858602244974	1.68240100056848	prot-a-1864	ebi-a-GCST90018834	Dilated cardiomyopathy || id:ebi-a-GCST90018834	|| id:prot-a-1864	12.3752697383196	11	0.336106365906047	-0.0309851	0.449733682094853	0.361
Weighted median	prot-a-1864	ebi-a-GCST90018834	Dilated cardiomyopathy || id:ebi-a-GCST90018834	|| id:prot-a-1864	13	-0.0525916	0.123071542199561	0.669142212541863	-0.293812	0.188628606039092	0.948767394162685	0.745416736321482	1.20759237667295	NA	NA	NA	NA	NA	NA	NA	-0.0309851	0.449733682094853	0.361
Inverse variance weighted	prot-a-1907	ebi-a-GCST90018834	Dilated cardiomyopathy || id:ebi-a-GCST90018834	|| id:prot-a-1907	12	-0.102197	0.101417512922032	0.31360717262251	-0.300975	0.0965817280682176	0.902852035984375	0.740096332216009	1.10139959272656	prot-a-1907	ebi-a-GCST90018834	Dilated cardiomyopathy || id:ebi-a-GCST90018834	|| id:prot-a-1907	12.7943748861543	11	0.306977213945825	-0.033274	0.465510237365441	0.305
MR Egger	prot-a-1907	ebi-a-GCST90018834	Dilated cardiomyopathy || id:ebi-a-GCST90018834	|| id:prot-a-1907	12	0.0400585411100529	0.214124556683074	0.855338612855738	-0.379626	0.459742672208877	1.04087170619396	0.684117501709064	1.58366641117723	prot-a-1907	ebi-a-GCST90018834	Dilated cardiomyopathy || id:ebi-a-GCST90018834	|| id:prot-a-1907	12.0978987301125	10	0.278557948860135	-0.033274	0.465510237365441	0.305
Weighted median	prot-a-1907	ebi-a-GCST90018834	Dilated cardiomyopathy || id:ebi-a-GCST90018834	|| id:prot-a-1907	12	-0.041885	0.13023715554077	0.747751356262233	-0.29715	0.213379801452028	0.958980034490329	0.742932676845722	1.23785	NA	NA	NA	NA	NA	NA	NA	-0.033274	0.465510237365441	0.305
Inverse variance weighted	prot-a-1940	ebi-a-GCST90018834	Dilated cardiomyopathy || id:ebi-a-GCST90018834	|| id:prot-a-1940	6	-0.162654	0.117339140543081	0.165689982282089	-0.392639	0.0673307904637719	0.849885261567303	0.675272719738579	1.06964924943059	prot-a-1940	ebi-a-GCST90018834	Dilated cardiomyopathy || id:ebi-a-GCST90018834	|| id:prot-a-1940	3.43054355291327	5	0.633922338365063	-0.0419475	0.48180871501299	0.607
MR Egger	prot-a-1940	ebi-a-GCST90018834	Dilated cardiomyopathy || id:ebi-a-GCST90018834	|| id:prot-a-1940	6	0.0431328027510617	0.290423434764593	0.889121197556536	-0.526097	0.612362734889663	1.04407654188114	0.590906707487539	1.84478499142686	prot-a-1940	ebi-a-GCST90018834	Dilated cardiomyopathy || id:ebi-a-GCST90018834	|| id:prot-a-1940	2.83051806618339	4	0.58657631989297	-0.0419475	0.48180871501299	0.607
Weighted median	prot-a-1940	ebi-a-GCST90018834	Dilated cardiomyopathy || id:ebi-a-GCST90018834	|| id:prot-a-1940	6	-0.0885334	0.145293885028521	0.542299180006119	-0.373309	0.19624265652764	0.915272578446686	0.688452211516716	1.21682213934773	NA	NA	NA	NA	NA	NA	NA	-0.0419475	0.48180871501299	0.607
Inverse variance weighted	prot-a-1941	ebi-a-GCST90018834	Dilated cardiomyopathy || id:ebi-a-GCST90018834	|| id:prot-a-1941	10	0.0217560208187934	0.0940086841362496	0.816984140249534	-0.162501	0.206013041725843	1.0219944086914	0.850015240134714	1.22876922916222	prot-a-1941	ebi-a-GCST90018834	Dilated cardiomyopathy || id:ebi-a-GCST90018834	|| id:prot-a-1941	8.63255675003738	9	0.471859758249596	-0.0484566	0.277905986173956	0.501
MR Egger	prot-a-1941	ebi-a-GCST90018834	Dilated cardiomyopathy || id:ebi-a-GCST90018834	|| id:prot-a-1941	10	0.319797216206202	0.272731553471343	0.274698461968653	-0.214757	0.854351061010035	1.37684853345607	0.806737753186209	2.34984897705978	prot-a-1941	ebi-a-GCST90018834	Dilated cardiomyopathy || id:ebi-a-GCST90018834	|| id:prot-a-1941	7.27732395383567	8	0.507028506428537	-0.0484566	0.277905986173956	0.501
Weighted median	prot-a-1941	ebi-a-GCST90018834	Dilated cardiomyopathy || id:ebi-a-GCST90018834	|| id:prot-a-1941	10	-0.049375	0.133850801774387	0.712216656863242	-0.311723	0.2129725953261	0.951824151416125	0.732184646414993	1.23735074158539	NA	NA	NA	NA	NA	NA	NA	-0.0484566	0.277905986173956	0.501
Inverse variance weighted	prot-a-1942	ebi-a-GCST90018834	Dilated cardiomyopathy || id:ebi-a-GCST90018834	|| id:prot-a-1942	11	-0.0989531	0.0441331925269203	0.0249518623769105	-0.185454	-0.0124521	0.90578517690489	0.830726906929863	0.987625150764369	prot-a-1942	ebi-a-GCST90018834	Dilated cardiomyopathy || id:ebi-a-GCST90018834	|| id:prot-a-1942	5.55328993165851	10	0.851295026998083	-0.0275806	0.280940806890789	0.845
MR Egger	prot-a-1942	ebi-a-GCST90018834	Dilated cardiomyopathy || id:ebi-a-GCST90018834	|| id:prot-a-1942	11	-0.0437716	0.0652845712803178	0.519388485360556	-0.171729	0.0841861930456932	0.957172582627895	0.842207105571285	1.0878314215992	prot-a-1942	ebi-a-GCST90018834	Dilated cardiomyopathy || id:ebi-a-GCST90018834	|| id:prot-a-1942	4.23757679697434	9	0.895091454258495	-0.0275806	0.280940806890789	0.845
Weighted median	prot-a-1942	ebi-a-GCST90018834	Dilated cardiomyopathy || id:ebi-a-GCST90018834	|| id:prot-a-1942	11	-0.111146	0.0590742057412446	0.0599093897690847	-0.226931	0.00463969601198126	0.894808323580436	0.796975619902384	1.00465047606713	NA	NA	NA	NA	NA	NA	NA	-0.0275806	0.280940806890789	0.845
Inverse variance weighted	prot-a-1943	ebi-a-GCST90018834	Dilated cardiomyopathy || id:ebi-a-GCST90018834	|| id:prot-a-1943	9	0.105103866365188	0.121968045798451	0.388834568361734	-0.133954	0.344161236130153	1.11082598182108	0.874630731013345	1.4108060900846	prot-a-1943	ebi-a-GCST90018834	Dilated cardiomyopathy || id:ebi-a-GCST90018834	|| id:prot-a-1943	12.5587811225728	8	0.127959292195864	-0.0149622	0.841752129109678	0.163
MR Egger	prot-a-1943	ebi-a-GCST90018834	Dilated cardiomyopathy || id:ebi-a-GCST90018834	|| id:prot-a-1943	9	0.17723619665306	0.371606380223774	0.64793070767414	-0.551112	0.905584701891657	1.1939130580946	0.576308420930602	2.47337768895877	prot-a-1943	ebi-a-GCST90018834	Dilated cardiomyopathy || id:ebi-a-GCST90018834	|| id:prot-a-1943	12.4822259786718	7	0.0857747470916582	-0.0149622	0.841752129109678	0.163
Weighted median	prot-a-1943	ebi-a-GCST90018834	Dilated cardiomyopathy || id:ebi-a-GCST90018834	|| id:prot-a-1943	9	0.184966682254462	0.133169213813999	0.164844979882013	-0.076045	0.4459783413299	1.2031783522697	0.926774522250202	1.56201763494273	NA	NA	NA	NA	NA	NA	NA	-0.0149622	0.841752129109678	0.163
Inverse variance weighted	prot-a-1944	ebi-a-GCST90018834	Dilated cardiomyopathy || id:ebi-a-GCST90018834	|| id:prot-a-1944	10	0.158446373569725	0.102008887484052	0.120360917554437	-0.041491	0.358383793038467	1.17168908903716	0.959357925490758	1.43101	prot-a-1944	ebi-a-GCST90018834	Dilated cardiomyopathy || id:ebi-a-GCST90018834	|| id:prot-a-1944	10.1203176131703	9	0.340832970947694	-0.023498	0.781017389035654	0.352
MR Egger	prot-a-1944	ebi-a-GCST90018834	Dilated cardiomyopathy || id:ebi-a-GCST90018834	|| id:prot-a-1944	10	0.28792911564289	0.463020695913152	0.551346734496316	-0.619591	1.19544967963267	1.33366276494506	0.538164260585402	3.30504364720562	prot-a-1944	ebi-a-GCST90018834	Dilated cardiomyopathy || id:ebi-a-GCST90018834	|| id:prot-a-1944	10.0168052667443	8	0.263848386555558	-0.023498	0.781017389035654	0.352
Weighted median	prot-a-1944	ebi-a-GCST90018834	Dilated cardiomyopathy || id:ebi-a-GCST90018834	|| id:prot-a-1944	10	0.0100129327728449	0.132324959668701	0.939682226836246	-0.249344	0.269369853723499	1.01006322991801	0.779311853207928	1.30913924154083	NA	NA	NA	NA	NA	NA	NA	-0.023498	0.781017389035654	0.352
Inverse variance weighted	prot-a-1945	ebi-a-GCST90018834	Dilated cardiomyopathy || id:ebi-a-GCST90018834	|| id:prot-a-1945	14	0.167628555045781	0.0846596086733273	0.0477001709546215	0.00169572204605975	0.333561388045503	1.18249729640821	1.0016971605957	1.39593073737092	prot-a-1945	ebi-a-GCST90018834	Dilated cardiomyopathy || id:ebi-a-GCST90018834	|| id:prot-a-1945	7.13844218205299	13	0.894876705324791	0.0209413452680115	0.521939834149231	0.911
MR Egger	prot-a-1945	ebi-a-GCST90018834	Dilated cardiomyopathy || id:ebi-a-GCST90018834	|| id:prot-a-1945	14	0.0702507634927435	0.17017423014562	0.687021272283486	-0.263291	0.403792254578158	1.07277716087547	0.768518435314828	1.49749281736433	prot-a-1945	ebi-a-GCST90018834	Dilated cardiomyopathy || id:ebi-a-GCST90018834	|| id:prot-a-1945	6.70330883472682	12	0.876581365353146	0.0209413452680115	0.521939834149231	0.911
Weighted median	prot-a-1945	ebi-a-GCST90018834	Dilated cardiomyopathy || id:ebi-a-GCST90018834	|| id:prot-a-1945	14	0.200013262858427	0.111815737487899	0.0736509620965721	-0.0191456	0.419172108334709	1.22141895755946	0.981036529979865	1.52070205776767	NA	NA	NA	NA	NA	NA	NA	0.0209413452680115	0.521939834149231	0.911
Inverse variance weighted	prot-a-1953	ebi-a-GCST90018834	Dilated cardiomyopathy || id:ebi-a-GCST90018834	|| id:prot-a-1953	11	-0.261232	0.11987489669183	0.0293164979641976	-0.496187	-0.0262771	0.770102323749514	0.608847969206302	0.974065150972771	prot-a-1953	ebi-a-GCST90018834	Dilated cardiomyopathy || id:ebi-a-GCST90018834	|| id:prot-a-1953	15.0914434313871	10	0.128763389944569	0.074467412774162	0.361512298633732	0.149
MR Egger	prot-a-1953	ebi-a-GCST90018834	Dilated cardiomyopathy || id:ebi-a-GCST90018834	|| id:prot-a-1953	11	-0.502355	0.278199061957918	0.104437589786474	-1.04762	0.0429155608800728	0.605104202310902	0.350769922465886	1.04384974937503	prot-a-1953	ebi-a-GCST90018834	Dilated cardiomyopathy || id:ebi-a-GCST90018834	|| id:prot-a-1953	13.6861648475644	9	0.133935070515535	0.074467412774162	0.361512298633732	0.149
Weighted median	prot-a-1953	ebi-a-GCST90018834	Dilated cardiomyopathy || id:ebi-a-GCST90018834	|| id:prot-a-1953	11	-0.191881	0.145590071274409	0.18751867234098	-0.477238	0.0934753598994833	0.825404937446384	0.620495007999091	1.09798354858298	NA	NA	NA	NA	NA	NA	NA	0.074467412774162	0.361512298633732	0.149
Inverse variance weighted	prot-a-1961	ebi-a-GCST90018834	Dilated cardiomyopathy || id:ebi-a-GCST90018834	|| id:prot-a-1961	9	0.0634883665339816	0.0989852775896261	0.521268020334811	-0.130523	0.257499510609649	1.0655470897235	0.877636502319054	1.29369117786018	prot-a-1961	ebi-a-GCST90018834	Dilated cardiomyopathy || id:ebi-a-GCST90018834	|| id:prot-a-1961	8.7732596072173	8	0.361783224758752	0.0349108471388923	0.443703924415151	0.39
MR Egger	prot-a-1961	ebi-a-GCST90018834	Dilated cardiomyopathy || id:ebi-a-GCST90018834	|| id:prot-a-1961	9	-0.132921	0.262279381893478	0.627871185318219	-0.646989	0.381146634528983	0.87553429687314	0.52362026499651	1.46396225708769	prot-a-1961	ebi-a-GCST90018834	Dilated cardiomyopathy || id:ebi-a-GCST90018834	|| id:prot-a-1961	8.01859515534347	7	0.330957056687786	0.0349108471388923	0.443703924415151	0.39
Weighted median	prot-a-1961	ebi-a-GCST90018834	Dilated cardiomyopathy || id:ebi-a-GCST90018834	|| id:prot-a-1961	9	-0.0230755	0.128709698750707	0.857715491210334	-0.275346	0.229195548071059	0.977188740881994	0.759308999072856	1.25758793386158	NA	NA	NA	NA	NA	NA	NA	0.0349108471388923	0.443703924415151	0.39
Inverse variance weighted	prot-a-1964	ebi-a-GCST90018834	Dilated cardiomyopathy || id:ebi-a-GCST90018834	|| id:prot-a-1964	11	-0.0735669	0.0806597866307389	0.361735069117314	-0.23166	0.0845263004764043	0.929074006017792	0.79321572076141	1.08820146407257	prot-a-1964	ebi-a-GCST90018834	Dilated cardiomyopathy || id:ebi-a-GCST90018834	|| id:prot-a-1964	11.9055350086053	10	0.291428459217238	0.0597350431299454	0.197140077151598	0.276
MR Egger	prot-a-1964	ebi-a-GCST90018834	Dilated cardiomyopathy || id:ebi-a-GCST90018834	|| id:prot-a-1964	11	-0.360192	0.21977303219503	0.135650937608809	-0.790947	0.0705628712953022	0.697542195478325	0.453415019576938	1.07311203525352	prot-a-1964	ebi-a-GCST90018834	Dilated cardiomyopathy || id:ebi-a-GCST90018834	|| id:prot-a-1964	9.79454467028106	9	0.367372744469759	0.0597350431299454	0.197140077151598	0.276
Weighted median	prot-a-1964	ebi-a-GCST90018834	Dilated cardiomyopathy || id:ebi-a-GCST90018834	|| id:prot-a-1964	11	-0.149144	0.103478097440366	0.149497769419409	-0.351961	0.0536732910820502	0.861445247481892	0.703307655310237	1.0551398222472	NA	NA	NA	NA	NA	NA	NA	0.0597350431299454	0.197140077151598	0.276
Inverse variance weighted	prot-a-1965	ebi-a-GCST90018834	Dilated cardiomyopathy || id:ebi-a-GCST90018834	|| id:prot-a-1965	10	-0.0262957	0.107554612579305	0.806854025207553	-0.237103	0.184511385557751	0.974047065052715	0.788910266123453	1.20263067382791	prot-a-1965	ebi-a-GCST90018834	Dilated cardiomyopathy || id:ebi-a-GCST90018834	|| id:prot-a-1965	13.5075579055131	9	0.140952152539523	0.0541790959840443	0.297557525136532	0.175
MR Egger	prot-a-1965	ebi-a-GCST90018834	Dilated cardiomyopathy || id:ebi-a-GCST90018834	|| id:prot-a-1965	10	-0.324551	0.28796728727487	0.292392913868345	-0.888967	0.239865232206963	0.722852093648355	0.41108037092371	1.27107783842294	prot-a-1965	ebi-a-GCST90018834	Dilated cardiomyopathy || id:ebi-a-GCST90018834	|| id:prot-a-1965	11.6931158120271	8	0.165430438911143	0.0541790959840443	0.297557525136532	0.175
Weighted median	prot-a-1965	ebi-a-GCST90018834	Dilated cardiomyopathy || id:ebi-a-GCST90018834	|| id:prot-a-1965	10	0.0690409198916249	0.11272442033098	0.540223354322169	-0.151899	0.289980783740346	1.07148005309895	0.859075091083957	1.3364018071346	NA	NA	NA	NA	NA	NA	NA	0.0541790959840443	0.297557525136532	0.175
Inverse variance weighted	prot-a-1969	ebi-a-GCST90018834	Dilated cardiomyopathy || id:ebi-a-GCST90018834	|| id:prot-a-1969	14	-0.0556898	0.0996583234977877	0.576293558846282	-0.25102	0.139640561952433	0.945832532929173	0.778006759795061	1.14986042098512	prot-a-1969	ebi-a-GCST90018834	Dilated cardiomyopathy || id:ebi-a-GCST90018834	|| id:prot-a-1969	21.6868518402664	13	0.0604077939992423	0.0337816775444309	0.492940627755424	0.065
MR Egger	prot-a-1969	ebi-a-GCST90018834	Dilated cardiomyopathy || id:ebi-a-GCST90018834	|| id:prot-a-1969	14	-0.243666	0.284566067480541	0.408621235360288	-0.801415	0.314083730511596	0.783749549567046	0.448693499276141	1.36900435918397	prot-a-1969	ebi-a-GCST90018834	Dilated cardiomyopathy || id:ebi-a-GCST90018834	|| id:prot-a-1969	20.8191297216197	12	0.0530925789441755	0.0337816775444309	0.492940627755424	0.065
Weighted median	prot-a-1969	ebi-a-GCST90018834	Dilated cardiomyopathy || id:ebi-a-GCST90018834	|| id:prot-a-1969	14	0.0402133159985606	0.11709668538683	0.731282693498361	-0.189296	0.269722819356747	1.04103281946406	0.827541363100991	1.30960140426121	NA	NA	NA	NA	NA	NA	NA	0.0337816775444309	0.492940627755424	0.065
Inverse variance weighted	prot-a-1970	ebi-a-GCST90018834	Dilated cardiomyopathy || id:ebi-a-GCST90018834	|| id:prot-a-1970	12	-0.028762	0.0811702464250089	0.723082707477641	-0.187856	0.130331667665458	0.9716476742068	0.828734286354055	1.13920615852032	prot-a-1970	ebi-a-GCST90018834	Dilated cardiomyopathy || id:ebi-a-GCST90018834	|| id:prot-a-1970	12.6580132526003	11	0.31626375157028	0.00384755607160527	0.919894040849831	0.371
MR Egger	prot-a-1970	ebi-a-GCST90018834	Dilated cardiomyopathy || id:ebi-a-GCST90018834	|| id:prot-a-1970	12	-0.0438634	0.169349011132188	0.800879890060087	-0.375787	0.288060698037356	0.957084720976163	0.686748302634871	1.33383826303105	prot-a-1970	ebi-a-GCST90018834	Dilated cardiomyopathy || id:ebi-a-GCST90018834	|| id:prot-a-1970	12.6445631899411	10	0.244229044631946	0.00384755607160527	0.919894040849831	0.371
Weighted median	prot-a-1970	ebi-a-GCST90018834	Dilated cardiomyopathy || id:ebi-a-GCST90018834	|| id:prot-a-1970	12	-0.0861732	0.103449417684302	0.404845640493089	-0.288934	0.116587660871592	0.917435319689477	0.749061599554428	1.12365600681493	NA	NA	NA	NA	NA	NA	NA	0.00384755607160527	0.919894040849831	0.371
Inverse variance weighted	prot-a-1997	ebi-a-GCST90018834	Dilated cardiomyopathy || id:ebi-a-GCST90018834	|| id:prot-a-1997	8	-0.0180373	0.10849289210687	0.867957886624238	-0.230683	0.194608804541668	0.982124433803483	0.793990857315521	1.21483565533111	prot-a-1997	ebi-a-GCST90018834	Dilated cardiomyopathy || id:ebi-a-GCST90018834	|| id:prot-a-1997	4.71413190178273	7	0.694802145090424	-0.0329097	0.713592632533254	0.718
MR Egger	prot-a-1997	ebi-a-GCST90018834	Dilated cardiomyopathy || id:ebi-a-GCST90018834	|| id:prot-a-1997	8	0.101601737455103	0.329229350776193	0.768056383589582	-0.543688	0.746891264976441	1.10694253017939	0.580603156919694	2.11042904351521	prot-a-1997	ebi-a-GCST90018834	Dilated cardiomyopathy || id:ebi-a-GCST90018834	|| id:prot-a-1997	4.5659917202544	6	0.600552984362128	-0.0329097	0.713592632533254	0.718
Weighted median	prot-a-1997	ebi-a-GCST90018834	Dilated cardiomyopathy || id:ebi-a-GCST90018834	|| id:prot-a-1997	8	0.0614317285022852	0.146240730035323	0.674432394335862	-0.2252	0.348063559371519	1.06335789701435	0.798356449759567	1.41632226743245	NA	NA	NA	NA	NA	NA	NA	-0.0329097	0.713592632533254	0.718
[truncated: 123 more rows]

## Sheet: Table S8
Results of sensitivity analysis between mitochondria-associated proteins and alcoholic cardiomyopathy
[truncated: 199 more rows]

[truncated: 5 more sheets: Table S9, Table S10, Table S11, TableS12, TableS13]
