# Supplementary material for: Exploration of the effects of 66 mitochondria-associated proteins on different cardiomyopathies: A bidirectional 2-sample mendelian randomization study
Source: Medicine (Baltimore). 2025 May 30;104(22):e42556. doi: 10.1097/MD.0000000000042556 (PMC12425093; doi:10.1097/MD.0000000000042556)
Supplement: Supplementary file 6 [file medi-104-e42556-s006.xlsx]

## Sheet: Directory
Supplementary Material S2：Inverse Forward between mitochondria-associated proteins and cardiomyopathy
Supplemental Table 1 Detailed information on the GWAS datasets used in this study
Supplemental Table 2 Inverse MR results between mitochondria-associated proteins and hypertrophic cardiomyopathy
Supplemental Table 3 Inverse MR results between mitochondria-associated proteins and dilated cardiomyopathy
Supplemental Table 4 Inverse MR results between mitochondria-associated proteins and alcoholic cardiomyopathy
Supplemental Table 5 Inverse MR results between mitochondria-associated proteins and drug-Induced cardiomyopathy

## Sheet: Table S1
Detailed information on the GWAS datasets used in this study
ID	Trait		Sample Number	Population
prot-a-1055	Phenylalanine--tRNA ligase		3301	European
prot-a-1220	Glutaredoxin-2		3301	European
prot-a-1281	GrpE protein homolog 1		3301	European
prot-a-1339	Histidine triad nucleotide-binding protein 2		3301	European
prot-a-1356	Hydroxymethylglutaryl-CoA synthase		3301	European
prot-a-1368	4-hydroxy-2-oxoglutarate aldolase		3301	European
prot-a-1392	Serine protease HTRA2		3301	European
prot-a-1572	Iron-sulfur cluster assembly enzyme ISCU		3301	European
prot-a-1761	Lon protease homolog		3301	European
prot-a-1783	Leucine-rich PPR motif-containing protein		3301	European
prot-a-1864	Methylmalonyl-CoA epimerase		3301	European
prot-a-1907	Malonyl-CoA decarboxylase		3301	European
prot-a-1940	39S ribosomal protein L14		3301	European
prot-a-1941	39S ribosomal protein L32, mitochondrial		3301	European
prot-a-1942	39S ribosomal protein L33		3301	European
prot-a-1943	39S ribosomal protein L34		3301	European
prot-a-1944	39S ribosomal protein L52		3301	European
prot-a-1945	Ribosome-recycling factor		3301	European
prot-a-1953	Mitochondrial peptide methionine sulfoxide reductase		3301	European
prot-a-1961	Mitochondrial fission regulator 1		3301	European
prot-a-1964	Poly(A) RNA polymerase, mitochondrial		3301	European
prot-a-1965	Peptide chain release factor 1-like		3301	European
prot-a-1969	Mitochondrial ubiquitin ligase activator of NFKB 1		3301	European
prot-a-1970	Mitochondrial ubiquitin ligase activator of NFKB 1		3301	European
prot-a-1997	N-acetylglutamate synthase, mitochondrial		3301	European
prot-a-2022	NADH dehydrogenase [ubiquinone] 1 beta subcomplex subunit 11		3301	European
prot-a-2024	NADH dehydrogenase [ubiquinone] 1 beta subcomplex subunit 8		3301	European
prot-a-2025	NADH dehydrogenase [ubiquinone] iron-sulfur protein 4		3301	European
prot-a-2026	NADH dehydrogenase [ubiquinone] flavoprotein 2		3301	European
prot-a-203	ATP synthase subunit beta		3301	European
prot-a-2041	NFU1 iron-sulfur cluster scaffold homolog		3301	European
prot-a-2128	Nucleoside diphosphate-linked moiety X motif 8		3301	European
prot-a-2129	ADP-ribose pyrophosphatase		3301	European
prot-a-2190	Pyruvate carboxylase, mitochondrial		3301	European
prot-a-2235	[Pyruvate dehydrogenase (acetyl-transferring)] kinase isozyme 1		3301	European
prot-a-2236	[Pyruvate dehydrogenase (acetyl-transferring)] kinase isozyme 2		3301	European
prot-a-2454	tRNA pseudouridine synthase A, mitochondrial		3301	European
prot-a-2526	Oligoribonuclease		3301	European
prot-a-2575	rRNA methyltransferase 3		3301	European
prot-a-2627	Serine--tRNA ligase		3301	European
prot-a-2653	Protein SCO1 homolog		3301	European
prot-a-2657	Succinate dehydrogenase assembly factor 2		3301	European
prot-a-2737	NAD-dependent protein deacylase sirtuin-5		3301	European
prot-a-2749	Mitochondrial glutamate carrier 2		3301	European
prot-a-2764	Mitochondrial sodium/hydrogen exchanger 9B2		3301	European
prot-a-2776	Essential MCU regulator, mitochondrial		3301	European
prot-a-2799	Superoxide dismutase [Mn]		3301	European
prot-a-2866	Steroidogenic acute regulatory protein		3301	European
prot-a-300	Complement component 1 Q subcomponent-binding protein		3301	European
prot-a-3015	Transmembrane protein 70, mitochondrial		3301	European
prot-a-308	ES1 protein homolog, mitochondrial		3301	European
prot-a-332	Carbonic anhydrase 5A		3301	European
prot-a-385	Coiled-coil domain-containing protein 90B		3301	European
prot-a-534	Coiled-coil-helix-coiled-coil-helix domain-containing protein 10		3301	European
prot-a-612	Cytochrome coxidase assembly factor 3 homolog		3301	European
prot-a-63	Apoptosis-inducing factor 1		3301	European
prot-a-637	Cytochrome coxidase subunit 4 isoform 2		3301	European
prot-a-638	Cytochrome coxidase subunit 5B		3301	European
prot-a-64	Apoptosis-inducing factor 1		3301	European
prot-a-640	Cytochrome coxidase subunit 7A1		3301	European
prot-a-641	Cytochrome coxidase subunit 8A		3301	European
prot-a-818	Diablo homolog		3301	European
prot-a-825	Dihydrolipoyl dehydrogenase		3301	European
prot-a-847	Mitochondrial import inner membrane translocase subunit TIM14		3301	European
prot-a-896	Calcium uptake protein 3		3301	European
prot-a-992	Persulfide dioxygenase ETHE1		3301	European
ebi-a-GCST90018861	Hypertrophic cardiomyopathy		489727	European
ebi-a-GCST90018834	Dilated cardiomyopathy		355381	European
finngen_R11_I9_CARDMYOALC	Alcoholic cardiomyopathy		446973	European
finngen_R11_CARDIOMYOPATHY_DRUGS_OTHER_EXTER_AGENTS	Drug-Induced cardiomyopathy		453733	European

## Sheet: TableS2
Inverse MR results between mitochondria-associated proteins and hypertrophic cardiomyopathy
id.exposure	id.outcome	outcome	exposure	method	nsnp	b	se	pval
ebi-a-GCST90018861	prot-a-1942	39S ribosomal protein L33, mitochondrial || id:prot-a-1942	|| id:ebi-a-GCST90018861	MR Egger	20	-0.0103105	0.0283602258308837	0.720424828756502
ebi-a-GCST90018861	prot-a-1942	39S ribosomal protein L33, mitochondrial || id:prot-a-1942	|| id:ebi-a-GCST90018861	Weighted median	20	0.0284457396232726	0.0245776690558748	0.247116526598513
ebi-a-GCST90018861	prot-a-1942	39S ribosomal protein L33, mitochondrial || id:prot-a-1942	|| id:ebi-a-GCST90018861	Inverse variance weighted	20	0.033200753036825	0.0167937869451445	0.0480454248213439
ebi-a-GCST90018861	prot-a-1942	39S ribosomal protein L33, mitochondrial || id:prot-a-1942	|| id:ebi-a-GCST90018861	Simple mode	20	0.0311276170691171	0.0434222921386321	0.482181754957321
ebi-a-GCST90018861	prot-a-1942	39S ribosomal protein L33, mitochondrial || id:prot-a-1942	|| id:ebi-a-GCST90018861	Weighted mode	20	0.0175631138059667	0.0367495670914504	0.638164146995106
ebi-a-GCST90018861	prot-a-637	Cytochrome c oxidase subunit 4 isoform 2, mitochondrial || id:prot-a-637	|| id:ebi-a-GCST90018861	MR Egger	20	0.015789356350734	0.0283629938003332	0.584595840654123
ebi-a-GCST90018861	prot-a-637	Cytochrome c oxidase subunit 4 isoform 2, mitochondrial || id:prot-a-637	|| id:ebi-a-GCST90018861	Weighted median	20	0.00757420086625599	0.0236487152980921	0.748756392896326
ebi-a-GCST90018861	prot-a-637	Cytochrome c oxidase subunit 4 isoform 2, mitochondrial || id:prot-a-637	|| id:ebi-a-GCST90018861	Inverse variance weighted	20	0.0209611696510514	0.0167950215535657	0.212009629276645
ebi-a-GCST90018861	prot-a-637	Cytochrome c oxidase subunit 4 isoform 2, mitochondrial || id:prot-a-637	|| id:ebi-a-GCST90018861	Simple mode	20	-0.00153757	0.0340285680854332	0.964431691680829
ebi-a-GCST90018861	prot-a-637	Cytochrome c oxidase subunit 4 isoform 2, mitochondrial || id:prot-a-637	|| id:ebi-a-GCST90018861	Weighted mode	20	0.00045418425591584	0.0304928120541197	0.988271405125907
ebi-a-GCST90018861	prot-a-332	Carbonic anhydrase 5A, mitochondrial || id:prot-a-332	|| id:ebi-a-GCST90018861	MR Egger	20	-0.00926629	0.0336630393916734	0.786246866811514
ebi-a-GCST90018861	prot-a-332	Carbonic anhydrase 5A, mitochondrial || id:prot-a-332	|| id:ebi-a-GCST90018861	Weighted median	20	0.0183517859856419	0.0246893373952998	0.457295131542239
ebi-a-GCST90018861	prot-a-332	Carbonic anhydrase 5A, mitochondrial || id:prot-a-332	|| id:ebi-a-GCST90018861	Inverse variance weighted	20	0.000815638556401378	0.0194770859481365	0.966596889659044
ebi-a-GCST90018861	prot-a-332	Carbonic anhydrase 5A, mitochondrial || id:prot-a-332	|| id:ebi-a-GCST90018861	Simple mode	20	0.0216995839436382	0.0401033514020483	0.594732458083067
ebi-a-GCST90018861	prot-a-332	Carbonic anhydrase 5A, mitochondrial || id:prot-a-332	|| id:ebi-a-GCST90018861	Weighted mode	20	0.0296879021776612	0.0324258673876379	0.371371049722809
ebi-a-GCST90018861	prot-a-2235	[Pyruvate dehydrogenase (acetyl-transferring)] kinase isozyme 1, mitochondrial || id:prot-a-2235	|| id:ebi-a-GCST90018861	MR Egger	20	-0.0145569	0.0283619386657356	0.614015702364638
ebi-a-GCST90018861	prot-a-2235	[Pyruvate dehydrogenase (acetyl-transferring)] kinase isozyme 1, mitochondrial || id:prot-a-2235	|| id:ebi-a-GCST90018861	Weighted median	20	-0.0125472	0.0237140454001419	0.59673392307632
ebi-a-GCST90018861	prot-a-2235	[Pyruvate dehydrogenase (acetyl-transferring)] kinase isozyme 1, mitochondrial || id:prot-a-2235	|| id:ebi-a-GCST90018861	Inverse variance weighted	20	0.015628130104149	0.0167950215599833	0.352101092891661
ebi-a-GCST90018861	prot-a-2235	[Pyruvate dehydrogenase (acetyl-transferring)] kinase isozyme 1, mitochondrial || id:prot-a-2235	|| id:ebi-a-GCST90018861	Simple mode	20	-0.0160555	0.0355803788300831	0.656921112763877
ebi-a-GCST90018861	prot-a-2235	[Pyruvate dehydrogenase (acetyl-transferring)] kinase isozyme 1, mitochondrial || id:prot-a-2235	|| id:ebi-a-GCST90018861	Weighted mode	20	-0.0207696	0.0265366525552293	0.443463985541792
ebi-a-GCST90018861	prot-a-1945	Ribosome-recycling factor, mitochondrial || id:prot-a-1945	|| id:ebi-a-GCST90018861	MR Egger	20	-0.0138935	0.0323343875274796	0.672527061092346
ebi-a-GCST90018861	prot-a-1945	Ribosome-recycling factor, mitochondrial || id:prot-a-1945	|| id:ebi-a-GCST90018861	Weighted median	20	-0.0239038	0.0237858289876061	0.314916903340977
ebi-a-GCST90018861	prot-a-1945	Ribosome-recycling factor, mitochondrial || id:prot-a-1945	|| id:ebi-a-GCST90018861	Inverse variance weighted	20	-0.00369317	0.0187166349791109	0.843576850988861
ebi-a-GCST90018861	prot-a-1945	Ribosome-recycling factor, mitochondrial || id:prot-a-1945	|| id:ebi-a-GCST90018861	Simple mode	20	-0.0125667	0.0358259655745022	0.729620095305576
ebi-a-GCST90018861	prot-a-1945	Ribosome-recycling factor, mitochondrial || id:prot-a-1945	|| id:ebi-a-GCST90018861	Weighted mode	20	-0.0181502	0.0299295239691205	0.551406733179302
ebi-a-GCST90018861	prot-a-308	ES1 protein homolog, mitochondrial || id:prot-a-308	|| id:ebi-a-GCST90018861	MR Egger	20	-0.0371558	0.0283619775911829	0.206649989905974
ebi-a-GCST90018861	prot-a-308	ES1 protein homolog, mitochondrial || id:prot-a-308	|| id:ebi-a-GCST90018861	Weighted median	20	-0.0388262	0.0231875310629924	0.0940438622288144
ebi-a-GCST90018861	prot-a-308	ES1 protein homolog, mitochondrial || id:prot-a-308	|| id:ebi-a-GCST90018861	Inverse variance weighted	20	-0.0272189	0.0167949929862193	0.105090985852072
ebi-a-GCST90018861	prot-a-308	ES1 protein homolog, mitochondrial || id:prot-a-308	|| id:ebi-a-GCST90018861	Simple mode	20	-0.0467827	0.0345609212632273	0.191739356857647
ebi-a-GCST90018861	prot-a-308	ES1 protein homolog, mitochondrial || id:prot-a-308	|| id:ebi-a-GCST90018861	Weighted mode	20	-0.0424308	0.0265972885476975	0.12714304288017
ebi-a-GCST90018861	prot-a-825	Dihydrolipoyl dehydrogenase, mitochondrial || id:prot-a-825	|| id:ebi-a-GCST90018861	MR Egger	20	-0.0152311	0.0283610634865613	0.59781533473898
ebi-a-GCST90018861	prot-a-825	Dihydrolipoyl dehydrogenase, mitochondrial || id:prot-a-825	|| id:ebi-a-GCST90018861	Weighted median	20	-0.021025	0.0239954659404433	0.380917692511888
ebi-a-GCST90018861	prot-a-825	Dihydrolipoyl dehydrogenase, mitochondrial || id:prot-a-825	|| id:ebi-a-GCST90018861	Inverse variance weighted	20	-0.0175308	0.0167950101967883	0.296573394065141
ebi-a-GCST90018861	prot-a-825	Dihydrolipoyl dehydrogenase, mitochondrial || id:prot-a-825	|| id:ebi-a-GCST90018861	Simple mode	20	-0.0086219	0.0399293457942752	0.831344351677776
ebi-a-GCST90018861	prot-a-825	Dihydrolipoyl dehydrogenase, mitochondrial || id:prot-a-825	|| id:ebi-a-GCST90018861	Weighted mode	20	-0.0238933	0.0306854479534545	0.445773387433105
ebi-a-GCST90018861	prot-a-1281	GrpE protein homolog 1, mitochondrial || id:prot-a-1281	|| id:ebi-a-GCST90018861	MR Egger	20	-0.0247658	0.0330717927939374	0.463622134525361
ebi-a-GCST90018861	prot-a-1281	GrpE protein homolog 1, mitochondrial || id:prot-a-1281	|| id:ebi-a-GCST90018861	Weighted median	20	-0.0176403	0.0254563367563434	0.488332965646152
ebi-a-GCST90018861	prot-a-1281	GrpE protein homolog 1, mitochondrial || id:prot-a-1281	|| id:ebi-a-GCST90018861	Inverse variance weighted	20	-0.00750309	0.0192804123278723	0.697160723960329
ebi-a-GCST90018861	prot-a-1281	GrpE protein homolog 1, mitochondrial || id:prot-a-1281	|| id:ebi-a-GCST90018861	Simple mode	20	-0.0386111	0.0489426145251429	0.439901244444036
ebi-a-GCST90018861	prot-a-1281	GrpE protein homolog 1, mitochondrial || id:prot-a-1281	|| id:ebi-a-GCST90018861	Weighted mode	20	-0.0476139	0.0482264783143456	0.335903755063896
ebi-a-GCST90018861	prot-a-1356	Hydroxymethylglutaryl-CoA synthase, mitochondrial || id:prot-a-1356	|| id:ebi-a-GCST90018861	MR Egger	20	0.00973870121591572	0.0318011303989214	0.762937629348119
ebi-a-GCST90018861	prot-a-1356	Hydroxymethylglutaryl-CoA synthase, mitochondrial || id:prot-a-1356	|| id:ebi-a-GCST90018861	Weighted median	20	0.00266907559869868	0.0261635694191011	0.918744797306535
ebi-a-GCST90018861	prot-a-1356	Hydroxymethylglutaryl-CoA synthase, mitochondrial || id:prot-a-1356	|| id:ebi-a-GCST90018861	Inverse variance weighted	20	0.00590423594506703	0.0183423861591303	0.747535811755722
ebi-a-GCST90018861	prot-a-1356	Hydroxymethylglutaryl-CoA synthase, mitochondrial || id:prot-a-1356	|| id:ebi-a-GCST90018861	Simple mode	20	-0.038923	0.0523446559030889	0.466220857060069
ebi-a-GCST90018861	prot-a-1356	Hydroxymethylglutaryl-CoA synthase, mitochondrial || id:prot-a-1356	|| id:ebi-a-GCST90018861	Weighted mode	20	0.0572566764953923	0.0441016949925158	0.209727302800042
ebi-a-GCST90018861	prot-a-1997	N-acetylglutamate synthase, mitochondrial || id:prot-a-1997	|| id:ebi-a-GCST90018861	MR Egger	20	-0.0239099	0.0283632147273189	0.41029591574936
ebi-a-GCST90018861	prot-a-1997	N-acetylglutamate synthase, mitochondrial || id:prot-a-1997	|| id:ebi-a-GCST90018861	Weighted median	20	-0.005351	0.0238575782768693	0.822532208528686
ebi-a-GCST90018861	prot-a-1997	N-acetylglutamate synthase, mitochondrial || id:prot-a-1997	|| id:ebi-a-GCST90018861	Inverse variance weighted	20	0.0031252361384761	0.0167953053840467	0.852383626593196
ebi-a-GCST90018861	prot-a-1997	N-acetylglutamate synthase, mitochondrial || id:prot-a-1997	|| id:ebi-a-GCST90018861	Simple mode	20	-0.012015	0.0394095218125853	0.763774610923652
ebi-a-GCST90018861	prot-a-1997	N-acetylglutamate synthase, mitochondrial || id:prot-a-1997	|| id:ebi-a-GCST90018861	Weighted mode	20	-0.00578045	0.0378513677300115	0.880233636865443
ebi-a-GCST90018861	prot-a-1964	Poly(A) RNA polymerase, mitochondrial || id:prot-a-1964	|| id:ebi-a-GCST90018861	MR Egger	20	-0.00262904	0.0290729936427888	0.928945027502032
ebi-a-GCST90018861	prot-a-1964	Poly(A) RNA polymerase, mitochondrial || id:prot-a-1964	|| id:ebi-a-GCST90018861	Weighted median	20	0.00695370564488505	0.0251997161223864	0.782591225208598
ebi-a-GCST90018861	prot-a-1964	Poly(A) RNA polymerase, mitochondrial || id:prot-a-1964	|| id:ebi-a-GCST90018861	Inverse variance weighted	20	-0.0112548	0.016820280364288	0.503419598194595
ebi-a-GCST90018861	prot-a-1964	Poly(A) RNA polymerase, mitochondrial || id:prot-a-1964	|| id:ebi-a-GCST90018861	Simple mode	20	0.0303582928895644	0.0438462906889338	0.497074407943175
ebi-a-GCST90018861	prot-a-1964	Poly(A) RNA polymerase, mitochondrial || id:prot-a-1964	|| id:ebi-a-GCST90018861	Weighted mode	20	0.0290193475619374	0.0324727602170076	0.382688399700882
ebi-a-GCST90018861	prot-a-1368	4-hydroxy-2-oxoglutarate aldolase, mitochondrial || id:prot-a-1368	|| id:ebi-a-GCST90018861	MR Egger	20	-0.00458184	0.028361773259177	0.87345983946075
ebi-a-GCST90018861	prot-a-1368	4-hydroxy-2-oxoglutarate aldolase, mitochondrial || id:prot-a-1368	|| id:ebi-a-GCST90018861	Weighted median	20	0.0180300124737343	0.0229410016209575	0.431908725920381
ebi-a-GCST90018861	prot-a-1368	4-hydroxy-2-oxoglutarate aldolase, mitochondrial || id:prot-a-1368	|| id:ebi-a-GCST90018861	Inverse variance weighted	20	0.0156836655337487	0.0167946351472217	0.350381411772403
ebi-a-GCST90018861	prot-a-1368	4-hydroxy-2-oxoglutarate aldolase, mitochondrial || id:prot-a-1368	|| id:ebi-a-GCST90018861	Simple mode	20	0.062105909548792	0.0377780938457057	0.116628252874599
ebi-a-GCST90018861	prot-a-1368	4-hydroxy-2-oxoglutarate aldolase, mitochondrial || id:prot-a-1368	|| id:ebi-a-GCST90018861	Weighted mode	20	-0.0096175	0.0294574409332337	0.747624274070855
ebi-a-GCST90018861	prot-a-2190	Pyruvate carboxylase, mitochondrial || id:prot-a-2190	|| id:ebi-a-GCST90018861	MR Egger	20	-0.00237639	0.0283534103435831	0.934130178145021
ebi-a-GCST90018861	prot-a-2190	Pyruvate carboxylase, mitochondrial || id:prot-a-2190	|| id:ebi-a-GCST90018861	Weighted median	20	-0.0299141	0.0237814793492607	0.208437795123512
ebi-a-GCST90018861	prot-a-2190	Pyruvate carboxylase, mitochondrial || id:prot-a-2190	|| id:ebi-a-GCST90018861	Inverse variance weighted	20	-0.0192811	0.0167886887847873	0.250780736664488
ebi-a-GCST90018861	prot-a-2190	Pyruvate carboxylase, mitochondrial || id:prot-a-2190	|| id:ebi-a-GCST90018861	Simple mode	20	-0.0360811	0.0344727852706439	0.308392716963731
ebi-a-GCST90018861	prot-a-2190	Pyruvate carboxylase, mitochondrial || id:prot-a-2190	|| id:ebi-a-GCST90018861	Weighted mode	20	-0.03235	0.0280210217650344	0.262613535096742
ebi-a-GCST90018861	prot-a-1055	Phenylalanine--tRNA ligase, mitochondrial || id:prot-a-1055	|| id:ebi-a-GCST90018861	MR Egger	20	0.0127180776119888	0.0283630301210165	0.659212983996488
ebi-a-GCST90018861	prot-a-1055	Phenylalanine--tRNA ligase, mitochondrial || id:prot-a-1055	|| id:ebi-a-GCST90018861	Weighted median	20	0.0327231755923815	0.0248244955589685	0.187443101888915
ebi-a-GCST90018861	prot-a-1055	Phenylalanine--tRNA ligase, mitochondrial || id:prot-a-1055	|| id:ebi-a-GCST90018861	Inverse variance weighted	20	0.0388931545615089	0.0167954193520577	0.0205746480141512
ebi-a-GCST90018861	prot-a-1055	Phenylalanine--tRNA ligase, mitochondrial || id:prot-a-1055	|| id:ebi-a-GCST90018861	Simple mode	20	0.1054937426722	0.0420812487218811	0.0214260556855102
ebi-a-GCST90018861	prot-a-1055	Phenylalanine--tRNA ligase, mitochondrial || id:prot-a-1055	|| id:ebi-a-GCST90018861	Weighted mode	20	-1.74815e-05	0.0337269675766633	0.999591841389921
ebi-a-GCST90018861	prot-a-640	Cytochrome c oxidase subunit 7A1, mitochondrial || id:prot-a-640	|| id:ebi-a-GCST90018861	MR Egger	20	-0.0141822	0.0283585032366141	0.623061218007259
ebi-a-GCST90018861	prot-a-640	Cytochrome c oxidase subunit 7A1, mitochondrial || id:prot-a-640	|| id:ebi-a-GCST90018861	Weighted median	20	-0.00504724	0.024591108500406	0.837379626035136
ebi-a-GCST90018861	prot-a-640	Cytochrome c oxidase subunit 7A1, mitochondrial || id:prot-a-640	|| id:ebi-a-GCST90018861	Inverse variance weighted	20	-0.0125208	0.0167935472991353	0.45592647861171
ebi-a-GCST90018861	prot-a-640	Cytochrome c oxidase subunit 7A1, mitochondrial || id:prot-a-640	|| id:ebi-a-GCST90018861	Simple mode	20	-0.00569996	0.0441003271058672	0.898518318806623
ebi-a-GCST90018861	prot-a-640	Cytochrome c oxidase subunit 7A1, mitochondrial || id:prot-a-640	|| id:ebi-a-GCST90018861	Weighted mode	20	-0.00382977	0.0343801839057517	0.912471714735747
ebi-a-GCST90018861	prot-a-818	Diablo homolog, mitochondrial || id:prot-a-818	|| id:ebi-a-GCST90018861	MR Egger	20	0.00393051350406492	0.0283610448938844	0.891314068087902
ebi-a-GCST90018861	prot-a-818	Diablo homolog, mitochondrial || id:prot-a-818	|| id:ebi-a-GCST90018861	Weighted median	20	0.000793693596568565	0.0243415443173742	0.973988352535141
ebi-a-GCST90018861	prot-a-818	Diablo homolog, mitochondrial || id:prot-a-818	|| id:ebi-a-GCST90018861	Inverse variance weighted	20	0.00402750682436204	0.0167943570880472	0.810475151471579
ebi-a-GCST90018861	prot-a-818	Diablo homolog, mitochondrial || id:prot-a-818	|| id:ebi-a-GCST90018861	Simple mode	20	0.00121604619296425	0.034973716194076	0.972625608356774
ebi-a-GCST90018861	prot-a-818	Diablo homolog, mitochondrial || id:prot-a-818	|| id:ebi-a-GCST90018861	Weighted mode	20	-0.000741936	0.0324645393122783	0.982005250591835
ebi-a-GCST90018861	prot-a-612	Cytochrome c oxidase assembly factor 3 homolog, mitochondrial || id:prot-a-612	|| id:ebi-a-GCST90018861	MR Egger	20	0.0106462624724376	0.028363857609851	0.711789539768813
ebi-a-GCST90018861	prot-a-612	Cytochrome c oxidase assembly factor 3 homolog, mitochondrial || id:prot-a-612	|| id:ebi-a-GCST90018861	Weighted median	20	0.00949066989020525	0.0232294254570552	0.682860826303479
ebi-a-GCST90018861	prot-a-612	Cytochrome c oxidase assembly factor 3 homolog, mitochondrial || id:prot-a-612	|| id:ebi-a-GCST90018861	Inverse variance weighted	20	0.00196342060594946	0.0167961879265257	0.906941834699907
ebi-a-GCST90018861	prot-a-612	Cytochrome c oxidase assembly factor 3 homolog, mitochondrial || id:prot-a-612	|| id:ebi-a-GCST90018861	Simple mode	20	-0.0213219	0.0375273710419928	0.576574469771309
ebi-a-GCST90018861	prot-a-612	Cytochrome c oxidase assembly factor 3 homolog, mitochondrial || id:prot-a-612	|| id:ebi-a-GCST90018861	Weighted mode	20	0.00812173012519496	0.0331464348291492	0.809063417222838
ebi-a-GCST90018861	prot-a-2866	Steroidogenic acute regulatory protein, mitochondrial || id:prot-a-2866	|| id:ebi-a-GCST90018861	MR Egger	20	-0.0386754	0.0283600494218924	0.189466165183899
ebi-a-GCST90018861	prot-a-2866	Steroidogenic acute regulatory protein, mitochondrial || id:prot-a-2866	|| id:ebi-a-GCST90018861	Weighted median	20	0.00270587503323586	0.0234425779105296	0.908107740951874
ebi-a-GCST90018861	prot-a-2866	Steroidogenic acute regulatory protein, mitochondrial || id:prot-a-2866	|| id:ebi-a-GCST90018861	Inverse variance weighted	20	-0.0110934	0.0167932009574901	0.508874861945384
ebi-a-GCST90018861	prot-a-2866	Steroidogenic acute regulatory protein, mitochondrial || id:prot-a-2866	|| id:ebi-a-GCST90018861	Simple mode	20	0.0156772262310917	0.0376793693195227	0.682021331994956
ebi-a-GCST90018861	prot-a-2866	Steroidogenic acute regulatory protein, mitochondrial || id:prot-a-2866	|| id:ebi-a-GCST90018861	Weighted mode	20	0.0125881281254592	0.0333908264611924	0.710355980197321
ebi-a-GCST90018861	prot-a-992	Persulfide dioxygenase ETHE1, mitochondrial || id:prot-a-992	|| id:ebi-a-GCST90018861	MR Egger	20	0.0321299183480289	0.0316979192198594	0.324192209501452
ebi-a-GCST90018861	prot-a-992	Persulfide dioxygenase ETHE1, mitochondrial || id:prot-a-992	|| id:ebi-a-GCST90018861	Weighted median	20	0.0517284325065067	0.0238809383120059	0.0303037636646205
ebi-a-GCST90018861	prot-a-992	Persulfide dioxygenase ETHE1, mitochondrial || id:prot-a-992	|| id:ebi-a-GCST90018861	Inverse variance weighted	20	0.0168386858774321	0.0184481244448584	0.361369469802521
ebi-a-GCST90018861	prot-a-992	Persulfide dioxygenase ETHE1, mitochondrial || id:prot-a-992	|| id:ebi-a-GCST90018861	Simple mode	20	0.0646866102595426	0.0449487864707573	0.166388695455857
ebi-a-GCST90018861	prot-a-992	Persulfide dioxygenase ETHE1, mitochondrial || id:prot-a-992	|| id:ebi-a-GCST90018861	Weighted mode	20	0.0743190558331887	0.0427994995223844	0.0986720227384354
ebi-a-GCST90018861	prot-a-641	Cytochrome c oxidase subunit 8A, mitochondrial || id:prot-a-641	|| id:ebi-a-GCST90018861	MR Egger	20	-0.0140049	0.0289808976313386	0.634747229074909
ebi-a-GCST90018861	prot-a-641	Cytochrome c oxidase subunit 8A, mitochondrial || id:prot-a-641	|| id:ebi-a-GCST90018861	Weighted median	20	0.0164243349402755	0.025791079531278	0.524240589848103
ebi-a-GCST90018861	prot-a-641	Cytochrome c oxidase subunit 8A, mitochondrial || id:prot-a-641	|| id:ebi-a-GCST90018861	Inverse variance weighted	20	0.00549521564829553	0.0170240085956175	0.746852689044436
ebi-a-GCST90018861	prot-a-641	Cytochrome c oxidase subunit 8A, mitochondrial || id:prot-a-641	|| id:ebi-a-GCST90018861	Simple mode	20	0.0364254316312259	0.0418076138645913	0.39448648708834
ebi-a-GCST90018861	prot-a-641	Cytochrome c oxidase subunit 8A, mitochondrial || id:prot-a-641	|| id:ebi-a-GCST90018861	Weighted mode	20	0.030776865381722	0.0328454885309891	0.360507302614436
ebi-a-GCST90018861	prot-a-2129	ADP-ribose pyrophosphatase, mitochondrial || id:prot-a-2129	|| id:ebi-a-GCST90018861	MR Egger	20	-0.0592619	0.0283587954496355	0.0511087109688909
ebi-a-GCST90018861	prot-a-2129	ADP-ribose pyrophosphatase, mitochondrial || id:prot-a-2129	|| id:ebi-a-GCST90018861	Weighted median	20	-0.0116049	0.0232308549775584	0.617394344721772
ebi-a-GCST90018861	prot-a-2129	ADP-ribose pyrophosphatase, mitochondrial || id:prot-a-2129	|| id:ebi-a-GCST90018861	Inverse variance weighted	20	-0.00976743	0.0167924185566352	0.560797846439882
ebi-a-GCST90018861	prot-a-2129	ADP-ribose pyrophosphatase, mitochondrial || id:prot-a-2129	|| id:ebi-a-GCST90018861	Simple mode	20	-0.0282505	0.0346244194744931	0.424662220440547
ebi-a-GCST90018861	prot-a-2129	ADP-ribose pyrophosphatase, mitochondrial || id:prot-a-2129	|| id:ebi-a-GCST90018861	Weighted mode	20	-0.0129936	0.0291518271416101	0.660836532287361
ebi-a-GCST90018861	prot-a-2575	rRNA methyltransferase 3, mitochondrial || id:prot-a-2575	|| id:ebi-a-GCST90018861	MR Egger	20	0.011237538900047	0.0283618005743274	0.696599636958989
ebi-a-GCST90018861	prot-a-2575	rRNA methyltransferase 3, mitochondrial || id:prot-a-2575	|| id:ebi-a-GCST90018861	Weighted median	20	-0.000456779	0.0241389523025427	0.984902601132819
ebi-a-GCST90018861	prot-a-2575	rRNA methyltransferase 3, mitochondrial || id:prot-a-2575	|| id:ebi-a-GCST90018861	Inverse variance weighted	20	0.0147795303056271	0.0167947181497662	0.378853557270574
ebi-a-GCST90018861	prot-a-2575	rRNA methyltransferase 3, mitochondrial || id:prot-a-2575	|| id:ebi-a-GCST90018861	Simple mode	20	-0.0272631	0.0426706465986303	0.530502401358177
ebi-a-GCST90018861	prot-a-2575	rRNA methyltransferase 3, mitochondrial || id:prot-a-2575	|| id:ebi-a-GCST90018861	Weighted mode	20	-0.0289342	0.0389507618037834	0.466663650816393
ebi-a-GCST90018861	prot-a-1220	Glutaredoxin-2, mitochondrial || id:prot-a-1220	|| id:ebi-a-GCST90018861	MR Egger	20	-0.0145754	0.0303321264402494	0.636642286212322
ebi-a-GCST90018861	prot-a-1220	Glutaredoxin-2, mitochondrial || id:prot-a-1220	|| id:ebi-a-GCST90018861	Weighted median	20	-0.017648	0.0245580538963211	0.472373164674168
ebi-a-GCST90018861	prot-a-1220	Glutaredoxin-2, mitochondrial || id:prot-a-1220	|| id:ebi-a-GCST90018861	Inverse variance weighted	20	-0.0207286	0.0175126659296378	0.236557746509629
ebi-a-GCST90018861	prot-a-1220	Glutaredoxin-2, mitochondrial || id:prot-a-1220	|| id:ebi-a-GCST90018861	Simple mode	20	-0.0466361	0.0385690521584552	0.241434410355837
ebi-a-GCST90018861	prot-a-1220	Glutaredoxin-2, mitochondrial || id:prot-a-1220	|| id:ebi-a-GCST90018861	Weighted mode	20	-0.0245176	0.0336668027068501	0.475346018865271
ebi-a-GCST90018861	prot-a-1783	Leucine-rich PPR motif-containing protein, mitochondrial || id:prot-a-1783	|| id:ebi-a-GCST90018861	MR Egger	20	0.0217122488367461	0.0285594627388071	0.456950200349066
ebi-a-GCST90018861	prot-a-1783	Leucine-rich PPR motif-containing protein, mitochondrial || id:prot-a-1783	|| id:ebi-a-GCST90018861	Weighted median	20	-0.00874372	0.022526905293498	0.697908337101912
ebi-a-GCST90018861	prot-a-1783	Leucine-rich PPR motif-containing protein, mitochondrial || id:prot-a-1783	|| id:ebi-a-GCST90018861	Inverse variance weighted	20	0.00236058329360601	0.0167928447264315	0.888209032601253
ebi-a-GCST90018861	prot-a-1783	Leucine-rich PPR motif-containing protein, mitochondrial || id:prot-a-1783	|| id:ebi-a-GCST90018861	Simple mode	20	-0.000625917	0.0351830798185827	0.985991637407257
ebi-a-GCST90018861	prot-a-1783	Leucine-rich PPR motif-containing protein, mitochondrial || id:prot-a-1783	|| id:ebi-a-GCST90018861	Weighted mode	20	-0.00212818	0.0261395911466384	0.935962705193594
ebi-a-GCST90018861	prot-a-1941	39S ribosomal protein L32, mitochondrial || id:prot-a-1941	|| id:ebi-a-GCST90018861	MR Egger	20	-0.00734732	0.032623836705844	0.824350546033831
ebi-a-GCST90018861	prot-a-1941	39S ribosomal protein L32, mitochondrial || id:prot-a-1941	|| id:ebi-a-GCST90018861	Weighted median	20	-0.0172966	0.0230476794645145	0.452972174849823
ebi-a-GCST90018861	prot-a-1941	39S ribosomal protein L32, mitochondrial || id:prot-a-1941	|| id:ebi-a-GCST90018861	Inverse variance weighted	20	-0.00705921	0.0188040275247772	0.707355948328954
ebi-a-GCST90018861	prot-a-1941	39S ribosomal protein L32, mitochondrial || id:prot-a-1941	|| id:ebi-a-GCST90018861	Simple mode	20	-0.0169725	0.0347803741481652	0.63113950739391
ebi-a-GCST90018861	prot-a-1941	39S ribosomal protein L32, mitochondrial || id:prot-a-1941	|| id:ebi-a-GCST90018861	Weighted mode	20	-0.0102335	0.0281329828173513	0.720058793084549
ebi-a-GCST90018861	prot-a-64	Apoptosis-inducing factor 1, mitochondrial || id:prot-a-64	|| id:ebi-a-GCST90018861	MR Egger	20	-0.0356743	0.0283608434069316	0.224512164696417
ebi-a-GCST90018861	prot-a-64	Apoptosis-inducing factor 1, mitochondrial || id:prot-a-64	|| id:ebi-a-GCST90018861	Weighted median	20	-0.0153564	0.0232213414790379	0.508415070648094
ebi-a-GCST90018861	prot-a-64	Apoptosis-inducing factor 1, mitochondrial || id:prot-a-64	|| id:ebi-a-GCST90018861	Inverse variance weighted	20	-0.0258693	0.0167940327442715	0.123465946400926
ebi-a-GCST90018861	prot-a-64	Apoptosis-inducing factor 1, mitochondrial || id:prot-a-64	|| id:ebi-a-GCST90018861	Simple mode	20	-0.00340432	0.0364889799532936	0.926644245685252
ebi-a-GCST90018861	prot-a-64	Apoptosis-inducing factor 1, mitochondrial || id:prot-a-64	|| id:ebi-a-GCST90018861	Weighted mode	20	-0.0141178	0.0277583612126103	0.616890321949153

## Sheet: TableS3
Inverse MR results between mitochondria-associated proteins and dilated cardiomyopathy
id.exposure	id.outcome	outcome	exposure	method	nsnp	b	se	pval
ebi-a-GCST90018834	prot-a-1942	39S ribosomal protein L33, mitochondrial || id:prot-a-1942	|| id:ebi-a-GCST90018834	MR Egger	15	0.0871832632200876	0.0991772336466285	0.395324371188521
ebi-a-GCST90018834	prot-a-1942	39S ribosomal protein L33, mitochondrial || id:prot-a-1942	|| id:ebi-a-GCST90018834	Weighted median	15	0.0275381225022446	0.0510598000790719	0.58965862456048
ebi-a-GCST90018834	prot-a-1942	39S ribosomal protein L33, mitochondrial || id:prot-a-1942	|| id:ebi-a-GCST90018834	Inverse variance weighted	15	0.0365437557217034	0.0379113337490603	0.335082558994951
ebi-a-GCST90018834	prot-a-1942	39S ribosomal protein L33, mitochondrial || id:prot-a-1942	|| id:ebi-a-GCST90018834	Simple mode	15	-0.0054771	0.0940495243356699	0.954383432404334
ebi-a-GCST90018834	prot-a-1942	39S ribosomal protein L33, mitochondrial || id:prot-a-1942	|| id:ebi-a-GCST90018834	Weighted mode	15	0.00859794776595035	0.0903743396262344	0.925554289384928
ebi-a-GCST90018834	prot-a-637	Cytochrome c oxidase subunit 4 isoform 2, mitochondrial || id:prot-a-637	|| id:ebi-a-GCST90018834	MR Egger	15	-0.100769	0.0991440071205707	0.327987797078055
ebi-a-GCST90018834	prot-a-637	Cytochrome c oxidase subunit 4 isoform 2, mitochondrial || id:prot-a-637	|| id:ebi-a-GCST90018834	Weighted median	15	-0.0347821	0.0499539840663557	0.486252276776679
ebi-a-GCST90018834	prot-a-637	Cytochrome c oxidase subunit 4 isoform 2, mitochondrial || id:prot-a-637	|| id:ebi-a-GCST90018834	Inverse variance weighted	15	-0.0548335	0.0379143364252807	0.148107817110996
ebi-a-GCST90018834	prot-a-637	Cytochrome c oxidase subunit 4 isoform 2, mitochondrial || id:prot-a-637	|| id:ebi-a-GCST90018834	Simple mode	15	-0.0303533	0.0826500337701238	0.718923447169212
ebi-a-GCST90018834	prot-a-637	Cytochrome c oxidase subunit 4 isoform 2, mitochondrial || id:prot-a-637	|| id:ebi-a-GCST90018834	Weighted mode	15	-0.0314517	0.0812003934560844	0.704332841977432
ebi-a-GCST90018834	prot-a-332	Carbonic anhydrase 5A, mitochondrial || id:prot-a-332	|| id:ebi-a-GCST90018834	MR Egger	15	-0.0834024	0.113944458971027	0.477183939689134
ebi-a-GCST90018834	prot-a-332	Carbonic anhydrase 5A, mitochondrial || id:prot-a-332	|| id:ebi-a-GCST90018834	Weighted median	15	0.0290126180992069	0.0568767457288682	0.609983990500246
ebi-a-GCST90018834	prot-a-332	Carbonic anhydrase 5A, mitochondrial || id:prot-a-332	|| id:ebi-a-GCST90018834	Inverse variance weighted	15	0.0166472826034168	0.0434148755359981	0.701388722025525
ebi-a-GCST90018834	prot-a-332	Carbonic anhydrase 5A, mitochondrial || id:prot-a-332	|| id:ebi-a-GCST90018834	Simple mode	15	-0.128597	0.129827435741523	0.338729118238045
ebi-a-GCST90018834	prot-a-332	Carbonic anhydrase 5A, mitochondrial || id:prot-a-332	|| id:ebi-a-GCST90018834	Weighted mode	15	-0.137833	0.134570550576435	0.323092069378146
ebi-a-GCST90018834	prot-a-2235	[Pyruvate dehydrogenase (acetyl-transferring)] kinase isozyme 1, mitochondrial || id:prot-a-2235	|| id:ebi-a-GCST90018834	MR Egger	15	0.120057510288864	0.0991510638844501	0.247505178052205
ebi-a-GCST90018834	prot-a-2235	[Pyruvate dehydrogenase (acetyl-transferring)] kinase isozyme 1, mitochondrial || id:prot-a-2235	|| id:ebi-a-GCST90018834	Weighted median	15	0.0352468225554118	0.0533423781175637	0.508762477621899
ebi-a-GCST90018834	prot-a-2235	[Pyruvate dehydrogenase (acetyl-transferring)] kinase isozyme 1, mitochondrial || id:prot-a-2235	|| id:ebi-a-GCST90018834	Inverse variance weighted	15	0.0243068242163044	0.0379152425209392	0.521468642174626
ebi-a-GCST90018834	prot-a-2235	[Pyruvate dehydrogenase (acetyl-transferring)] kinase isozyme 1, mitochondrial || id:prot-a-2235	|| id:ebi-a-GCST90018834	Simple mode	15	0.0391977047826908	0.0951816704878903	0.686707208085081
ebi-a-GCST90018834	prot-a-2235	[Pyruvate dehydrogenase (acetyl-transferring)] kinase isozyme 1, mitochondrial || id:prot-a-2235	|| id:ebi-a-GCST90018834	Weighted mode	15	0.0391977047826908	0.0917135286914851	0.67559373077514
ebi-a-GCST90018834	prot-a-1945	Ribosome-recycling factor, mitochondrial || id:prot-a-1945	|| id:ebi-a-GCST90018834	MR Egger	15	0.113900757062964	0.0991778820525094	0.271476936648624
ebi-a-GCST90018834	prot-a-1945	Ribosome-recycling factor, mitochondrial || id:prot-a-1945	|| id:ebi-a-GCST90018834	Weighted median	15	0.0431934849009525	0.0506874313076131	0.394128760089857
ebi-a-GCST90018834	prot-a-1945	Ribosome-recycling factor, mitochondrial || id:prot-a-1945	|| id:ebi-a-GCST90018834	Inverse variance weighted	15	0.0489946927124855	0.0379175396100619	0.19630936808659
ebi-a-GCST90018834	prot-a-1945	Ribosome-recycling factor, mitochondrial || id:prot-a-1945	|| id:ebi-a-GCST90018834	Simple mode	15	-0.0301783	0.0852660007349628	0.728664074283189
ebi-a-GCST90018834	prot-a-1945	Ribosome-recycling factor, mitochondrial || id:prot-a-1945	|| id:ebi-a-GCST90018834	Weighted mode	15	-0.0279989	0.0864764827825974	0.750895125456359
ebi-a-GCST90018834	prot-a-308	ES1 protein homolog, mitochondrial || id:prot-a-308	|| id:ebi-a-GCST90018834	MR Egger	15	0.227630090366354	0.0991778820525094	0.0390067791963305
ebi-a-GCST90018834	prot-a-308	ES1 protein homolog, mitochondrial || id:prot-a-308	|| id:ebi-a-GCST90018834	Weighted median	15	0.100969777071341	0.0502067644237187	0.0443170971998179
ebi-a-GCST90018834	prot-a-308	ES1 protein homolog, mitochondrial || id:prot-a-308	|| id:ebi-a-GCST90018834	Inverse variance weighted	15	0.0592821101742637	0.0379175396100619	0.117947203589745
ebi-a-GCST90018834	prot-a-308	ES1 protein homolog, mitochondrial || id:prot-a-308	|| id:ebi-a-GCST90018834	Simple mode	15	0.123504071695235	0.0834390093581791	0.160977485687794
ebi-a-GCST90018834	prot-a-308	ES1 protein homolog, mitochondrial || id:prot-a-308	|| id:ebi-a-GCST90018834	Weighted mode	15	0.12531301262891	0.0807318218776686	0.142919052602004
ebi-a-GCST90018834	prot-a-825	Dihydrolipoyl dehydrogenase, mitochondrial || id:prot-a-825	|| id:ebi-a-GCST90018834	MR Egger	15	0.313329608734688	0.104650831421621	0.0103567603527569
ebi-a-GCST90018834	prot-a-825	Dihydrolipoyl dehydrogenase, mitochondrial || id:prot-a-825	|| id:ebi-a-GCST90018834	Weighted median	15	0.0501961163504304	0.0568442739486815	0.377211345946561
ebi-a-GCST90018834	prot-a-825	Dihydrolipoyl dehydrogenase, mitochondrial || id:prot-a-825	|| id:ebi-a-GCST90018834	Inverse variance weighted	15	0.0374000293690053	0.0491796885421778	0.446969422796039
ebi-a-GCST90018834	prot-a-825	Dihydrolipoyl dehydrogenase, mitochondrial || id:prot-a-825	|| id:ebi-a-GCST90018834	Simple mode	15	0.0437153983775362	0.103582077195559	0.679407671566008
ebi-a-GCST90018834	prot-a-825	Dihydrolipoyl dehydrogenase, mitochondrial || id:prot-a-825	|| id:ebi-a-GCST90018834	Weighted mode	15	0.0536253050251526	0.105867375663431	0.620365873463091
ebi-a-GCST90018834	prot-a-1281	GrpE protein homolog 1, mitochondrial || id:prot-a-1281	|| id:ebi-a-GCST90018834	MR Egger	15	0.0467527882791751	0.109711546923775	0.67697496524103
ebi-a-GCST90018834	prot-a-1281	GrpE protein homolog 1, mitochondrial || id:prot-a-1281	|| id:ebi-a-GCST90018834	Weighted median	15	0.0220095640883653	0.0549234123808299	0.688617512640754
ebi-a-GCST90018834	prot-a-1281	GrpE protein homolog 1, mitochondrial || id:prot-a-1281	|| id:ebi-a-GCST90018834	Inverse variance weighted	15	-0.00180156	0.0407768457344737	0.964760140769574
ebi-a-GCST90018834	prot-a-1281	GrpE protein homolog 1, mitochondrial || id:prot-a-1281	|| id:ebi-a-GCST90018834	Simple mode	15	0.0235444719575426	0.109041462417762	0.832162673923762
ebi-a-GCST90018834	prot-a-1281	GrpE protein homolog 1, mitochondrial || id:prot-a-1281	|| id:ebi-a-GCST90018834	Weighted mode	15	0.0339481821573754	0.10075795243632	0.741168760467221
ebi-a-GCST90018834	prot-a-1356	Hydroxymethylglutaryl-CoA synthase, mitochondrial || id:prot-a-1356	|| id:ebi-a-GCST90018834	MR Egger	15	-0.0418047	0.0991772088232664	0.68026507447052
ebi-a-GCST90018834	prot-a-1356	Hydroxymethylglutaryl-CoA synthase, mitochondrial || id:prot-a-1356	|| id:ebi-a-GCST90018834	Weighted median	15	0.0127997021591628	0.0481713081740505	0.790460900591499
ebi-a-GCST90018834	prot-a-1356	Hydroxymethylglutaryl-CoA synthase, mitochondrial || id:prot-a-1356	|| id:ebi-a-GCST90018834	Inverse variance weighted	15	0.0547870037858152	0.0379101466694749	0.148407199108928
ebi-a-GCST90018834	prot-a-1356	Hydroxymethylglutaryl-CoA synthase, mitochondrial || id:prot-a-1356	|| id:ebi-a-GCST90018834	Simple mode	15	-0.00931999	0.0874316290253211	0.916620730106696
ebi-a-GCST90018834	prot-a-1356	Hydroxymethylglutaryl-CoA synthase, mitochondrial || id:prot-a-1356	|| id:ebi-a-GCST90018834	Weighted mode	15	-0.00931999	0.0806404424332166	0.909631008885378
ebi-a-GCST90018834	prot-a-1997	N-acetylglutamate synthase, mitochondrial || id:prot-a-1997	|| id:ebi-a-GCST90018834	MR Egger	15	-0.0686535	0.11117388431266	0.547548507931339
ebi-a-GCST90018834	prot-a-1997	N-acetylglutamate synthase, mitochondrial || id:prot-a-1997	|| id:ebi-a-GCST90018834	Weighted median	15	0.00152522059525001	0.0550242865063054	0.977886234963869
ebi-a-GCST90018834	prot-a-1997	N-acetylglutamate synthase, mitochondrial || id:prot-a-1997	|| id:ebi-a-GCST90018834	Inverse variance weighted	15	-0.0624945	0.0409662060153735	0.127131275679488
ebi-a-GCST90018834	prot-a-1997	N-acetylglutamate synthase, mitochondrial || id:prot-a-1997	|| id:ebi-a-GCST90018834	Simple mode	15	0.0294451317221502	0.0962740394936425	0.764221747046906
ebi-a-GCST90018834	prot-a-1997	N-acetylglutamate synthase, mitochondrial || id:prot-a-1997	|| id:ebi-a-GCST90018834	Weighted mode	15	0.023762313613372	0.0896196546931593	0.794760918522946
ebi-a-GCST90018834	prot-a-1964	Poly(A) RNA polymerase, mitochondrial || id:prot-a-1964	|| id:ebi-a-GCST90018834	MR Egger	15	0.122234536413101	0.119210253331627	0.32389114836048
ebi-a-GCST90018834	prot-a-1964	Poly(A) RNA polymerase, mitochondrial || id:prot-a-1964	|| id:ebi-a-GCST90018834	Weighted median	15	0.0138942325837909	0.0553023880486695	0.801627713270616
ebi-a-GCST90018834	prot-a-1964	Poly(A) RNA polymerase, mitochondrial || id:prot-a-1964	|| id:ebi-a-GCST90018834	Inverse variance weighted	15	0.0275743041754502	0.0451400121764723	0.54129114812838
ebi-a-GCST90018834	prot-a-1964	Poly(A) RNA polymerase, mitochondrial || id:prot-a-1964	|| id:ebi-a-GCST90018834	Simple mode	15	-0.061041	0.117571603051655	0.611743891057563
ebi-a-GCST90018834	prot-a-1964	Poly(A) RNA polymerase, mitochondrial || id:prot-a-1964	|| id:ebi-a-GCST90018834	Weighted mode	15	-0.0541775	0.110999064197925	0.633041798777898
ebi-a-GCST90018834	prot-a-1368	4-hydroxy-2-oxoglutarate aldolase, mitochondrial || id:prot-a-1368	|| id:ebi-a-GCST90018834	MR Egger	15	-0.0896148	0.0991772346431717	0.382655485969632
ebi-a-GCST90018834	prot-a-1368	4-hydroxy-2-oxoglutarate aldolase, mitochondrial || id:prot-a-1368	|| id:ebi-a-GCST90018834	Weighted median	15	-0.023758	0.0518775517203597	0.646979640757821
ebi-a-GCST90018834	prot-a-1368	4-hydroxy-2-oxoglutarate aldolase, mitochondrial || id:prot-a-1368	|| id:ebi-a-GCST90018834	Inverse variance weighted	15	-0.0136551	0.0379187569440491	0.718761956177551
ebi-a-GCST90018834	prot-a-1368	4-hydroxy-2-oxoglutarate aldolase, mitochondrial || id:prot-a-1368	|| id:ebi-a-GCST90018834	Simple mode	15	-0.0223674	0.0833236906647972	0.792275960230138
ebi-a-GCST90018834	prot-a-1368	4-hydroxy-2-oxoglutarate aldolase, mitochondrial || id:prot-a-1368	|| id:ebi-a-GCST90018834	Weighted mode	15	-0.0223674	0.0825044664397639	0.790266520866743
ebi-a-GCST90018834	prot-a-2190	Pyruvate carboxylase, mitochondrial || id:prot-a-2190	|| id:ebi-a-GCST90018834	MR Egger	15	-0.0177104	0.106552831966735	0.870547142569909
ebi-a-GCST90018834	prot-a-2190	Pyruvate carboxylase, mitochondrial || id:prot-a-2190	|| id:ebi-a-GCST90018834	Weighted median	15	-0.0170528	0.0520718877753844	0.743300651529671
ebi-a-GCST90018834	prot-a-2190	Pyruvate carboxylase, mitochondrial || id:prot-a-2190	|| id:ebi-a-GCST90018834	Inverse variance weighted	15	-0.0167673	0.0392480216868534	0.669224418988782
ebi-a-GCST90018834	prot-a-2190	Pyruvate carboxylase, mitochondrial || id:prot-a-2190	|| id:ebi-a-GCST90018834	Simple mode	15	-0.080875	0.101479508517474	0.438782597244554
ebi-a-GCST90018834	prot-a-2190	Pyruvate carboxylase, mitochondrial || id:prot-a-2190	|| id:ebi-a-GCST90018834	Weighted mode	15	-0.0510193	0.0874821013721711	0.569036932562119
ebi-a-GCST90018834	prot-a-1055	Phenylalanine--tRNA ligase, mitochondrial || id:prot-a-1055	|| id:ebi-a-GCST90018834	MR Egger	15	-0.140194	0.0991735802386966	0.180968936356243
ebi-a-GCST90018834	prot-a-1055	Phenylalanine--tRNA ligase, mitochondrial || id:prot-a-1055	|| id:ebi-a-GCST90018834	Weighted median	15	-0.0658675	0.0481200842635182	0.171057167727309
ebi-a-GCST90018834	prot-a-1055	Phenylalanine--tRNA ligase, mitochondrial || id:prot-a-1055	|| id:ebi-a-GCST90018834	Inverse variance weighted	15	-0.0350562	0.0379028458275862	0.355020407251577
ebi-a-GCST90018834	prot-a-1055	Phenylalanine--tRNA ligase, mitochondrial || id:prot-a-1055	|| id:ebi-a-GCST90018834	Simple mode	15	-0.072249	0.0854817273330502	0.412212253738732
ebi-a-GCST90018834	prot-a-1055	Phenylalanine--tRNA ligase, mitochondrial || id:prot-a-1055	|| id:ebi-a-GCST90018834	Weighted mode	15	-0.072249	0.0772758880700825	0.365661859449367
ebi-a-GCST90018834	prot-a-640	Cytochrome c oxidase subunit 7A1, mitochondrial || id:prot-a-640	|| id:ebi-a-GCST90018834	MR Egger	15	0.11375250969324	0.0991778820525094	0.272072271505111
ebi-a-GCST90018834	prot-a-640	Cytochrome c oxidase subunit 7A1, mitochondrial || id:prot-a-640	|| id:ebi-a-GCST90018834	Weighted median	15	0.0133738785921272	0.0531511304612632	0.801334926921274
ebi-a-GCST90018834	prot-a-640	Cytochrome c oxidase subunit 7A1, mitochondrial || id:prot-a-640	|| id:ebi-a-GCST90018834	Inverse variance weighted	15	-0.00657483	0.0379175396100619	0.862338413621536
ebi-a-GCST90018834	prot-a-640	Cytochrome c oxidase subunit 7A1, mitochondrial || id:prot-a-640	|| id:ebi-a-GCST90018834	Simple mode	15	0.0867075551853393	0.0908457639621121	0.356047595279256
ebi-a-GCST90018834	prot-a-640	Cytochrome c oxidase subunit 7A1, mitochondrial || id:prot-a-640	|| id:ebi-a-GCST90018834	Weighted mode	15	0.090005210716297	0.0904126803930335	0.336392081391485
ebi-a-GCST90018834	prot-a-818	Diablo homolog, mitochondrial || id:prot-a-818	|| id:ebi-a-GCST90018834	MR Egger	15	-0.08983	0.0991778820525094	0.381550919073449
ebi-a-GCST90018834	prot-a-818	Diablo homolog, mitochondrial || id:prot-a-818	|| id:ebi-a-GCST90018834	Weighted median	15	-0.0557188	0.0498574584797129	0.263753862145622
ebi-a-GCST90018834	prot-a-818	Diablo homolog, mitochondrial || id:prot-a-818	|| id:ebi-a-GCST90018834	Inverse variance weighted	15	-0.00348231	0.0379175396100619	0.926826008110721
ebi-a-GCST90018834	prot-a-818	Diablo homolog, mitochondrial || id:prot-a-818	|| id:ebi-a-GCST90018834	Simple mode	15	-0.079522	0.0855230384511605	0.368214485088379
ebi-a-GCST90018834	prot-a-818	Diablo homolog, mitochondrial || id:prot-a-818	|| id:ebi-a-GCST90018834	Weighted mode	15	-0.0809045	0.0873934870138075	0.37025937314216
ebi-a-GCST90018834	prot-a-612	Cytochrome c oxidase assembly factor 3 homolog, mitochondrial || id:prot-a-612	|| id:ebi-a-GCST90018834	MR Egger	15	-0.0231959	0.0991779080142253	0.818719586857087
ebi-a-GCST90018834	prot-a-612	Cytochrome c oxidase assembly factor 3 homolog, mitochondrial || id:prot-a-612	|| id:ebi-a-GCST90018834	Weighted median	15	0.0340842647378891	0.0484294818275655	0.481562536878895
ebi-a-GCST90018834	prot-a-612	Cytochrome c oxidase assembly factor 3 homolog, mitochondrial || id:prot-a-612	|| id:ebi-a-GCST90018834	Inverse variance weighted	15	-0.00215154	0.0379261549240889	0.954760442857852
ebi-a-GCST90018834	prot-a-612	Cytochrome c oxidase assembly factor 3 homolog, mitochondrial || id:prot-a-612	|| id:ebi-a-GCST90018834	Simple mode	15	0.0386879330238826	0.0801614572264436	0.636821091276096
ebi-a-GCST90018834	prot-a-612	Cytochrome c oxidase assembly factor 3 homolog, mitochondrial || id:prot-a-612	|| id:ebi-a-GCST90018834	Weighted mode	15	0.0398926853611376	0.0827424656020854	0.637163520042826
ebi-a-GCST90018834	prot-a-2866	Steroidogenic acute regulatory protein, mitochondrial || id:prot-a-2866	|| id:ebi-a-GCST90018834	MR Egger	15	0.0725529530634061	0.0991503907560747	0.477307977770294
ebi-a-GCST90018834	prot-a-2866	Steroidogenic acute regulatory protein, mitochondrial || id:prot-a-2866	|| id:ebi-a-GCST90018834	Weighted median	15	0.0582728304424853	0.0506254435526411	0.249708305010883
ebi-a-GCST90018834	prot-a-2866	Steroidogenic acute regulatory protein, mitochondrial || id:prot-a-2866	|| id:ebi-a-GCST90018834	Inverse variance weighted	15	0.0725895824466368	0.037907850923628	0.0555058005386998
ebi-a-GCST90018834	prot-a-2866	Steroidogenic acute regulatory protein, mitochondrial || id:prot-a-2866	|| id:ebi-a-GCST90018834	Simple mode	15	0.0430412180026548	0.088674712889467	0.634912336319722
ebi-a-GCST90018834	prot-a-2866	Steroidogenic acute regulatory protein, mitochondrial || id:prot-a-2866	|| id:ebi-a-GCST90018834	Weighted mode	15	0.0339261607505399	0.0958460476358104	0.728639204632906
ebi-a-GCST90018834	prot-a-992	Persulfide dioxygenase ETHE1, mitochondrial || id:prot-a-992	|| id:ebi-a-GCST90018834	MR Egger	15	0.160035421601465	0.126597860722343	0.228381723341545
ebi-a-GCST90018834	prot-a-992	Persulfide dioxygenase ETHE1, mitochondrial || id:prot-a-992	|| id:ebi-a-GCST90018834	Weighted median	15	0.0379505804216848	0.0538576757123008	0.481030741545385
ebi-a-GCST90018834	prot-a-992	Persulfide dioxygenase ETHE1, mitochondrial || id:prot-a-992	|| id:ebi-a-GCST90018834	Inverse variance weighted	15	0.00562478711492041	0.0496700347837964	0.909837852111514
ebi-a-GCST90018834	prot-a-992	Persulfide dioxygenase ETHE1, mitochondrial || id:prot-a-992	|| id:ebi-a-GCST90018834	Simple mode	15	0.0426100529926795	0.0839251276446144	0.619557526647717
ebi-a-GCST90018834	prot-a-992	Persulfide dioxygenase ETHE1, mitochondrial || id:prot-a-992	|| id:ebi-a-GCST90018834	Weighted mode	15	0.0426100529926795	0.075896012276648	0.583382592623627
ebi-a-GCST90018834	prot-a-641	Cytochrome c oxidase subunit 8A, mitochondrial || id:prot-a-641	|| id:ebi-a-GCST90018834	MR Egger	15	-0.0584125	0.0991772336466285	0.5659753503245
ebi-a-GCST90018834	prot-a-641	Cytochrome c oxidase subunit 8A, mitochondrial || id:prot-a-641	|| id:ebi-a-GCST90018834	Weighted median	15	-0.0243127	0.0521623448389571	0.641145870941556
ebi-a-GCST90018834	prot-a-641	Cytochrome c oxidase subunit 8A, mitochondrial || id:prot-a-641	|| id:ebi-a-GCST90018834	Inverse variance weighted	15	-0.0479063	0.0379113337490603	0.206359182023437
ebi-a-GCST90018834	prot-a-641	Cytochrome c oxidase subunit 8A, mitochondrial || id:prot-a-641	|| id:ebi-a-GCST90018834	Simple mode	15	-0.00607629	0.08446291259823	0.943667018375298
ebi-a-GCST90018834	prot-a-641	Cytochrome c oxidase subunit 8A, mitochondrial || id:prot-a-641	|| id:ebi-a-GCST90018834	Weighted mode	15	-0.00451627	0.0857243984646201	0.958728385193788
ebi-a-GCST90018834	prot-a-2129	ADP-ribose pyrophosphatase, mitochondrial || id:prot-a-2129	|| id:ebi-a-GCST90018834	MR Egger	15	0.0703903893606435	0.102327465483004	0.503609671963786
ebi-a-GCST90018834	prot-a-2129	ADP-ribose pyrophosphatase, mitochondrial || id:prot-a-2129	|| id:ebi-a-GCST90018834	Weighted median	15	0.0323393024169291	0.0538582686439515	0.548205074799229
ebi-a-GCST90018834	prot-a-2129	ADP-ribose pyrophosphatase, mitochondrial || id:prot-a-2129	|| id:ebi-a-GCST90018834	Inverse variance weighted	15	-0.00781621	0.0386704702697843	0.839820257568117
ebi-a-GCST90018834	prot-a-2129	ADP-ribose pyrophosphatase, mitochondrial || id:prot-a-2129	|| id:ebi-a-GCST90018834	Simple mode	15	0.044124143030876	0.084852215251566	0.611180073589049
ebi-a-GCST90018834	prot-a-2129	ADP-ribose pyrophosphatase, mitochondrial || id:prot-a-2129	|| id:ebi-a-GCST90018834	Weighted mode	15	0.044124143030876	0.0820920115021939	0.599365034234109
ebi-a-GCST90018834	prot-a-2575	rRNA methyltransferase 3, mitochondrial || id:prot-a-2575	|| id:ebi-a-GCST90018834	MR Egger	15	-0.0578645	0.0991440071205707	0.569450376309367
ebi-a-GCST90018834	prot-a-2575	rRNA methyltransferase 3, mitochondrial || id:prot-a-2575	|| id:ebi-a-GCST90018834	Weighted median	15	-0.0104887	0.0521277734934096	0.840532910337711
ebi-a-GCST90018834	prot-a-2575	rRNA methyltransferase 3, mitochondrial || id:prot-a-2575	|| id:ebi-a-GCST90018834	Inverse variance weighted	15	-0.0477239	0.0379143364252807	0.208127790205636
ebi-a-GCST90018834	prot-a-2575	rRNA methyltransferase 3, mitochondrial || id:prot-a-2575	|| id:ebi-a-GCST90018834	Simple mode	15	-0.00122374	0.0955488729344217	0.989962085010059
ebi-a-GCST90018834	prot-a-2575	rRNA methyltransferase 3, mitochondrial || id:prot-a-2575	|| id:ebi-a-GCST90018834	Weighted mode	15	-0.00981178	0.0864822206602991	0.911281266956859
ebi-a-GCST90018834	prot-a-1220	Glutaredoxin-2, mitochondrial || id:prot-a-1220	|| id:ebi-a-GCST90018834	MR Egger	15	-0.0605828	0.0991772088232664	0.551827164045075
ebi-a-GCST90018834	prot-a-1220	Glutaredoxin-2, mitochondrial || id:prot-a-1220	|| id:ebi-a-GCST90018834	Weighted median	15	0.044590055140571	0.0499798799425343	0.372307120256202
ebi-a-GCST90018834	prot-a-1220	Glutaredoxin-2, mitochondrial || id:prot-a-1220	|| id:ebi-a-GCST90018834	Inverse variance weighted	15	0.0581012856719814	0.0379101466694749	0.125373174099035
ebi-a-GCST90018834	prot-a-1220	Glutaredoxin-2, mitochondrial || id:prot-a-1220	|| id:ebi-a-GCST90018834	Simple mode	15	0.0447062179551383	0.0972727079220817	0.652861495817683
ebi-a-GCST90018834	prot-a-1220	Glutaredoxin-2, mitochondrial || id:prot-a-1220	|| id:ebi-a-GCST90018834	Weighted mode	15	0.0370352332757284	0.0786259979785115	0.644874459304919
ebi-a-GCST90018834	prot-a-1783	Leucine-rich PPR motif-containing protein, mitochondrial || id:prot-a-1783	|| id:ebi-a-GCST90018834	MR Egger	15	-0.0769879	0.12047280784246	0.533890089030209
ebi-a-GCST90018834	prot-a-1783	Leucine-rich PPR motif-containing protein, mitochondrial || id:prot-a-1783	|| id:ebi-a-GCST90018834	Weighted median	15	0.00497160736889816	0.0535241943155185	0.925994735770039
ebi-a-GCST90018834	prot-a-1783	Leucine-rich PPR motif-containing protein, mitochondrial || id:prot-a-1783	|| id:ebi-a-GCST90018834	Inverse variance weighted	15	0.00845235529734437	0.0453780019002368	0.85223657681171
ebi-a-GCST90018834	prot-a-1783	Leucine-rich PPR motif-containing protein, mitochondrial || id:prot-a-1783	|| id:ebi-a-GCST90018834	Simple mode	15	0.00632040841131032	0.0834499543170155	0.94069848857723
ebi-a-GCST90018834	prot-a-1783	Leucine-rich PPR motif-containing protein, mitochondrial || id:prot-a-1783	|| id:ebi-a-GCST90018834	Weighted mode	15	0.0020377003742108	0.0750393397862448	0.978719320292213
ebi-a-GCST90018834	prot-a-1941	39S ribosomal protein L32, mitochondrial || id:prot-a-1941	|| id:ebi-a-GCST90018834	MR Egger	15	-0.125842	0.0991778820525094	0.226743953073695
ebi-a-GCST90018834	prot-a-1941	39S ribosomal protein L32, mitochondrial || id:prot-a-1941	|| id:ebi-a-GCST90018834	Weighted median	15	-0.0601343	0.0528671915754399	0.255346548346561
ebi-a-GCST90018834	prot-a-1941	39S ribosomal protein L32, mitochondrial || id:prot-a-1941	|| id:ebi-a-GCST90018834	Inverse variance weighted	15	-0.0190559	0.0379175396100619	0.615272960912664
ebi-a-GCST90018834	prot-a-1941	39S ribosomal protein L32, mitochondrial || id:prot-a-1941	|| id:ebi-a-GCST90018834	Simple mode	15	-0.1053	0.0940110852741235	0.281527579504068
ebi-a-GCST90018834	prot-a-1941	39S ribosomal protein L32, mitochondrial || id:prot-a-1941	|| id:ebi-a-GCST90018834	Weighted mode	15	-0.103857	0.0840591816698999	0.236969440290555
ebi-a-GCST90018834	prot-a-64	Apoptosis-inducing factor 1, mitochondrial || id:prot-a-64	|| id:ebi-a-GCST90018834	MR Egger	15	0.00308638719899062	0.0991772088232664	0.975646607573505
ebi-a-GCST90018834	prot-a-64	Apoptosis-inducing factor 1, mitochondrial || id:prot-a-64	|| id:ebi-a-GCST90018834	Weighted median	15	0.0706898478546747	0.0502114358987354	0.159177391588496
ebi-a-GCST90018834	prot-a-64	Apoptosis-inducing factor 1, mitochondrial || id:prot-a-64	|| id:ebi-a-GCST90018834	Inverse variance weighted	15	0.0390335839725754	0.0379101466694749	0.303181749131397
ebi-a-GCST90018834	prot-a-64	Apoptosis-inducing factor 1, mitochondrial || id:prot-a-64	|| id:ebi-a-GCST90018834	Simple mode	15	0.0930066590888421	0.0867820193982082	0.301970609811498
ebi-a-GCST90018834	prot-a-64	Apoptosis-inducing factor 1, mitochondrial || id:prot-a-64	|| id:ebi-a-GCST90018834	Weighted mode	15	0.0942169827447821	0.0879450799675963	0.302149041049673

## Sheet: TableS4
Inverse MR results between mitochondria-associated proteins and alcoholic cardiomyopathy
id.exposure	id.outcome	outcome	exposure	method	nsnp	b	se	pval
W1pemm	prot-a-1942	39S ribosomal protein L33, mitochondrial || id:prot-a-1942	exposure	Inverse variance weighted	2	-0.0309591	0.0811417466810453	0.702800253884967
W1pemm	prot-a-637	Cytochrome c oxidase subunit 4 isoform 2, mitochondrial || id:prot-a-637	exposure	Inverse variance weighted	2	-0.0531805	0.0469006857186613	0.256837942058609
W1pemm	prot-a-332	Carbonic anhydrase 5A, mitochondrial || id:prot-a-332	exposure	Inverse variance weighted	2	-0.0233067	0.0469006857186613	0.619233022607812
W1pemm	prot-a-2235	[Pyruvate dehydrogenase (acetyl-transferring)] kinase isozyme 1, mitochondrial || id:prot-a-2235	exposure	Inverse variance weighted	2	0.0092126669141786	0.0469006857186613	0.844274197425125
W1pemm	prot-a-1945	Ribosome-recycling factor, mitochondrial || id:prot-a-1945	exposure	Inverse variance weighted	2	-0.0202205	0.0469006857186613	0.666369930341704
W1pemm	prot-a-308	ES1 protein homolog, mitochondrial || id:prot-a-308	exposure	Inverse variance weighted	2	-0.00961366	0.0469006857186613	0.837588386937753
W1pemm	prot-a-825	Dihydrolipoyl dehydrogenase, mitochondrial || id:prot-a-825	exposure	Inverse variance weighted	2	0.0651479504207026	0.0533100972986326	0.221686265124688
W1pemm	prot-a-1281	GrpE protein homolog 1, mitochondrial || id:prot-a-1281	exposure	Inverse variance weighted	2	0.00890679021573365	0.0469006857186613	0.849381644634627
W1pemm	prot-a-1356	Hydroxymethylglutaryl-CoA synthase, mitochondrial || id:prot-a-1356	exposure	Inverse variance weighted	2	-0.0198587	0.0469006857186613	0.671988639204522
W1pemm	prot-a-1997	N-acetylglutamate synthase, mitochondrial || id:prot-a-1997	exposure	Inverse variance weighted	2	0.0118121336871928	0.094096761812946	0.900102569874948
W1pemm	prot-a-1964	Poly(A) RNA polymerase, mitochondrial || id:prot-a-1964	exposure	Inverse variance weighted	2	-0.0181599	0.0751902683316677	0.809152891006868
W1pemm	prot-a-1368	4-hydroxy-2-oxoglutarate aldolase, mitochondrial || id:prot-a-1368	exposure	Inverse variance weighted	2	0.047978893171654	0.0469006857186613	0.306312970277985
W1pemm	prot-a-2190	Pyruvate carboxylase, mitochondrial || id:prot-a-2190	exposure	Inverse variance weighted	2	0.0591845101696764	0.0469006857186613	0.2069806679392
W1pemm	prot-a-1055	Phenylalanine--tRNA ligase, mitochondrial || id:prot-a-1055	exposure	Inverse variance weighted	2	0.0188353725080236	0.0469006857186613	0.687977533355926
W1pemm	prot-a-640	Cytochrome c oxidase subunit 7A1, mitochondrial || id:prot-a-640	exposure	Inverse variance weighted	2	0.0584927387581412	0.0469006857186613	0.212338214536628
W1pemm	prot-a-818	Diablo homolog, mitochondrial || id:prot-a-818	exposure	Inverse variance weighted	2	0.0334061402903434	0.0468792967965354	0.476093927140881
W1pemm	prot-a-612	Cytochrome c oxidase assembly factor 3 homolog, mitochondrial || id:prot-a-612	exposure	Inverse variance weighted	2	-0.00712171	0.0469006857186613	0.879307941936529
W1pemm	prot-a-2866	Steroidogenic acute regulatory protein, mitochondrial || id:prot-a-2866	exposure	Inverse variance weighted	2	0.0136407911748052	0.0469006857186613	0.771170499389859
W1pemm	prot-a-992	Persulfide dioxygenase ETHE1, mitochondrial || id:prot-a-992	exposure	Inverse variance weighted	2	-0.00247378	0.0469006857186613	0.957935013647893
W1pemm	prot-a-641	Cytochrome c oxidase subunit 8A, mitochondrial || id:prot-a-641	exposure	Inverse variance weighted	2	-0.0860711	0.049033211896021	0.079197323772058
W1pemm	prot-a-2129	ADP-ribose pyrophosphatase, mitochondrial || id:prot-a-2129	exposure	Inverse variance weighted	2	0.0590371318399325	0.0469006857186613	0.208113760640948
W1pemm	prot-a-2575	rRNA methyltransferase 3, mitochondrial || id:prot-a-2575	exposure	Inverse variance weighted	2	-0.0877014	0.0469006857186613	0.0614924822464988
W1pemm	prot-a-1220	Glutaredoxin-2, mitochondrial || id:prot-a-1220	exposure	Inverse variance weighted	2	-0.0617264	0.0469006857186613	0.188137751431995
W1pemm	prot-a-1783	Leucine-rich PPR motif-containing protein, mitochondrial || id:prot-a-1783	exposure	Inverse variance weighted	2	0.113988543930523	0.0469006857186613	0.0150811759016196
W1pemm	prot-a-1941	39S ribosomal protein L32, mitochondrial || id:prot-a-1941	exposure	Inverse variance weighted	2	-0.0105405	0.0499668365989839	0.832926135800398
W1pemm	prot-a-64	Apoptosis-inducing factor 1, mitochondrial || id:prot-a-64	exposure	Inverse variance weighted	2	-0.00939667	0.0469006857186613	0.841204975842452

## Sheet: TableS5
Inverse MR results between mitochondria-associated proteins and drug-Induced cardiomyopathy
id.exposure	id.outcome	outcome	exposure	method	nsnp	b	se	pval
TKGeLz	prot-a-1055	Phenylalanine--tRNA ligase, mitochondrial || id:prot-a-1055	exposure	Inverse variance weighted	3	0.403066803161693	0.620031786501676	0.228526019364086
TKGeLz	prot-a-637	Cytochrome c oxidase subunit 4 isoform 2, mitochondrial || id:prot-a-637	exposure	Inverse variance weighted	3	0.372152675714845	0.403321181063875	0.48363665998521
TKGeLz	prot-a-1356	Hydroxymethylglutaryl-CoA synthase, mitochondrial || id:prot-a-1356	exposure	Inverse variance weighted	3	0.883164940430101	0.905189599135026	0.239198992448105
TKGeLz	prot-a-2235	[Pyruvate dehydrogenase (acetyl-transferring)] kinase isozyme 1, mitochondrial || id:prot-a-2235	exposure	Inverse variance weighted	3	0.494924864169038	0.561776426509954	0.910452490654471
TKGeLz	prot-a-1945	Ribosome-recycling factor, mitochondrial || id:prot-a-1945	exposure	Inverse variance weighted	3	-0.305318	0.383670543478465	0.55616437362931
TKGeLz	prot-a-308	ES1 protein homolog, mitochondrial || id:prot-a-308	exposure	Inverse variance weighted	3	-1.03622	1.14724806323385	0.541104813543769
TKGeLz	prot-a-825	Dihydrolipoyl dehydrogenase, mitochondrial || id:prot-a-825	exposure	Inverse variance weighted	3	-0.230835	0.510335879736703	0.395987650264213
TKGeLz	prot-a-1281	GrpE protein homolog 1, mitochondrial || id:prot-a-1281	exposure	Inverse variance weighted	3	-0.460002	0.33898843374774	0.735584878426562
TKGeLz	prot-a-1356	Hydroxymethylglutaryl-CoA synthase, mitochondrial || id:prot-a-1356	exposure	Inverse variance weighted	3	-1.29169	0.754223823802522	0.740205464004169
TKGeLz	prot-a-1997	N-acetylglutamate synthase, mitochondrial || id:prot-a-1997	exposure	Inverse variance weighted	3	-0.548246	0.457408599551865	0.125738531264911
TKGeLz	prot-a-1964	Poly(A) RNA polymerase, mitochondrial || id:prot-a-1964	exposure	Inverse variance weighted	3	-0.302259	0.223576150261041	0.265550776600765
TKGeLz	prot-a-1907	Malonyl-CoA decarboxylase	exposure	Inverse variance weighted	3	-0.445883	0.387086138300159	0.90175008337711
TKGeLz	prot-a-2190	Pyruvate carboxylase, mitochondrial || id:prot-a-2190	exposure	Inverse variance weighted	3	-0.199699	0.303293651910011	0.361530759421656
TKGeLz	prot-a-1055	Phenylalanine--tRNA ligase, mitochondrial || id:prot-a-1055	exposure	Inverse variance weighted	3	0.127738708602403	0.31721747172384	0.289595243558844
TKGeLz	prot-a-640	Cytochrome c oxidase subunit 7A1, mitochondrial || id:prot-a-640	exposure	Inverse variance weighted	3	-0.00660897	0.83294653324473	0.0844630422343217
TKGeLz	prot-a-818	Diablo homolog, mitochondrial || id:prot-a-818	exposure	Inverse variance weighted	3	-0.00771331	0.430305282335386	0.025743083046501
TKGeLz	prot-a-612	Cytochrome c oxidase assembly factor 3 homolog, mitochondrial || id:prot-a-612	exposure	Inverse variance weighted	3	0.0721328054967771	0.502614011553307	0.440654329015004
TKGeLz	prot-a-2866	Steroidogenic acute regulatory protein, mitochondrial || id:prot-a-2866	exposure	Inverse variance weighted	3	0.27125000457319	1.08194130973654	0.347587934708432
TKGeLz	prot-a-992	Persulfide dioxygenase ETHE1, mitochondrial || id:prot-a-992	exposure	Inverse variance weighted	3	0.804848500856339	0.60718244767564	0.913603088445107
TKGeLz	prot-a-641	Cytochrome c oxidase subunit 8A, mitochondrial || id:prot-a-641	exposure	Inverse variance weighted	3	0.739758848073032	0.350135064979752	0.943636418109808
TKGeLz	prot-a-2129	ADP-ribose pyrophosphatase, mitochondrial || id:prot-a-2129	exposure	Inverse variance weighted	3	-0.896492	0.860990528537669	0.995402995450163
TKGeLz	prot-a-2575	rRNA methyltransferase 3, mitochondrial || id:prot-a-2575	exposure	Inverse variance weighted	3	-0.785058	0.468265369060207	0.0895223697762484
